# Supplementary material for: Proof of concept of a static approach to determine mechanical tissue properties during tumor surgery
Source: BMC Biomed Eng. 2025 Nov 3;7:15. doi: 10.1186/s42490-025-00100-9 (PMC12581488; doi:10.1186/s42490-025-00100-9)
Supplement: Supplementary file 1 — Supplementary Material 1 [file 42490_2025_100_MOESM1_ESM.zip]

Archive with 21 entries (16 files):
- Supplementary Materials/Data/
- Supplementary Materials/Data/2025-02-07--10-46-41_Skin Phantom_Reproducibility_2V.txt
- Supplementary Materials/Data/2025-02-07--11-01-41_Skin with circled Tumor Phantom_2V_line_5mm_distance.txt
- Supplementary Materials/Data/2025-02-10--15-19-06_Skin with circled Tumor Phantom_line_tumor on bottom.txt
- Supplementary Materials/Data/2025-05-22--11-32-58_Skin with star Tumor Phantom.txt
- Supplementary Materials/Data/2025-06-05--12-05-50_Skin with star Tumor Phantom.txt
- Supplementary Materials/Data/2025-06-19--11-38-37_Tumor Phantom.txt
- Supplementary Materials/Data/Headers_V2.txt
- Supplementary Materials/Data/README.md
- Supplementary Materials/Software/
- Supplementary Materials/Software/LabVIEW/
- Supplementary Materials/Software/LabVIEW/ForcePositionMeasurements_V3.vi
- Supplementary Materials/Software/Python/
- Supplementary Materials/Software/Python/data_eval.py
- Supplementary Materials/Software/Python/data_eval_V2.py
- Supplementary Materials/Software/Python/data_eval_V2_2.py
- Supplementary Materials/Software/Python/functions.py
- Supplementary Materials/Software/Python/functions_V2.py
- Supplementary Materials/Software/Python/functions_V2_2.py
- Supplementary Materials/Software/R/
- Supplementary Materials/Software/R/heatmap.R
