# Supplementary material for: Proof of concept of a static approach to determine mechanical tissue properties during tumor surgery
Source: BMC Biomed Eng. 2025 Nov 3;7:15. doi: 10.1186/s42490-025-00100-9 (PMC12581488; doi:10.1186/s42490-025-00100-9)
Supplement: Supplementary file 1 — Supplementary Material 1 [file 42490_2025_100_MOESM1_ESM.zip › Supplementary Materials/Data/2025-02-07--10-46-41_Skin Phantom_Reproducibility_2V.txt]

LabVIEW Measurement	
Writer_Version	2
Reader_Version	2
Separator	Tab
Decimal_Separator	.
Multi_Headings	No
X_Columns	One
Time_Pref	Absolute
Operator	BMTR
Date	2025/02/07
Time	10:46:41.5645337104797363281
***End_of_Header***	
	
Notes	X values guaranteed valid only for Force									
Channels	9									
Samples	1	100	100	100	1	1	1	1	100	
Date	2025/02/07	2025/02/07	2025/02/07	2025/02/07	2025/02/07	2025/02/07	2025/02/07	2025/02/07	2025/02/07	
Time	10:46:41.5653734207153320313	10:46:42.4804382833530703963	10:46:42.4804799490952441873	10:46:42.48045911610774197	10:46:41.5645337104797363281	10:46:41.5645337104797363281	10:46:41.5645337104797363281	10:46:42.5794382095336914063	10:46:42.4804382833530703963	
Y_Unit_Label		Volts	Volts	Volts					Volts	
X_Dimension	Time	Time	Time	Time	Time	Time	Time	Time	Time	
X0	0.0000000000000000E+0	0.0000000000000000E+0	0.0000000000000000E+0	0.0000000000000000E+0	0.0000000000000000E+0	0.0000000000000000E+0	0.0000000000000000E+0	0.0000000000000000E+0	0.0000000000000000E+0	
Delta_X	1.000000	0.001000	0.001000	0.001000	1.000000	1.000000	1.000000	1.000000	0.001000	
***End_of_Header***										
X_Value	Untitled	Force	SG5 (x)	WS31 (y)	Untitled 1	Untitled 2	Untitled 3	Untitled 4	Force 1	Comment
0.000000	0.000000	-0.481622	202.877135	168.697930	5.000000	0.500000	0.765800	0.000000	-0.628914
0.001000		-0.482402	202.877135	168.697930					-0.629932
0.002000		-0.482402	202.877135	168.697930					-0.629932
0.003000		-0.481622	202.877135	168.697930					-0.628914
0.004000		-0.482402	202.877135	168.697930					-0.629932
0.005000		-0.481622	202.877135	168.697930					-0.628914
0.006000		-0.482402	202.877135	168.697930					-0.629932
0.007000		-0.482402	202.877135	169.268345					-0.629932
0.008000		-0.482402	202.877135	168.697930					-0.629932
0.009000		-0.482402	202.877135	168.697930					-0.629932
0.010000		-0.481622	202.877135	168.697930					-0.628914
0.011000		-0.482402	202.877135	168.697930					-0.629932
0.012000		-0.483182	202.877135	168.697930					-0.630951
0.013000		-0.482402	202.877135	168.697930					-0.629932
0.014000		-0.482402	202.877135	168.697930					-0.629932
0.015000		-0.481622	202.877135	168.697930					-0.628914
0.016000		-0.482402	202.877135	168.697930					-0.629932
0.017000		-0.482402	202.877135	168.697930					-0.629932
0.018000		-0.482402	202.877135	168.697930					-0.629932
0.019000		-0.481622	202.877135	168.697930					-0.628914
0.020000		-0.482402	202.877135	168.697930					-0.629932
0.021000		-0.482402	202.877135	168.697930					-0.629932
0.022000		-0.482402	202.877135	168.697930					-0.629932
0.023000		-0.482402	202.877135	168.697930					-0.629932
0.024000		-0.482402	202.877135	168.697930					-0.629932
0.025000		-0.482402	202.877135	168.697930					-0.629932
0.026000		-0.482402	202.877135	168.697930					-0.629932
0.027000		-0.482402	202.877135	168.697930					-0.629932
0.028000		-0.482402	202.877135	168.697930					-0.629932
0.029000		-0.481622	202.877135	168.697930					-0.628914
0.030000		-0.482402	202.877135	168.697930					-0.629932
0.031000		-0.482402	202.877135	168.697930					-0.629932
0.032000		-0.482402	202.877135	168.697930					-0.629932
0.033000		-0.482402	202.877135	168.697930					-0.629932
0.034000		-0.482402	202.877135	168.697930					-0.629932
0.035000		-0.482402	202.877135	168.697930					-0.629932
0.036000		-0.481622	202.877135	168.697930					-0.628914
0.037000		-0.482402	202.877135	168.697930					-0.629932
0.038000		-0.482402	202.877135	168.697930					-0.629932
0.039000		-0.482402	202.877135	169.268345					-0.629932
0.040000		-0.482402	202.877135	168.697930					-0.629932
0.041000		-0.482402	202.877135	168.697930					-0.629932
0.042000		-0.482402	202.877135	168.697930					-0.629932
0.043000		-0.482402	202.877135	168.697930					-0.629932
0.044000		-0.483182	202.877135	168.697930					-0.630951
0.045000		-0.482402	202.877135	168.697930					-0.629932
0.046000		-0.482402	202.877135	168.697930					-0.629932
0.047000		-0.481622	202.877135	168.697930					-0.628914
0.048000		-0.482402	202.877135	168.697930					-0.629932
0.049000		-0.482402	202.877135	168.697930					-0.629932
0.050000		-0.482402	202.877135	168.697930					-0.629932
0.051000		-0.483182	202.877135	168.697930					-0.630951
0.052000		-0.483182	202.877135	168.697930					-0.630951
0.053000		-0.482402	202.877135	168.697930					-0.629932
0.054000		-0.483182	202.877135	168.697930					-0.630951
0.055000		-0.482402	202.877135	168.697930					-0.629932
0.056000		-0.483182	202.877135	168.697930					-0.630951
0.057000		-0.482402	202.877135	168.697930					-0.629932
0.058000		-0.482402	202.877135	168.697930					-0.629932
0.059000		-0.482402	202.877135	168.697930					-0.629932
0.060000		-0.482402	202.877135	168.697930					-0.629932
0.061000		-0.482402	202.877135	168.697930					-0.629932
0.062000		-0.482402	202.877135	168.697930					-0.629932
0.063000		-0.482402	202.877135	168.697930					-0.629932
0.064000		-0.483182	202.877135	168.697930					-0.630951
0.065000		-0.482402	202.877135	168.697930					-0.629932
0.066000		-0.482402	202.877135	169.268345					-0.629932
0.067000		-0.481622	202.877135	168.697930					-0.628914
0.068000		-0.482402	202.877135	168.697930					-0.629932
0.069000		-0.482402	202.877135	168.697930					-0.629932
0.070000		-0.482402	202.877135	168.697930					-0.629932
0.071000		-0.482402	202.877135	169.268345					-0.629932
0.072000		-0.482402	202.877135	168.697930					-0.629932
0.073000		-0.482402	202.877135	168.697930					-0.629932
0.074000		-0.482402	202.877135	168.697930					-0.629932
0.075000		-0.482402	202.877135	168.697930					-0.629932
0.076000		-0.482402	202.877135	168.697930					-0.629932
0.077000		-0.482402	202.877135	168.697930					-0.629932
0.078000		-0.482402	202.877135	168.697930					-0.629932
0.079000		-0.482402	202.877135	168.697930					-0.629932
0.080000		-0.482402	202.877135	168.697930					-0.629932
0.081000		-0.482402	202.877135	168.697930					-0.629932
0.082000		-0.482402	202.877135	168.697930					-0.629932
0.083000		-0.482402	202.877135	168.697930					-0.629932
0.084000		-0.482402	202.877135	168.697930					-0.629932
0.085000		-0.482402	202.877135	168.697930					-0.629932
0.086000		-0.481622	202.877135	168.697930					-0.628914
0.087000		-0.482402	202.877135	168.697930					-0.629932
0.088000		-0.482402	202.877135	168.697930					-0.629932
0.089000		-0.482402	202.877135	168.697930					-0.629932
0.090000		-0.481622	202.877135	168.697930					-0.628914
0.091000		-0.482402	202.877135	168.697930					-0.629932
0.092000		-0.482402	202.877135	168.697930					-0.629932
0.093000		-0.481622	202.877135	168.697930					-0.628914
0.094000		-0.482402	202.877135	168.697930					-0.629932
0.095000		-0.482402	202.877135	168.697930					-0.629932
0.096000		-0.482402	202.877135	169.268345					-0.629932
0.097000		-0.482402	202.877135	168.697930					-0.629932
0.098000		-0.482402	202.877135	168.697930					-0.629932
0.099000		-0.482402	202.877135	168.697930					-0.629932
50.400000	0.000000	0.066302	202.877135	168.127514	5.000000	0.500000	0.765800	-0.630951	-0.544372
50.401000		0.065522	202.877135	168.127514					-0.545391
50.402000		0.066302	202.877135	168.697930					-0.544372
50.403000		0.065522	202.877135	168.127514					-0.545391
50.404000		0.064742	202.877135	168.127514					-0.546410
50.405000		0.065522	202.877135	168.127514					-0.545391
50.406000		0.064742	202.877135	168.127514					-0.546410
50.407000		0.063962	202.877135	168.127514					-0.547428
50.408000		0.065522	202.877135	168.127514					-0.545391
50.409000		0.065522	202.877135	168.127514					-0.545391
50.410000		0.065522	202.877135	168.127514					-0.545391
50.411000		0.065522	202.877135	168.127514					-0.545391
50.412000		0.063962	202.877135	168.697930					-0.547428
50.413000		0.066302	202.877135	168.127514					-0.544372
50.414000		0.064742	202.877135	168.127514					-0.546410
50.415000		0.065522	202.877135	168.127514					-0.545391
50.416000		0.066302	202.877135	168.127514					-0.544372
50.417000		0.064742	202.877135	168.127514					-0.546410
50.418000		0.064742	202.877135	168.697930					-0.546410
50.419000		0.064742	202.877135	168.127514					-0.546410
50.420000		0.065522	202.877135	168.127514					-0.545391
50.421000		0.064742	202.877135	168.127514					-0.546410
50.422000		0.064742	202.877135	168.127514					-0.546410
50.423000		0.065522	202.877135	168.127514					-0.545391
50.424000		0.064742	202.877135	168.127514					-0.546410
50.425000		0.065522	202.877135	168.127514					-0.545391
50.426000		0.065522	202.877135	168.697930					-0.545391
50.427000		0.064742	202.877135	168.127514					-0.546410
50.428000		0.065522	202.877135	168.127514					-0.545391
50.429000		0.065522	202.877135	168.697930					-0.545391
50.430000		0.064742	202.877135	168.697930					-0.546410
50.431000		0.065522	202.877135	168.127514					-0.545391
50.432000		0.065522	202.877135	168.697930					-0.545391
50.433000		0.063962	202.877135	168.127514					-0.547428
50.434000		0.065522	202.877135	168.127514					-0.545391
50.435000		0.065522	202.877135	168.697930					-0.545391
50.436000		0.064742	202.877135	168.127514					-0.546410
50.437000		0.066302	202.877135	168.697930					-0.544372
50.438000		0.065522	202.877135	168.697930					-0.545391
50.439000		0.065522	202.877135	168.127514					-0.545391
50.440000		0.065522	202.877135	168.127514					-0.545391
50.441000		0.065522	202.877135	168.127514					-0.545391
50.442000		0.064742	202.877135	168.127514					-0.546410
50.443000		0.065522	202.877135	168.127514					-0.545391
50.444000		0.065522	202.877135	168.127514					-0.545391
50.445000		0.065522	202.877135	168.127514					-0.545391
50.446000		0.064742	202.877135	168.127514					-0.546410
50.447000		0.065522	202.877135	168.127514					-0.545391
50.448000		0.065522	202.877135	168.127514					-0.545391
50.449000		0.065522	202.877135	168.127514					-0.545391
50.450000		0.065522	202.877135	168.127514					-0.545391
50.451000		0.064742	202.877135	168.697930					-0.546410
50.452000		0.066302	202.877135	168.127514					-0.544372
50.453000		0.064742	202.877135	168.127514					-0.546410
50.454000		0.065522	202.877135	168.127514					-0.545391
50.455000		0.065522	202.877135	168.127514					-0.545391
50.456000		0.065522	202.877135	168.127514					-0.545391
50.457000		0.065522	202.877135	168.127514					-0.545391
50.458000		0.066302	202.877135	168.127514					-0.544372
50.459000		0.065522	202.877135	168.127514					-0.545391
50.460000		0.064742	202.877135	168.127514					-0.546410
50.461000		0.065522	202.877135	168.127514					-0.545391
50.462000		0.064742	202.877135	168.127514					-0.546410
50.463000		0.065522	202.877135	168.697930					-0.545391
50.464000		0.065522	202.877135	168.127514					-0.545391
50.465000		0.065522	202.877135	168.127514					-0.545391
50.466000		0.065522	202.877135	168.127514					-0.545391
50.467000		0.065522	202.877135	168.127514					-0.545391
50.468000		0.065522	202.877135	168.127514					-0.545391
50.469000		0.065522	202.877135	168.127514					-0.545391
50.470000		0.064742	202.877135	168.127514					-0.546410
50.471000		0.064742	202.877135	168.127514					-0.546410
50.472000		0.065522	202.877135	168.697930					-0.545391
50.473000		0.066302	202.877135	168.697930					-0.544372
50.474000		0.065522	202.877135	168.697930					-0.545391
50.475000		0.065522	202.877135	168.127514					-0.545391
50.476000		0.065522	202.877135	168.127514					-0.545391
50.477000		0.065522	202.877135	168.127514					-0.545391
50.478000		0.064742	202.877135	168.127514					-0.546410
50.479000		0.064742	202.877135	168.127514					-0.546410
50.480000		0.065522	202.877135	168.127514					-0.545391
50.481000		0.065522	202.877135	168.127514					-0.545391
50.482000		0.064742	202.877135	168.697930					-0.546410
50.483000		0.065522	202.877135	168.127514					-0.545391
50.484000		0.065522	202.877135	168.127514					-0.545391
50.485000		0.065522	202.877135	168.127514					-0.545391
50.486000		0.065522	202.877135	168.127514					-0.545391
50.487000		0.065522	202.877135	168.127514					-0.545391
50.488000		0.064742	202.877135	168.127514					-0.546410
50.489000		0.065522	202.877135	168.127514					-0.545391
50.490000		0.064742	202.877135	168.127514					-0.546410
50.491000		0.065522	202.877135	168.127514					-0.545391
50.492000		0.065522	202.877135	168.127514					-0.545391
50.493000		0.065522	202.877135	168.127514					-0.545391
50.494000		0.065522	202.877135	168.127514					-0.545391
50.495000		0.064742	202.877135	168.127514					-0.546410
50.496000		0.063962	202.877135	168.127514					-0.547428
50.497000		0.064742	202.877135	168.127514					-0.546410
50.498000		0.065522	202.877135	168.697930					-0.545391
50.499000		0.066302	202.877135	168.127514					-0.544372
50.500000	0.221962	0.065522	202.877135	168.127514	5.000000	0.500000	0.765800	-0.630951	-0.545391
50.501000		0.064742	202.877135	168.127514					-0.546410
50.502000		0.065522	202.877135	168.127514					-0.545391
50.503000		0.065522	202.877135	168.127514					-0.545391
50.504000		0.065522	202.877135	168.127514					-0.545391
50.505000		0.065522	202.877135	168.127514					-0.545391
50.506000		0.064742	202.877135	168.127514					-0.546410
50.507000		0.065522	202.877135	168.127514					-0.545391
50.508000		0.064742	202.877135	168.127514					-0.546410
50.509000		0.065522	202.877135	168.697930					-0.545391
50.510000		0.065522	202.877135	168.127514					-0.545391
50.511000		0.065522	202.877135	168.127514					-0.545391
50.512000		0.065522	202.877135	168.127514					-0.545391
50.513000		0.066302	202.877135	168.127514					-0.544372
50.514000		0.066302	202.877135	168.697930					-0.544372
50.515000		0.064742	202.877135	168.127514					-0.546410
50.516000		0.064742	202.877135	168.127514					-0.546410
50.517000		0.065522	202.877135	168.127514					-0.545391
50.518000		0.065522	202.877135	168.127514					-0.545391
50.519000		0.065522	202.877135	168.127514					-0.545391
50.520000		0.065522	202.877135	168.127514					-0.545391
50.521000		0.064742	202.877135	168.127514					-0.546410
50.522000		0.065522	202.877135	168.127514					-0.545391
50.523000		0.065522	202.877135	168.127514					-0.545391
50.524000		0.065522	202.877135	168.127514					-0.545391
50.525000		0.065522	202.877135	168.127514					-0.545391
50.526000		0.065522	202.877135	168.127514					-0.545391
50.527000		0.065522	202.877135	168.127514					-0.545391
50.528000		0.066302	202.877135	168.127514					-0.544372
50.529000		0.066302	202.877135	168.127514					-0.544372
50.530000		0.065522	202.877135	168.697930					-0.545391
50.531000		0.065522	202.877135	168.127514					-0.545391
50.532000		0.066302	202.877135	168.127514					-0.544372
50.533000		0.066302	202.877135	168.697930					-0.544372
50.534000		0.065522	202.877135	168.127514					-0.545391
50.535000		0.065522	202.877135	168.697930					-0.545391
50.536000		0.064742	202.877135	168.127514					-0.546410
50.537000		0.066302	202.877135	168.127514					-0.544372
50.538000		0.063962	202.877135	168.127514					-0.547428
50.539000		0.065522	202.877135	168.127514					-0.545391
50.540000		0.065522	202.877135	168.697930					-0.545391
50.541000		0.065522	202.877135	168.127514					-0.545391
50.542000		0.065522	202.877135	168.127514					-0.545391
50.543000		0.065522	202.877135	168.127514					-0.545391
50.544000		0.064742	202.877135	168.127514					-0.546410
50.545000		0.065522	202.877135	168.127514					-0.545391
50.546000		0.065522	202.877135	168.127514					-0.545391
50.547000		0.065522	202.877135	168.127514					-0.545391
50.548000		0.064742	202.877135	168.127514					-0.546410
50.549000		0.065522	202.877135	168.127514					-0.545391
50.550000		0.065522	202.877135	168.127514					-0.545391
50.551000		0.065522	202.877135	168.127514					-0.545391
50.552000		0.064742	202.877135	168.127514					-0.546410
50.553000		0.065522	202.877135	168.127514					-0.545391
50.554000		0.064742	202.877135	168.127514					-0.546410
50.555000		0.065522	202.877135	168.127514					-0.545391
50.556000		0.064742	202.877135	168.127514					-0.546410
50.557000		0.065522	202.877135	168.127514					-0.545391
50.558000		0.065522	202.877135	168.697930					-0.545391
50.559000		0.065522	202.877135	168.127514					-0.545391
50.560000		0.065522	202.877135	168.127514					-0.545391
50.561000		0.065522	202.877135	168.127514					-0.545391
50.562000		0.064742	202.877135	168.127514					-0.546410
50.563000		0.065522	202.877135	168.127514					-0.545391
50.564000		0.065522	202.877135	168.127514					-0.545391
50.565000		0.065522	202.877135	168.127514					-0.545391
50.566000		0.065522	202.877135	168.127514					-0.545391
50.567000		0.065522	202.877135	168.127514					-0.545391
50.568000		0.065522	202.877135	168.127514					-0.545391
50.569000		0.065522	202.877135	168.127514					-0.545391
50.570000		0.065522	202.877135	168.127514					-0.545391
50.571000		0.065522	202.877135	168.127514					-0.545391
50.572000		0.066302	202.877135	168.697930					-0.544372
50.573000		0.064742	202.877135	168.127514					-0.546410
50.574000		0.065522	202.877135	168.697930					-0.545391
50.575000		0.065522	202.877135	168.127514					-0.545391
50.576000		0.065522	202.877135	168.127514					-0.545391
50.577000		0.065522	202.877135	168.127514					-0.545391
50.578000		0.065522	202.877135	168.127514					-0.545391
50.579000		0.064742	202.877135	168.127514					-0.546410
50.580000		0.065522	202.877135	168.127514					-0.545391
50.581000		0.065522	202.877135	168.127514					-0.545391
50.582000		0.065522	201.281851	168.127514					-0.545391
50.583000		0.065522	202.877135	168.127514					-0.545391
50.584000		0.065522	202.877135	168.697930					-0.545391
50.585000		0.064742	202.877135	168.127514					-0.546410
50.586000		0.064742	202.877135	168.127514					-0.546410
50.587000		0.064742	202.877135	168.127514					-0.546410
50.588000		0.065522	202.877135	168.127514					-0.545391
50.589000		0.065522	202.877135	168.127514					-0.545391
50.590000		0.065522	202.877135	168.127514					-0.545391
50.591000		0.064742	202.877135	168.127514					-0.546410
50.592000		0.064742	202.877135	168.127514					-0.546410
50.593000		0.065522	202.877135	168.127514					-0.545391
50.594000		0.064742	202.877135	168.127514					-0.546410
50.595000		0.065522	202.877135	168.127514					-0.545391
50.596000		0.063962	202.877135	168.127514					-0.547428
50.597000		0.063962	202.877135	168.127514					-0.547428
50.598000		0.065522	202.877135	168.127514					-0.545391
50.599000		0.065522	202.877135	168.127514					-0.545391
50.600000	0.329976	0.064742	202.877135	168.127514	5.000000	0.500000	0.765800	-0.630951	-0.546410
50.601000		0.065522	202.877135	168.127514					-0.545391
50.602000		0.065522	202.877135	168.127514					-0.545391
50.603000		0.064742	202.877135	168.127514					-0.546410
50.604000		0.065522	202.877135	168.127514					-0.545391
50.605000		0.065522	202.877135	168.127514					-0.545391
50.606000		0.064742	202.877135	168.127514					-0.546410
50.607000		0.064742	202.877135	168.127514					-0.546410
50.608000		0.066302	202.877135	168.697930					-0.544372
50.609000		0.064742	202.877135	168.127514					-0.546410
50.610000		0.065522	202.877135	168.127514					-0.545391
50.611000		0.065522	202.877135	168.127514					-0.545391
50.612000		0.065522	202.877135	168.697930					-0.545391
50.613000		0.065522	202.877135	168.127514					-0.545391
50.614000		0.065522	202.877135	168.127514					-0.545391
50.615000		0.064742	202.877135	168.127514					-0.546410
50.616000		0.066302	202.877135	168.127514					-0.544372
50.617000		0.066302	202.877135	168.127514					-0.544372
50.618000		0.065522	202.877135	168.127514					-0.545391
50.619000		0.064742	202.877135	168.127514					-0.546410
50.620000		0.065522	202.877135	168.127514					-0.545391
50.621000		0.065522	202.877135	168.127514					-0.545391
50.622000		0.064742	202.877135	168.697930					-0.546410
50.623000		0.065522	202.877135	168.697930					-0.545391
50.624000		0.066302	202.877135	168.127514					-0.544372
50.625000		0.065522	202.877135	168.697930					-0.545391
50.626000		0.064742	202.877135	168.127514					-0.546410
50.627000		0.065522	202.877135	168.127514					-0.545391
50.628000		0.066302	202.877135	168.127514					-0.544372
50.629000		0.064742	202.877135	168.127514					-0.546410
50.630000		0.066302	202.877135	168.127514					-0.544372
50.631000		0.065522	202.877135	168.127514					-0.545391
50.632000		0.065522	202.877135	168.127514					-0.545391
50.633000		0.065522	202.877135	168.127514					-0.545391
50.634000		0.065522	202.877135	168.127514					-0.545391
50.635000		0.065522	202.877135	168.127514					-0.545391
50.636000		0.064742	202.877135	168.127514					-0.546410
50.637000		0.065522	202.877135	168.127514					-0.545391
50.638000		0.064742	202.877135	168.127514					-0.546410
50.639000		0.064742	202.877135	168.127514					-0.546410
50.640000		0.065522	202.877135	168.127514					-0.545391
50.641000		0.065522	202.877135	168.127514					-0.545391
50.642000		0.065522	202.877135	168.697930					-0.545391
50.643000		0.065522	202.877135	168.127514					-0.545391
50.644000		0.064742	202.877135	168.127514					-0.546410
50.645000		0.065522	202.877135	168.127514					-0.545391
50.646000		0.064742	202.877135	168.127514					-0.546410
50.647000		0.065522	202.877135	168.127514					-0.545391
50.648000		0.066302	202.877135	168.127514					-0.544372
50.649000		0.064742	202.877135	168.127514					-0.546410
50.650000		0.065522	202.877135	168.127514					-0.545391
50.651000		0.064742	202.877135	168.127514					-0.546410
50.652000		0.065522	202.877135	168.127514					-0.545391
50.653000		0.066302	202.877135	168.127514					-0.544372
50.654000		0.065522	202.877135	168.127514					-0.545391
50.655000		0.065522	202.877135	168.127514					-0.545391
50.656000		0.065522	202.877135	168.127514					-0.545391
50.657000		0.064742	201.281851	168.697930					-0.546410
50.658000		0.065522	202.877135	168.697930					-0.545391
50.659000		0.066302	202.877135	168.127514					-0.544372
50.660000		0.065522	202.877135	168.127514					-0.545391
50.661000		0.065522	202.877135	168.127514					-0.545391
50.662000		0.064742	202.877135	168.697930					-0.546410
50.663000		0.064742	202.877135	168.127514					-0.546410
50.664000		0.065522	202.877135	168.127514					-0.545391
50.665000		0.065522	202.877135	168.127514					-0.545391
50.666000		0.066302	202.877135	168.127514					-0.544372
50.667000		0.066302	202.877135	168.127514					-0.544372
50.668000		0.065522	202.877135	168.127514					-0.545391
50.669000		0.066302	202.877135	168.127514					-0.544372
50.670000		0.065522	202.877135	168.127514					-0.545391
50.671000		0.065522	202.877135	168.127514					-0.545391
50.672000		0.064742	202.877135	168.127514					-0.546410
50.673000		0.066302	202.877135	168.127514					-0.544372
50.674000		0.064742	202.877135	168.127514					-0.546410
50.675000		0.065522	202.877135	168.697930					-0.545391
50.676000		0.064742	202.877135	168.127514					-0.546410
50.677000		0.064742	202.877135	168.127514					-0.546410
50.678000		0.065522	202.877135	168.127514					-0.545391
50.679000		0.064742	202.877135	168.127514					-0.546410
50.680000		0.064742	202.877135	168.127514					-0.546410
50.681000		0.066302	202.877135	168.127514					-0.544372
50.682000		0.065522	202.877135	168.127514					-0.545391
50.683000		0.064742	202.877135	168.127514					-0.546410
50.684000		0.065522	202.877135	168.127514					-0.545391
50.685000		0.064742	202.877135	168.127514					-0.546410
50.686000		0.065522	202.877135	168.127514					-0.545391
50.687000		0.065522	202.877135	168.127514					-0.545391
50.688000		0.064742	202.877135	168.127514					-0.546410
50.689000		0.065522	202.877135	168.127514					-0.545391
50.690000		0.065522	202.877135	168.697930					-0.545391
50.691000		0.064742	202.877135	168.697930					-0.546410
50.692000		0.064742	202.877135	168.127514					-0.546410
50.693000		0.064742	202.877135	168.127514					-0.546410
50.694000		0.064742	202.877135	168.127514					-0.546410
50.695000		0.064742	202.877135	168.127514					-0.546410
50.696000		0.065522	202.877135	168.127514					-0.545391
50.697000		0.065522	202.877135	168.127514					-0.545391
50.698000		0.065522	202.877135	168.127514					-0.545391
50.699000		0.065522	202.877135	168.127514					-0.545391
50.700000	0.411922	0.065522	202.877135	168.127514	5.000000	0.500000	0.765800	-0.630951	-0.545391
50.701000		0.065522	202.877135	168.127514					-0.545391
50.702000		0.065522	202.877135	168.697930					-0.545391
50.703000		0.063962	202.877135	168.127514					-0.547428
50.704000		0.064742	202.877135	168.127514					-0.546410
50.705000		0.063962	202.877135	168.127514					-0.547428
50.706000		0.064742	202.877135	168.697930					-0.546410
50.707000		0.066302	202.877135	168.127514					-0.544372
50.708000		0.064742	202.877135	168.697930					-0.546410
50.709000		0.065522	202.877135	168.127514					-0.545391
50.710000		0.066302	202.877135	168.127514					-0.544372
50.711000		0.065522	202.877135	168.697930					-0.545391
50.712000		0.065522	202.877135	168.127514					-0.545391
50.713000		0.065522	201.281851	168.127514					-0.545391
50.714000		0.064742	202.877135	168.127514					-0.546410
50.715000		0.064742	202.877135	168.127514					-0.546410
50.716000		0.065522	202.877135	168.127514					-0.545391
50.717000		0.065522	202.877135	168.127514					-0.545391
50.718000		0.065522	202.877135	168.127514					-0.545391
50.719000		0.066302	202.877135	168.127514					-0.544372
50.720000		0.065522	202.877135	168.127514					-0.545391
50.721000		0.065522	202.877135	168.127514					-0.545391
50.722000		0.065522	202.877135	168.127514					-0.545391
50.723000		0.065522	202.877135	168.127514					-0.545391
50.724000		0.066302	202.877135	168.127514					-0.544372
50.725000		0.064742	202.877135	168.127514					-0.546410
50.726000		0.064742	202.877135	168.127514					-0.546410
50.727000		0.065522	202.877135	168.127514					-0.545391
50.728000		0.066302	202.877135	168.127514					-0.544372
50.729000		0.063962	202.877135	168.127514					-0.547428
50.730000		0.063962	202.877135	168.127514					-0.547428
50.731000		0.066302	202.877135	168.697930					-0.544372
50.732000		0.065522	202.877135	168.127514					-0.545391
50.733000		0.063962	202.877135	168.127514					-0.547428
50.734000		0.065522	202.877135	168.127514					-0.545391
50.735000		0.065522	202.877135	168.127514					-0.545391
50.736000		0.064742	202.877135	168.127514					-0.546410
50.737000		0.065522	202.877135	168.127514					-0.545391
50.738000		0.065522	202.877135	168.127514					-0.545391
50.739000		0.065522	202.877135	168.127514					-0.545391
50.740000		0.065522	202.877135	168.127514					-0.545391
50.741000		0.065522	202.877135	168.127514					-0.545391
50.742000		0.066302	202.877135	168.127514					-0.544372
50.743000		0.065522	202.877135	168.127514					-0.545391
50.744000		0.065522	202.877135	168.127514					-0.545391
50.745000		0.064742	202.877135	168.697930					-0.546410
50.746000		0.065522	202.877135	168.127514					-0.545391
50.747000		0.064742	202.877135	168.127514					-0.546410
50.748000		0.065522	202.877135	168.127514					-0.545391
50.749000		0.065522	202.877135	168.697930					-0.545391
50.750000		0.065522	202.877135	168.127514					-0.545391
50.751000		0.065522	202.877135	168.127514					-0.545391
50.752000		0.065522	202.877135	168.127514					-0.545391
50.753000		0.065522	202.877135	168.127514					-0.545391
50.754000		0.066302	202.877135	168.127514					-0.544372
50.755000		0.066302	202.877135	168.127514					-0.544372
50.756000		0.066302	202.877135	168.127514					-0.544372
50.757000		0.063962	202.877135	168.127514					-0.547428
50.758000		0.065522	202.877135	168.127514					-0.545391
50.759000		0.067082	202.877135	168.127514					-0.543354
50.760000		0.064742	202.877135	168.127514					-0.546410
50.761000		0.063962	202.877135	168.127514					-0.547428
50.762000		0.066302	202.877135	168.127514					-0.544372
50.763000		0.066302	202.877135	168.127514					-0.544372
50.764000		0.064742	202.877135	168.127514					-0.546410
50.765000		0.065522	202.877135	168.127514					-0.545391
50.766000		0.065522	202.877135	168.127514					-0.545391
50.767000		0.065522	202.877135	168.127514					-0.545391
50.768000		0.063962	202.877135	168.127514					-0.547428
50.769000		0.066302	202.877135	168.127514					-0.544372
50.770000		0.064742	202.877135	168.127514					-0.546410
50.771000		0.064742	202.877135	168.127514					-0.546410
50.772000		0.065522	202.877135	168.127514					-0.545391
50.773000		0.065522	202.877135	168.127514					-0.545391
50.774000		0.065522	202.877135	168.127514					-0.545391
50.775000		0.065522	202.877135	168.127514					-0.545391
50.776000		0.064742	202.877135	168.697930					-0.546410
50.777000		0.065522	202.877135	168.127514					-0.545391
50.778000		0.066302	201.281851	168.127514					-0.544372
50.779000		0.064742	202.877135	168.127514					-0.546410
50.780000		0.065522	202.877135	168.127514					-0.545391
50.781000		0.066302	202.877135	168.127514					-0.544372
50.782000		0.065522	202.877135	168.127514					-0.545391
50.783000		0.065522	202.877135	168.697930					-0.545391
50.784000		0.065522	202.877135	168.697930					-0.545391
50.785000		0.064742	202.877135	168.127514					-0.546410
50.786000		0.065522	202.877135	168.127514					-0.545391
50.787000		0.067862	202.877135	168.127514					-0.542335
50.788000		0.063182	202.877135	168.127514					-0.548447
50.789000		0.063962	202.877135	168.697930					-0.547428
50.790000		0.066302	202.877135	168.127514					-0.544372
50.791000		0.066302	202.877135	168.697930					-0.544372
50.792000		0.063962	202.877135	168.127514					-0.547428
50.793000		0.064742	202.877135	168.127514					-0.546410
50.794000		0.065522	202.877135	168.127514					-0.545391
50.795000		0.064742	202.877135	168.697930					-0.546410
50.796000		0.063962	202.877135	168.127514					-0.547428
50.797000		0.066302	202.877135	168.127514					-0.544372
50.798000		0.065522	202.877135	168.127514					-0.545391
50.799000		0.063962	202.877135	168.127514					-0.547428
85.700000	0.000000	0.060062	202.877135	167.557099	5.000000	0.500000	0.765800	-0.630951	-0.552521
85.701000		0.060062	202.877135	167.557099					-0.552521
85.702000		0.059281	202.877135	168.127514					-0.553539
85.703000		0.060062	202.877135	167.557099					-0.552521
85.704000		0.060062	202.877135	167.557099					-0.552521
85.705000		0.059281	202.877135	167.557099					-0.553539
85.706000		0.059281	202.877135	167.557099					-0.553539
85.707000		0.060062	202.877135	168.127514					-0.552521
85.708000		0.060062	202.877135	168.127514					-0.552521
85.709000		0.059281	202.877135	168.127514					-0.553539
85.710000		0.059281	202.877135	167.557099					-0.553539
85.711000		0.059281	202.877135	167.557099					-0.553539
85.712000		0.059281	202.877135	167.557099					-0.553539
85.713000		0.060062	202.877135	168.127514					-0.552521
85.714000		0.059281	202.877135	167.557099					-0.553539
85.715000		0.060062	202.877135	167.557099					-0.552521
85.716000		0.060062	202.877135	167.557099					-0.552521
85.717000		0.059281	202.877135	168.127514					-0.553539
85.718000		0.059281	202.877135	168.127514					-0.553539
85.719000		0.060062	202.877135	168.127514					-0.552521
85.720000		0.060062	202.877135	167.557099					-0.552521
85.721000		0.059281	202.877135	168.127514					-0.553539
85.722000		0.060062	202.877135	167.557099					-0.552521
85.723000		0.059281	202.877135	168.127514					-0.553539
85.724000		0.059281	202.877135	168.127514					-0.553539
85.725000		0.059281	202.877135	168.127514					-0.553539
85.726000		0.059281	202.877135	167.557099					-0.553539
85.727000		0.060062	202.877135	168.127514					-0.552521
85.728000		0.060062	202.877135	168.127514					-0.552521
85.729000		0.059281	202.877135	168.127514					-0.553539
85.730000		0.059281	202.877135	167.557099					-0.553539
85.731000		0.060842	202.877135	168.127514					-0.551502
85.732000		0.060062	202.877135	167.557099					-0.552521
85.733000		0.059281	202.877135	167.557099					-0.553539
85.734000		0.059281	202.877135	167.557099					-0.553539
85.735000		0.059281	202.877135	167.557099					-0.553539
85.736000		0.059281	202.877135	167.557099					-0.553539
85.737000		0.059281	202.877135	168.127514					-0.553539
85.738000		0.059281	202.877135	167.557099					-0.553539
85.739000		0.058501	202.877135	168.127514					-0.554558
85.740000		0.059281	202.877135	167.557099					-0.553539
85.741000		0.059281	202.877135	167.557099					-0.553539
85.742000		0.060062	202.877135	168.127514					-0.552521
85.743000		0.060062	202.877135	167.557099					-0.552521
85.744000		0.059281	202.877135	167.557099					-0.553539
85.745000		0.059281	202.877135	168.127514					-0.553539
85.746000		0.060062	202.877135	167.557099					-0.552521
85.747000		0.059281	202.877135	167.557099					-0.553539
85.748000		0.059281	202.877135	167.557099					-0.553539
85.749000		0.059281	202.877135	167.557099					-0.553539
85.750000		0.060062	202.877135	167.557099					-0.552521
85.751000		0.059281	202.877135	167.557099					-0.553539
85.752000		0.058501	202.877135	167.557099					-0.554558
85.753000		0.060062	202.877135	168.127514					-0.552521
85.754000		0.058501	202.877135	167.557099					-0.554558
85.755000		0.059281	202.877135	167.557099					-0.553539
85.756000		0.059281	202.877135	167.557099					-0.553539
85.757000		0.059281	202.877135	167.557099					-0.553539
85.758000		0.059281	202.877135	168.127514					-0.553539
85.759000		0.059281	202.877135	167.557099					-0.553539
85.760000		0.059281	202.877135	168.127514					-0.553539
85.761000		0.059281	202.877135	168.127514					-0.553539
85.762000		0.059281	202.877135	168.127514					-0.553539
85.763000		0.058501	202.877135	167.557099					-0.554558
85.764000		0.058501	202.877135	167.557099					-0.554558
85.765000		0.060062	202.877135	167.557099					-0.552521
85.766000		0.060062	202.877135	167.557099					-0.552521
85.767000		0.059281	202.877135	168.127514					-0.553539
85.768000		0.059281	202.877135	167.557099					-0.553539
85.769000		0.059281	202.877135	168.127514					-0.553539
85.770000		0.059281	202.877135	167.557099					-0.553539
85.771000		0.060062	202.877135	168.127514					-0.552521
85.772000		0.060062	202.877135	167.557099					-0.552521
85.773000		0.059281	202.877135	168.127514					-0.553539
85.774000		0.059281	202.877135	167.557099					-0.553539
85.775000		0.060842	202.877135	168.127514					-0.551502
85.776000		0.059281	202.877135	168.127514					-0.553539
85.777000		0.060062	202.877135	167.557099					-0.552521
85.778000		0.059281	202.877135	167.557099					-0.553539
85.779000		0.059281	202.877135	168.127514					-0.553539
85.780000		0.060062	202.877135	167.557099					-0.552521
85.781000		0.059281	202.877135	168.127514					-0.553539
85.782000		0.059281	202.877135	168.127514					-0.553539
85.783000		0.059281	202.877135	168.127514					-0.553539
85.784000		0.058501	202.877135	167.557099					-0.554558
85.785000		0.059281	202.877135	168.127514					-0.553539
85.786000		0.060062	202.877135	168.127514					-0.552521
85.787000		0.059281	202.877135	167.557099					-0.553539
85.788000		0.060062	202.877135	167.557099					-0.552521
85.789000		0.059281	202.877135	167.557099					-0.553539
85.790000		0.060062	202.877135	168.127514					-0.552521
85.791000		0.060842	202.877135	168.127514					-0.551502
85.792000		0.059281	202.877135	167.557099					-0.553539
85.793000		0.059281	202.877135	168.127514					-0.553539
85.794000		0.060062	202.877135	167.557099					-0.552521
85.795000		0.059281	202.877135	168.127514					-0.553539
85.796000		0.060062	202.877135	167.557099					-0.552521
85.797000		0.059281	202.877135	167.557099					-0.553539
85.798000		0.059281	202.877135	168.127514					-0.553539
85.799000		0.059281	202.877135	167.557099					-0.553539
85.800000	0.225103	0.059281	202.877135	167.557099	5.000000	0.500000	0.765800	-0.630951	-0.553539
85.801000		0.058501	202.877135	168.127514					-0.554558
85.802000		0.058501	202.877135	167.557099					-0.554558
85.803000		0.059281	202.877135	167.557099					-0.553539
85.804000		0.059281	202.877135	168.127514					-0.553539
85.805000		0.059281	202.877135	168.127514					-0.553539
85.806000		0.059281	202.877135	167.557099					-0.553539
85.807000		0.060062	202.877135	168.127514					-0.552521
85.808000		0.059281	202.877135	167.557099					-0.553539
85.809000		0.060062	202.877135	167.557099					-0.552521
85.810000		0.059281	202.877135	167.557099					-0.553539
85.811000		0.060062	202.877135	167.557099					-0.552521
85.812000		0.059281	202.877135	167.557099					-0.553539
85.813000		0.059281	202.877135	167.557099					-0.553539
85.814000		0.059281	202.877135	167.557099					-0.553539
85.815000		0.059281	202.877135	167.557099					-0.553539
85.816000		0.060062	202.877135	168.127514					-0.552521
85.817000		0.059281	202.877135	167.557099					-0.553539
85.818000		0.059281	202.877135	167.557099					-0.553539
85.819000		0.060062	202.877135	167.557099					-0.552521
85.820000		0.060062	202.877135	167.557099					-0.552521
85.821000		0.059281	202.877135	168.127514					-0.553539
85.822000		0.058501	202.877135	167.557099					-0.554558
85.823000		0.060062	202.877135	168.127514					-0.552521
85.824000		0.059281	202.877135	167.557099					-0.553539
85.825000		0.059281	202.877135	168.127514					-0.553539
85.826000		0.060062	202.877135	167.557099					-0.552521
85.827000		0.060062	202.877135	167.557099					-0.552521
85.828000		0.060062	202.877135	168.127514					-0.552521
85.829000		0.060062	202.877135	168.127514					-0.552521
85.830000		0.059281	202.877135	167.557099					-0.553539
85.831000		0.059281	202.877135	167.557099					-0.553539
85.832000		0.060062	202.877135	168.127514					-0.552521
85.833000		0.059281	202.877135	167.557099					-0.553539
85.834000		0.059281	202.877135	167.557099					-0.553539
85.835000		0.059281	202.877135	167.557099					-0.553539
85.836000		0.059281	202.877135	167.557099					-0.553539
85.837000		0.059281	202.877135	167.557099					-0.553539
85.838000		0.059281	202.877135	168.127514					-0.553539
85.839000		0.059281	202.877135	168.127514					-0.553539
85.840000		0.059281	202.877135	168.127514					-0.553539
85.841000		0.059281	202.877135	168.127514					-0.553539
85.842000		0.059281	202.877135	168.127514					-0.553539
85.843000		0.058501	202.877135	167.557099					-0.554558
85.844000		0.059281	202.877135	167.557099					-0.553539
85.845000		0.059281	202.877135	167.557099					-0.553539
85.846000		0.059281	202.877135	168.127514					-0.553539
85.847000		0.060062	202.877135	167.557099					-0.552521
85.848000		0.060062	202.877135	167.557099					-0.552521
85.849000		0.059281	202.877135	167.557099					-0.553539
85.850000		0.059281	202.877135	168.127514					-0.553539
85.851000		0.060062	202.877135	168.127514					-0.552521
85.852000		0.059281	202.877135	167.557099					-0.553539
85.853000		0.059281	202.877135	167.557099					-0.553539
85.854000		0.059281	202.877135	167.557099					-0.553539
85.855000		0.059281	202.877135	168.127514					-0.553539
85.856000		0.059281	202.877135	167.557099					-0.553539
85.857000		0.059281	202.877135	167.557099					-0.553539
85.858000		0.060062	202.877135	167.557099					-0.552521
85.859000		0.060062	202.877135	167.557099					-0.552521
85.860000		0.059281	202.877135	167.557099					-0.553539
85.861000		0.059281	202.877135	167.557099					-0.553539
85.862000		0.058501	202.877135	167.557099					-0.554558
85.863000		0.059281	202.877135	167.557099					-0.553539
85.864000		0.060062	202.877135	167.557099					-0.552521
85.865000		0.060062	202.877135	168.127514					-0.552521
85.866000		0.060062	202.877135	167.557099					-0.552521
85.867000		0.059281	202.877135	167.557099					-0.553539
85.868000		0.059281	202.877135	168.127514					-0.553539
85.869000		0.060062	202.877135	167.557099					-0.552521
85.870000		0.058501	202.877135	168.127514					-0.554558
85.871000		0.059281	202.877135	167.557099					-0.553539
85.872000		0.059281	202.877135	167.557099					-0.553539
85.873000		0.059281	202.877135	168.127514					-0.553539
85.874000		0.059281	202.877135	168.127514					-0.553539
85.875000		0.059281	202.877135	167.557099					-0.553539
85.876000		0.059281	202.877135	168.127514					-0.553539
85.877000		0.059281	202.877135	168.127514					-0.553539
85.878000		0.059281	202.877135	167.557099					-0.553539
85.879000		0.059281	202.877135	167.557099					-0.553539
85.880000		0.059281	202.877135	167.557099					-0.553539
85.881000		0.059281	202.877135	167.557099					-0.553539
85.882000		0.058501	202.877135	167.557099					-0.554558
85.883000		0.059281	202.877135	167.557099					-0.553539
85.884000		0.059281	202.877135	167.557099					-0.553539
85.885000		0.059281	202.877135	168.127514					-0.553539
85.886000		0.059281	202.877135	167.557099					-0.553539
85.887000		0.059281	202.877135	168.127514					-0.553539
85.888000		0.059281	202.877135	167.557099					-0.553539
85.889000		0.059281	202.877135	167.557099					-0.553539
85.890000		0.059281	202.877135	167.557099					-0.553539
85.891000		0.059281	202.877135	168.127514					-0.553539
85.892000		0.059281	202.877135	167.557099					-0.553539
85.893000		0.060062	202.877135	167.557099					-0.552521
85.894000		0.059281	202.877135	167.557099					-0.553539
85.895000		0.059281	202.877135	168.127514					-0.553539
85.896000		0.059281	202.877135	167.557099					-0.553539
85.897000		0.059281	202.877135	167.557099					-0.553539
85.898000		0.059281	202.877135	167.557099					-0.553539
85.899000		0.059281	202.877135	167.557099					-0.553539
85.900000	0.341540	0.060062	202.877135	168.127514	5.000000	0.500000	0.765800	-0.630951	-0.552521
85.901000		0.059281	202.877135	167.557099					-0.553539
85.902000		0.059281	202.877135	167.557099					-0.553539
85.903000		0.060062	202.877135	167.557099					-0.552521
85.904000		0.058501	202.877135	168.127514					-0.554558
85.905000		0.059281	202.877135	167.557099					-0.553539
85.906000		0.059281	202.877135	167.557099					-0.553539
85.907000		0.058501	202.877135	167.557099					-0.554558
85.908000		0.060062	202.877135	167.557099					-0.552521
85.909000		0.059281	202.877135	167.557099					-0.553539
85.910000		0.060062	202.877135	167.557099					-0.552521
85.911000		0.059281	202.877135	167.557099					-0.553539
85.912000		0.059281	202.877135	168.127514					-0.553539
85.913000		0.059281	202.877135	167.557099					-0.553539
85.914000		0.058501	202.877135	167.557099					-0.554558
85.915000		0.059281	202.877135	167.557099					-0.553539
85.916000		0.059281	202.877135	167.557099					-0.553539
85.917000		0.059281	202.877135	168.127514					-0.553539
85.918000		0.058501	202.877135	167.557099					-0.554558
85.919000		0.059281	202.877135	167.557099					-0.553539
85.920000		0.059281	202.877135	167.557099					-0.553539
85.921000		0.058501	202.877135	168.127514					-0.554558
85.922000		0.059281	202.877135	168.127514					-0.553539
85.923000		0.059281	202.877135	168.127514					-0.553539
85.924000		0.059281	202.877135	167.557099					-0.553539
85.925000		0.059281	202.877135	167.557099					-0.553539
85.926000		0.059281	202.877135	167.557099					-0.553539
85.927000		0.059281	202.877135	167.557099					-0.553539
85.928000		0.059281	202.877135	167.557099					-0.553539
85.929000		0.059281	202.877135	167.557099					-0.553539
85.930000		0.060062	202.877135	168.127514					-0.552521
85.931000		0.060062	202.877135	167.557099					-0.552521
85.932000		0.059281	202.877135	167.557099					-0.553539
85.933000		0.060062	202.877135	167.557099					-0.552521
85.934000		0.059281	202.877135	167.557099					-0.553539
85.935000		0.058501	202.877135	167.557099					-0.554558
85.936000		0.059281	202.877135	168.127514					-0.553539
85.937000		0.059281	202.877135	167.557099					-0.553539
85.938000		0.060062	202.877135	167.557099					-0.552521
85.939000		0.059281	202.877135	167.557099					-0.553539
85.940000		0.060062	202.877135	168.127514					-0.552521
85.941000		0.058501	202.877135	167.557099					-0.554558
85.942000		0.060062	202.877135	168.127514					-0.552521
85.943000		0.059281	202.877135	167.557099					-0.553539
85.944000		0.058501	202.877135	168.127514					-0.554558
85.945000		0.059281	202.877135	167.557099					-0.553539
85.946000		0.059281	202.877135	168.127514					-0.553539
85.947000		0.059281	202.877135	167.557099					-0.553539
85.948000		0.060062	202.877135	168.127514					-0.552521
85.949000		0.059281	202.877135	167.557099					-0.553539
85.950000		0.059281	202.877135	167.557099					-0.553539
85.951000		0.060062	202.877135	168.127514					-0.552521
85.952000		0.059281	202.877135	167.557099					-0.553539
85.953000		0.059281	202.877135	167.557099					-0.553539
85.954000		0.060062	202.877135	167.557099					-0.552521
85.955000		0.060062	202.877135	168.127514					-0.552521
85.956000		0.060842	202.877135	167.557099					-0.551502
85.957000		0.059281	202.877135	168.127514					-0.553539
85.958000		0.059281	202.877135	167.557099					-0.553539
85.959000		0.059281	202.877135	167.557099					-0.553539
85.960000		0.059281	202.877135	167.557099					-0.553539
85.961000		0.059281	202.877135	168.127514					-0.553539
85.962000		0.059281	202.877135	167.557099					-0.553539
85.963000		0.060062	202.877135	167.557099					-0.552521
85.964000		0.058501	202.877135	168.127514					-0.554558
85.965000		0.059281	202.877135	168.127514					-0.553539
85.966000		0.058501	202.877135	168.127514					-0.554558
85.967000		0.059281	202.877135	168.127514					-0.553539
85.968000		0.059281	202.877135	167.557099					-0.553539
85.969000		0.059281	202.877135	167.557099					-0.553539
85.970000		0.059281	202.877135	167.557099					-0.553539
85.971000		0.060062	202.877135	168.127514					-0.552521
85.972000		0.059281	202.877135	168.127514					-0.553539
85.973000		0.059281	202.877135	168.127514					-0.553539
85.974000		0.059281	202.877135	168.127514					-0.553539
85.975000		0.059281	202.877135	168.127514					-0.553539
85.976000		0.059281	202.877135	167.557099					-0.553539
85.977000		0.059281	202.877135	167.557099					-0.553539
85.978000		0.059281	202.877135	168.127514					-0.553539
85.979000		0.060062	202.877135	168.127514					-0.552521
85.980000		0.060062	202.877135	167.557099					-0.552521
85.981000		0.060842	202.877135	167.557099					-0.551502
85.982000		0.059281	202.877135	167.557099					-0.553539
85.983000		0.059281	202.877135	168.127514					-0.553539
85.984000		0.059281	202.877135	168.127514					-0.553539
85.985000		0.059281	202.877135	167.557099					-0.553539
85.986000		0.060062	202.877135	167.557099					-0.552521
85.987000		0.059281	202.877135	167.557099					-0.553539
85.988000		0.059281	202.877135	167.557099					-0.553539
85.989000		0.059281	202.877135	167.557099					-0.553539
85.990000		0.059281	202.877135	167.557099					-0.553539
85.991000		0.059281	202.877135	167.557099					-0.553539
85.992000		0.058501	202.877135	167.557099					-0.554558
85.993000		0.059281	202.877135	168.127514					-0.553539
85.994000		0.059281	202.877135	167.557099					-0.553539
85.995000		0.059281	202.877135	168.127514					-0.553539
85.996000		0.059281	202.877135	167.557099					-0.553539
85.997000		0.059281	202.877135	168.127514					-0.553539
85.998000		0.060062	202.877135	168.127514					-0.552521
85.999000		0.060062	202.877135	167.557099					-0.552521
86.000000	0.477753	0.059281	202.877135	168.127514	5.000000	0.500000	0.765800	-0.630951	-0.553539
86.001000		0.059281	202.877135	167.557099					-0.553539
86.002000		0.059281	202.877135	167.557099					-0.553539
86.003000		0.060062	202.877135	167.557099					-0.552521
86.004000		0.059281	202.877135	167.557099					-0.553539
86.005000		0.058501	202.877135	167.557099					-0.554558
86.006000		0.059281	202.877135	168.127514					-0.553539
86.007000		0.058501	202.877135	167.557099					-0.554558
86.008000		0.058501	202.877135	167.557099					-0.554558
86.009000		0.059281	202.877135	167.557099					-0.553539
86.010000		0.059281	202.877135	167.557099					-0.553539
86.011000		0.059281	202.877135	167.557099					-0.553539
86.012000		0.060062	202.877135	168.127514					-0.552521
86.013000		0.059281	202.877135	167.557099					-0.553539
86.014000		0.059281	202.877135	168.127514					-0.553539
86.015000		0.059281	202.877135	168.127514					-0.553539
86.016000		0.060062	202.877135	168.127514					-0.552521
86.017000		0.060062	202.877135	168.127514					-0.552521
86.018000		0.059281	202.877135	167.557099					-0.553539
86.019000		0.059281	202.877135	167.557099					-0.553539
86.020000		0.059281	202.877135	167.557099					-0.553539
86.021000		0.058501	202.877135	168.127514					-0.554558
86.022000		0.060062	202.877135	168.127514					-0.552521
86.023000		0.059281	202.877135	167.557099					-0.553539
86.024000		0.059281	202.877135	167.557099					-0.553539
86.025000		0.060062	202.877135	168.127514					-0.552521
86.026000		0.060062	202.877135	167.557099					-0.552521
86.027000		0.059281	202.877135	167.557099					-0.553539
86.028000		0.059281	202.877135	167.557099					-0.553539
86.029000		0.059281	202.877135	167.557099					-0.553539
86.030000		0.059281	202.877135	168.127514					-0.553539
86.031000		0.060062	202.877135	168.127514					-0.552521
86.032000		0.059281	202.877135	168.127514					-0.553539
86.033000		0.060062	202.877135	168.127514					-0.552521
86.034000		0.059281	202.877135	168.127514					-0.553539
86.035000		0.059281	202.877135	167.557099					-0.553539
86.036000		0.060062	202.877135	167.557099					-0.552521
86.037000		0.058501	202.877135	167.557099					-0.554558
86.038000		0.059281	202.877135	167.557099					-0.553539
86.039000		0.059281	202.877135	168.127514					-0.553539
86.040000		0.059281	202.877135	167.557099					-0.553539
86.041000		0.059281	202.877135	167.557099					-0.553539
86.042000		0.059281	202.877135	168.127514					-0.553539
86.043000		0.059281	202.877135	168.127514					-0.553539
86.044000		0.059281	202.877135	167.557099					-0.553539
86.045000		0.059281	202.877135	167.557099					-0.553539
86.046000		0.060062	202.877135	167.557099					-0.552521
86.047000		0.059281	202.877135	167.557099					-0.553539
86.048000		0.060062	202.877135	167.557099					-0.552521
86.049000		0.060062	202.877135	167.557099					-0.552521
86.050000		0.059281	202.877135	167.557099					-0.553539
86.051000		0.059281	202.877135	167.557099					-0.553539
86.052000		0.059281	202.877135	167.557099					-0.553539
86.053000		0.060062	202.877135	167.557099					-0.552521
86.054000		0.059281	202.877135	168.127514					-0.553539
86.055000		0.059281	202.877135	167.557099					-0.553539
86.056000		0.060062	202.877135	167.557099					-0.552521
86.057000		0.059281	202.877135	167.557099					-0.553539
86.058000		0.059281	202.877135	168.127514					-0.553539
86.059000		0.059281	202.877135	167.557099					-0.553539
86.060000		0.059281	202.877135	168.127514					-0.553539
86.061000		0.060062	202.877135	167.557099					-0.552521
86.062000		0.060062	202.877135	167.557099					-0.552521
86.063000		0.060062	202.877135	168.127514					-0.552521
86.064000		0.059281	202.877135	167.557099					-0.553539
86.065000		0.060062	202.877135	167.557099					-0.552521
86.066000		0.059281	202.877135	168.127514					-0.553539
86.067000		0.060062	202.877135	167.557099					-0.552521
86.068000		0.059281	202.877135	167.557099					-0.553539
86.069000		0.059281	202.877135	167.557099					-0.553539
86.070000		0.059281	202.877135	168.127514					-0.553539
86.071000		0.059281	202.877135	168.127514					-0.553539
86.072000		0.059281	202.877135	168.127514					-0.553539
86.073000		0.059281	202.877135	167.557099					-0.553539
86.074000		0.060062	202.877135	168.127514					-0.552521
86.075000		0.059281	202.877135	168.127514					-0.553539
86.076000		0.059281	202.877135	167.557099					-0.553539
86.077000		0.059281	202.877135	167.557099					-0.553539
86.078000		0.059281	202.877135	167.557099					-0.553539
86.079000		0.059281	202.877135	167.557099					-0.553539
86.080000		0.059281	202.877135	167.557099					-0.553539
86.081000		0.058501	202.877135	167.557099					-0.554558
86.082000		0.059281	202.877135	167.557099					-0.553539
86.083000		0.059281	202.877135	167.557099					-0.553539
86.084000		0.060062	202.877135	168.127514					-0.552521
86.085000		0.059281	202.877135	167.557099					-0.553539
86.086000		0.059281	202.877135	167.557099					-0.553539
86.087000		0.059281	202.877135	167.557099					-0.553539
86.088000		0.059281	202.877135	167.557099					-0.553539
86.089000		0.059281	202.877135	167.557099					-0.553539
86.090000		0.060062	202.877135	167.557099					-0.552521
86.091000		0.060062	202.877135	168.127514					-0.552521
86.092000		0.060062	202.877135	167.557099					-0.552521
86.093000		0.059281	202.877135	168.127514					-0.553539
86.094000		0.060062	202.877135	167.557099					-0.552521
86.095000		0.060062	202.877135	168.127514					-0.552521
86.096000		0.059281	202.877135	167.557099					-0.553539
86.097000		0.059281	202.877135	167.557099					-0.553539
86.098000		0.060062	202.877135	167.557099					-0.552521
86.099000		0.059281	202.877135	168.127514					-0.553539
108.800000	0.000000	0.065522	202.877135	167.557099	5.000000	0.500000	0.765800	-0.630951	-0.545391
108.801000		0.065522	202.877135	167.557099					-0.545391
108.802000		0.065522	202.877135	167.557099					-0.545391
108.803000		0.065522	202.877135	167.557099					-0.545391
108.804000		0.065522	202.877135	167.557099					-0.545391
108.805000		0.066302	202.877135	167.557099					-0.544372
108.806000		0.065522	202.877135	167.557099					-0.545391
108.807000		0.065522	202.877135	167.557099					-0.545391
108.808000		0.066302	202.877135	167.557099					-0.544372
108.809000		0.065522	202.877135	167.557099					-0.545391
108.810000		0.065522	202.877135	167.557099					-0.545391
108.811000		0.066302	202.877135	167.557099					-0.544372
108.812000		0.066302	202.877135	167.557099					-0.544372
108.813000		0.066302	202.877135	167.557099					-0.544372
108.814000		0.065522	202.877135	167.557099					-0.545391
108.815000		0.065522	202.877135	167.557099					-0.545391
108.816000		0.065522	202.877135	167.557099					-0.545391
108.817000		0.065522	202.877135	167.557099					-0.545391
108.818000		0.064742	202.877135	167.557099					-0.546410
108.819000		0.066302	202.877135	167.557099					-0.544372
108.820000		0.066302	202.877135	167.557099					-0.544372
108.821000		0.065522	202.877135	167.557099					-0.545391
108.822000		0.065522	202.877135	167.557099					-0.545391
108.823000		0.066302	202.877135	167.557099					-0.544372
108.824000		0.065522	202.877135	167.557099					-0.545391
108.825000		0.066302	202.877135	167.557099					-0.544372
108.826000		0.065522	202.877135	167.557099					-0.545391
108.827000		0.065522	202.877135	167.557099					-0.545391
108.828000		0.066302	202.877135	167.557099					-0.544372
108.829000		0.065522	202.877135	167.557099					-0.545391
108.830000		0.065522	202.877135	167.557099					-0.545391
108.831000		0.064742	202.877135	167.557099					-0.546410
108.832000		0.066302	202.877135	167.557099					-0.544372
108.833000		0.065522	202.877135	167.557099					-0.545391
108.834000		0.066302	202.877135	167.557099					-0.544372
108.835000		0.065522	202.877135	167.557099					-0.545391
108.836000		0.066302	202.877135	167.557099					-0.544372
108.837000		0.064742	202.877135	167.557099					-0.546410
108.838000		0.064742	202.877135	167.557099					-0.546410
108.839000		0.065522	202.877135	167.557099					-0.545391
108.840000		0.065522	202.877135	167.557099					-0.545391
108.841000		0.064742	202.877135	167.557099					-0.546410
108.842000		0.065522	202.877135	167.557099					-0.545391
108.843000		0.065522	202.877135	167.557099					-0.545391
108.844000		0.065522	202.877135	167.557099					-0.545391
108.845000		0.066302	202.877135	167.557099					-0.544372
108.846000		0.065522	202.877135	167.557099					-0.545391
108.847000		0.064742	202.877135	167.557099					-0.546410
108.848000		0.066302	202.877135	167.557099					-0.544372
108.849000		0.066302	202.877135	167.557099					-0.544372
108.850000		0.065522	202.877135	167.557099					-0.545391
108.851000		0.065522	202.877135	167.557099					-0.545391
108.852000		0.067082	202.877135	167.557099					-0.543354
108.853000		0.065522	202.877135	167.557099					-0.545391
108.854000		0.065522	202.877135	167.557099					-0.545391
108.855000		0.066302	202.877135	167.557099					-0.544372
108.856000		0.065522	202.877135	167.557099					-0.545391
108.857000		0.065522	202.877135	167.557099					-0.545391
108.858000		0.066302	202.877135	167.557099					-0.544372
108.859000		0.066302	202.877135	167.557099					-0.544372
108.860000		0.064742	202.877135	167.557099					-0.546410
108.861000		0.066302	202.877135	167.557099					-0.544372
108.862000		0.066302	202.877135	167.557099					-0.544372
108.863000		0.065522	202.877135	167.557099					-0.545391
108.864000		0.065522	202.877135	167.557099					-0.545391
108.865000		0.065522	202.877135	167.557099					-0.545391
108.866000		0.066302	202.877135	167.557099					-0.544372
108.867000		0.065522	202.877135	167.557099					-0.545391
108.868000		0.065522	202.877135	167.557099					-0.545391
108.869000		0.065522	202.877135	167.557099					-0.545391
108.870000		0.065522	202.877135	167.557099					-0.545391
108.871000		0.066302	202.877135	167.557099					-0.544372
108.872000		0.067082	202.877135	167.557099					-0.543354
108.873000		0.065522	202.877135	167.557099					-0.545391
108.874000		0.065522	202.877135	167.557099					-0.545391
108.875000		0.065522	202.877135	167.557099					-0.545391
108.876000		0.065522	202.877135	167.557099					-0.545391
108.877000		0.065522	202.877135	167.557099					-0.545391
108.878000		0.066302	202.877135	167.557099					-0.544372
108.879000		0.065522	202.877135	167.557099					-0.545391
108.880000		0.065522	202.877135	167.557099					-0.545391
108.881000		0.066302	202.877135	167.557099					-0.544372
108.882000		0.066302	202.877135	167.557099					-0.544372
108.883000		0.066302	202.877135	167.557099					-0.544372
108.884000		0.066302	202.877135	167.557099					-0.544372
108.885000		0.065522	202.877135	167.557099					-0.545391
108.886000		0.066302	202.877135	167.557099					-0.544372
108.887000		0.064742	202.877135	167.557099					-0.546410
108.888000		0.066302	202.877135	167.557099					-0.544372
108.889000		0.066302	202.877135	167.557099					-0.544372
108.890000		0.066302	202.877135	167.557099					-0.544372
108.891000		0.065522	202.877135	167.557099					-0.545391
108.892000		0.066302	202.877135	167.557099					-0.544372
108.893000		0.066302	202.877135	167.557099					-0.544372
108.894000		0.065522	202.877135	167.557099					-0.545391
108.895000		0.066302	202.877135	167.557099					-0.544372
108.896000		0.066302	202.877135	167.557099					-0.544372
108.897000		0.066302	202.877135	167.557099					-0.544372
108.898000		0.064742	202.877135	167.557099					-0.546410
108.899000		0.065522	202.877135	167.557099					-0.545391
108.900000	0.258322	0.065522	202.877135	167.557099	5.000000	0.500000	0.765800	-0.630951	-0.545391
108.901000		0.066302	202.877135	167.557099					-0.544372
108.902000		0.065522	202.877135	167.557099					-0.545391
108.903000		0.065522	202.877135	167.557099					-0.545391
108.904000		0.065522	202.877135	167.557099					-0.545391
108.905000		0.065522	202.877135	167.557099					-0.545391
108.906000		0.065522	202.877135	167.557099					-0.545391
108.907000		0.066302	202.877135	167.557099					-0.544372
108.908000		0.066302	202.877135	167.557099					-0.544372
108.909000		0.065522	202.877135	167.557099					-0.545391
108.910000		0.065522	202.877135	167.557099					-0.545391
108.911000		0.065522	202.877135	167.557099					-0.545391
108.912000		0.065522	202.877135	167.557099					-0.545391
108.913000		0.065522	202.877135	167.557099					-0.545391
108.914000		0.065522	202.877135	167.557099					-0.545391
108.915000		0.065522	202.877135	167.557099					-0.545391
108.916000		0.065522	202.877135	167.557099					-0.545391
108.917000		0.065522	202.877135	167.557099					-0.545391
108.918000		0.065522	202.877135	167.557099					-0.545391
108.919000		0.065522	202.877135	167.557099					-0.545391
108.920000		0.065522	202.877135	167.557099					-0.545391
108.921000		0.065522	202.877135	167.557099					-0.545391
108.922000		0.064742	202.877135	167.557099					-0.546410
108.923000		0.066302	202.877135	167.557099					-0.544372
108.924000		0.066302	202.877135	167.557099					-0.544372
108.925000		0.065522	202.877135	167.557099					-0.545391
108.926000		0.065522	202.877135	167.557099					-0.545391
108.927000		0.065522	202.877135	167.557099					-0.545391
108.928000		0.065522	202.877135	167.557099					-0.545391
108.929000		0.065522	202.877135	167.557099					-0.545391
108.930000		0.066302	202.877135	167.557099					-0.544372
108.931000		0.065522	202.877135	167.557099					-0.545391
108.932000		0.066302	202.877135	167.557099					-0.544372
108.933000		0.065522	202.877135	167.557099					-0.545391
108.934000		0.066302	202.877135	167.557099					-0.544372
108.935000		0.066302	202.877135	167.557099					-0.544372
108.936000		0.066302	202.877135	167.557099					-0.544372
108.937000		0.065522	202.877135	167.557099					-0.545391
108.938000		0.065522	202.877135	167.557099					-0.545391
108.939000		0.064742	202.877135	167.557099					-0.546410
108.940000		0.065522	202.877135	167.557099					-0.545391
108.941000		0.065522	202.877135	167.557099					-0.545391
108.942000		0.065522	202.877135	167.557099					-0.545391
108.943000		0.066302	202.877135	167.557099					-0.544372
108.944000		0.066302	202.877135	167.557099					-0.544372
108.945000		0.065522	202.877135	167.557099					-0.545391
108.946000		0.065522	201.281851	167.557099					-0.545391
108.947000		0.066302	202.877135	167.557099					-0.544372
108.948000		0.065522	202.877135	167.557099					-0.545391
108.949000		0.066302	202.877135	167.557099					-0.544372
108.950000		0.065522	202.877135	167.557099					-0.545391
108.951000		0.066302	202.877135	167.557099					-0.544372
108.952000		0.065522	202.877135	167.557099					-0.545391
108.953000		0.065522	202.877135	167.557099					-0.545391
108.954000		0.066302	202.877135	167.557099					-0.544372
108.955000		0.065522	202.877135	167.557099					-0.545391
108.956000		0.065522	202.877135	167.557099					-0.545391
108.957000		0.065522	202.877135	167.557099					-0.545391
108.958000		0.066302	202.877135	167.557099					-0.544372
108.959000		0.066302	202.877135	167.557099					-0.544372
108.960000		0.066302	202.877135	167.557099					-0.544372
108.961000		0.065522	202.877135	167.557099					-0.545391
108.962000		0.065522	202.877135	167.557099					-0.545391
108.963000		0.065522	202.877135	167.557099					-0.545391
108.964000		0.065522	202.877135	167.557099					-0.545391
108.965000		0.066302	202.877135	167.557099					-0.544372
108.966000		0.065522	202.877135	167.557099					-0.545391
108.967000		0.066302	202.877135	167.557099					-0.544372
108.968000		0.065522	202.877135	167.557099					-0.545391
108.969000		0.065522	202.877135	167.557099					-0.545391
108.970000		0.065522	202.877135	167.557099					-0.545391
108.971000		0.065522	202.877135	167.557099					-0.545391
108.972000		0.065522	202.877135	167.557099					-0.545391
108.973000		0.064742	202.877135	167.557099					-0.546410
108.974000		0.065522	202.877135	167.557099					-0.545391
108.975000		0.066302	202.877135	167.557099					-0.544372
108.976000		0.065522	202.877135	167.557099					-0.545391
108.977000		0.065522	202.877135	167.557099					-0.545391
108.978000		0.065522	202.877135	167.557099					-0.545391
108.979000		0.065522	202.877135	167.557099					-0.545391
108.980000		0.065522	202.877135	167.557099					-0.545391
108.981000		0.065522	202.877135	167.557099					-0.545391
108.982000		0.065522	202.877135	167.557099					-0.545391
108.983000		0.064742	202.877135	167.557099					-0.546410
108.984000		0.065522	202.877135	167.557099					-0.545391
108.985000		0.065522	202.877135	167.557099					-0.545391
108.986000		0.065522	202.877135	167.557099					-0.545391
108.987000		0.066302	202.877135	167.557099					-0.544372
108.988000		0.065522	202.877135	167.557099					-0.545391
108.989000		0.065522	202.877135	167.557099					-0.545391
108.990000		0.066302	202.877135	167.557099					-0.544372
108.991000		0.066302	202.877135	167.557099					-0.544372
108.992000		0.066302	202.877135	167.557099					-0.544372
108.993000		0.065522	202.877135	167.557099					-0.545391
108.994000		0.065522	202.877135	167.557099					-0.545391
108.995000		0.065522	202.877135	167.557099					-0.545391
108.996000		0.065522	202.877135	167.557099					-0.545391
108.997000		0.065522	202.877135	167.557099					-0.545391
108.998000		0.065522	202.877135	167.557099					-0.545391
108.999000		0.065522	202.877135	167.557099					-0.545391
109.000000	0.379670	0.065522	202.877135	167.557099	5.000000	0.500000	0.765800	-0.630951	-0.545391
109.001000		0.065522	202.877135	167.557099					-0.545391
109.002000		0.066302	202.877135	167.557099					-0.544372
109.003000		0.066302	202.877135	167.557099					-0.544372
109.004000		0.065522	202.877135	167.557099					-0.545391
109.005000		0.065522	202.877135	167.557099					-0.545391
109.006000		0.065522	202.877135	167.557099					-0.545391
109.007000		0.065522	202.877135	167.557099					-0.545391
109.008000		0.065522	202.877135	167.557099					-0.545391
109.009000		0.065522	202.877135	167.557099					-0.545391
109.010000		0.065522	202.877135	167.557099					-0.545391
109.011000		0.065522	202.877135	167.557099					-0.545391
109.012000		0.066302	202.877135	167.557099					-0.544372
109.013000		0.065522	202.877135	167.557099					-0.545391
109.014000		0.065522	202.877135	167.557099					-0.545391
109.015000		0.066302	202.877135	167.557099					-0.544372
109.016000		0.065522	202.877135	167.557099					-0.545391
109.017000		0.065522	202.877135	167.557099					-0.545391
109.018000		0.066302	202.877135	167.557099					-0.544372
109.019000		0.066302	202.877135	167.557099					-0.544372
109.020000		0.065522	202.877135	167.557099					-0.545391
109.021000		0.065522	202.877135	167.557099					-0.545391
109.022000		0.065522	202.877135	167.557099					-0.545391
109.023000		0.065522	202.877135	167.557099					-0.545391
109.024000		0.065522	202.877135	167.557099					-0.545391
109.025000		0.066302	202.877135	167.557099					-0.544372
109.026000		0.065522	202.877135	167.557099					-0.545391
109.027000		0.065522	202.877135	167.557099					-0.545391
109.028000		0.065522	202.877135	167.557099					-0.545391
109.029000		0.065522	202.877135	167.557099					-0.545391
109.030000		0.065522	202.877135	167.557099					-0.545391
109.031000		0.066302	202.877135	167.557099					-0.544372
109.032000		0.065522	202.877135	167.557099					-0.545391
109.033000		0.066302	202.877135	167.557099					-0.544372
109.034000		0.065522	202.877135	167.557099					-0.545391
109.035000		0.065522	202.877135	167.557099					-0.545391
109.036000		0.065522	202.877135	167.557099					-0.545391
109.037000		0.066302	202.877135	167.557099					-0.544372
109.038000		0.066302	202.877135	167.557099					-0.544372
109.039000		0.065522	202.877135	167.557099					-0.545391
109.040000		0.066302	202.877135	167.557099					-0.544372
109.041000		0.066302	202.877135	167.557099					-0.544372
109.042000		0.066302	202.877135	167.557099					-0.544372
109.043000		0.066302	202.877135	167.557099					-0.544372
109.044000		0.066302	202.877135	167.557099					-0.544372
109.045000		0.065522	202.877135	167.557099					-0.545391
109.046000		0.065522	202.877135	167.557099					-0.545391
109.047000		0.065522	202.877135	167.557099					-0.545391
109.048000		0.064742	202.877135	167.557099					-0.546410
109.049000		0.065522	202.877135	167.557099					-0.545391
109.050000		0.066302	202.877135	167.557099					-0.544372
109.051000		0.066302	202.877135	167.557099					-0.544372
109.052000		0.066302	202.877135	167.557099					-0.544372
109.053000		0.065522	202.877135	167.557099					-0.545391
109.054000		0.065522	202.877135	167.557099					-0.545391
109.055000		0.066302	202.877135	167.557099					-0.544372
109.056000		0.065522	202.877135	167.557099					-0.545391
109.057000		0.065522	202.877135	167.557099					-0.545391
109.058000		0.065522	202.877135	167.557099					-0.545391
109.059000		0.066302	202.877135	167.557099					-0.544372
109.060000		0.065522	202.877135	167.557099					-0.545391
109.061000		0.066302	202.877135	167.557099					-0.544372
109.062000		0.065522	202.877135	167.557099					-0.545391
109.063000		0.065522	202.877135	167.557099					-0.545391
109.064000		0.066302	202.877135	167.557099					-0.544372
109.065000		0.066302	202.877135	167.557099					-0.544372
109.066000		0.066302	202.877135	167.557099					-0.544372
109.067000		0.065522	202.877135	167.557099					-0.545391
109.068000		0.065522	202.877135	167.557099					-0.545391
109.069000		0.065522	202.877135	167.557099					-0.545391
109.070000		0.065522	202.877135	167.557099					-0.545391
109.071000		0.065522	202.877135	167.557099					-0.545391
109.072000		0.065522	202.877135	167.557099					-0.545391
109.073000		0.065522	202.877135	167.557099					-0.545391
109.074000		0.066302	202.877135	167.557099					-0.544372
109.075000		0.066302	202.877135	167.557099					-0.544372
109.076000		0.066302	202.877135	167.557099					-0.544372
109.077000		0.065522	202.877135	167.557099					-0.545391
109.078000		0.065522	202.877135	167.557099					-0.545391
109.079000		0.065522	202.877135	167.557099					-0.545391
109.080000		0.065522	202.877135	167.557099					-0.545391
109.081000		0.067082	202.877135	167.557099					-0.543354
109.082000		0.065522	202.877135	167.557099					-0.545391
109.083000		0.065522	202.877135	167.557099					-0.545391
109.084000		0.065522	202.877135	167.557099					-0.545391
109.085000		0.065522	202.877135	167.557099					-0.545391
109.086000		0.065522	202.877135	167.557099					-0.545391
109.087000		0.065522	202.877135	167.557099					-0.545391
109.088000		0.066302	202.877135	167.557099					-0.544372
109.089000		0.065522	202.877135	167.557099					-0.545391
109.090000		0.065522	202.877135	167.557099					-0.545391
109.091000		0.066302	202.877135	167.557099					-0.544372
109.092000		0.066302	202.877135	167.557099					-0.544372
109.093000		0.066302	202.877135	167.557099					-0.544372
109.094000		0.066302	202.877135	167.557099					-0.544372
109.095000		0.066302	202.877135	167.557099					-0.544372
109.096000		0.065522	202.877135	167.557099					-0.545391
109.097000		0.066302	202.877135	167.557099					-0.544372
109.098000		0.066302	202.877135	167.557099					-0.544372
109.099000		0.065522	202.877135	167.557099					-0.545391
109.100000	0.482295	0.066302	202.877135	167.557099	5.000000	0.500000	0.765800	-0.630951	-0.544372
109.101000		0.065522	202.877135	167.557099					-0.545391
109.102000		0.066302	202.877135	167.557099					-0.544372
109.103000		0.065522	202.877135	167.557099					-0.545391
109.104000		0.066302	202.877135	167.557099					-0.544372
109.105000		0.066302	202.877135	167.557099					-0.544372
109.106000		0.066302	202.877135	167.557099					-0.544372
109.107000		0.065522	202.877135	167.557099					-0.545391
109.108000		0.065522	202.877135	167.557099					-0.545391
109.109000		0.066302	202.877135	167.557099					-0.544372
109.110000		0.065522	202.877135	167.557099					-0.545391
109.111000		0.065522	202.877135	167.557099					-0.545391
109.112000		0.065522	202.877135	167.557099					-0.545391
109.113000		0.065522	202.877135	167.557099					-0.545391
109.114000		0.065522	202.877135	167.557099					-0.545391
109.115000		0.065522	202.877135	167.557099					-0.545391
109.116000		0.065522	202.877135	167.557099					-0.545391
109.117000		0.065522	202.877135	167.557099					-0.545391
109.118000		0.065522	202.877135	167.557099					-0.545391
109.119000		0.065522	202.877135	167.557099					-0.545391
109.120000		0.066302	202.877135	167.557099					-0.544372
109.121000		0.066302	202.877135	167.557099					-0.544372
109.122000		0.066302	202.877135	167.557099					-0.544372
109.123000		0.066302	202.877135	167.557099					-0.544372
109.124000		0.066302	202.877135	167.557099					-0.544372
109.125000		0.065522	202.877135	167.557099					-0.545391
109.126000		0.065522	202.877135	167.557099					-0.545391
109.127000		0.065522	202.877135	167.557099					-0.545391
109.128000		0.066302	202.877135	167.557099					-0.544372
109.129000		0.065522	202.877135	167.557099					-0.545391
109.130000		0.065522	202.877135	167.557099					-0.545391
109.131000		0.065522	202.877135	167.557099					-0.545391
109.132000		0.066302	202.877135	167.557099					-0.544372
109.133000		0.066302	202.877135	167.557099					-0.544372
109.134000		0.065522	202.877135	167.557099					-0.545391
109.135000		0.066302	202.877135	167.557099					-0.544372
109.136000		0.064742	202.877135	167.557099					-0.546410
109.137000		0.066302	202.877135	167.557099					-0.544372
109.138000		0.066302	202.877135	167.557099					-0.544372
109.139000		0.065522	202.877135	167.557099					-0.545391
109.140000		0.066302	202.877135	167.557099					-0.544372
109.141000		0.065522	202.877135	167.557099					-0.545391
109.142000		0.065522	202.877135	167.557099					-0.545391
109.143000		0.065522	202.877135	167.557099					-0.545391
109.144000		0.065522	202.877135	167.557099					-0.545391
109.145000		0.066302	202.877135	167.557099					-0.544372
109.146000		0.066302	202.877135	167.557099					-0.544372
109.147000		0.065522	202.877135	167.557099					-0.545391
109.148000		0.066302	202.877135	167.557099					-0.544372
109.149000		0.066302	202.877135	167.557099					-0.544372
109.150000		0.066302	202.877135	167.557099					-0.544372
109.151000		0.065522	202.877135	167.557099					-0.545391
109.152000		0.066302	202.877135	167.557099					-0.544372
109.153000		0.065522	202.877135	168.127514					-0.545391
109.154000		0.065522	202.877135	167.557099					-0.545391
109.155000		0.066302	202.877135	167.557099					-0.544372
109.156000		0.065522	202.877135	167.557099					-0.545391
109.157000		0.065522	202.877135	167.557099					-0.545391
109.158000		0.065522	202.877135	167.557099					-0.545391
109.159000		0.065522	202.877135	167.557099					-0.545391
109.160000		0.065522	202.877135	167.557099					-0.545391
109.161000		0.066302	202.877135	167.557099					-0.544372
109.162000		0.065522	202.877135	167.557099					-0.545391
109.163000		0.065522	202.877135	167.557099					-0.545391
109.164000		0.065522	202.877135	167.557099					-0.545391
109.165000		0.064742	202.877135	167.557099					-0.546410
109.166000		0.066302	202.877135	167.557099					-0.544372
109.167000		0.064742	202.877135	167.557099					-0.546410
109.168000		0.065522	202.877135	167.557099					-0.545391
109.169000		0.065522	202.877135	167.557099					-0.545391
109.170000		0.065522	202.877135	167.557099					-0.545391
109.171000		0.065522	202.877135	167.557099					-0.545391
109.172000		0.066302	202.877135	167.557099					-0.544372
109.173000		0.065522	202.877135	167.557099					-0.545391
109.174000		0.065522	202.877135	167.557099					-0.545391
109.175000		0.065522	202.877135	167.557099					-0.545391
109.176000		0.065522	202.877135	167.557099					-0.545391
109.177000		0.066302	202.877135	167.557099					-0.544372
109.178000		0.065522	202.877135	167.557099					-0.545391
109.179000		0.064742	202.877135	167.557099					-0.546410
109.180000		0.065522	202.877135	167.557099					-0.545391
109.181000		0.066302	202.877135	167.557099					-0.544372
109.182000		0.065522	202.877135	167.557099					-0.545391
109.183000		0.066302	202.877135	167.557099					-0.544372
109.184000		0.066302	202.877135	167.557099					-0.544372
109.185000		0.065522	202.877135	167.557099					-0.545391
109.186000		0.065522	202.877135	167.557099					-0.545391
109.187000		0.065522	202.877135	167.557099					-0.545391
109.188000		0.066302	202.877135	167.557099					-0.544372
109.189000		0.064742	202.877135	167.557099					-0.546410
109.190000		0.065522	202.877135	167.557099					-0.545391
109.191000		0.065522	202.877135	167.557099					-0.545391
109.192000		0.065522	202.877135	167.557099					-0.545391
109.193000		0.065522	202.877135	167.557099					-0.545391
109.194000		0.066302	202.877135	167.557099					-0.544372
109.195000		0.065522	202.877135	167.557099					-0.545391
109.196000		0.065522	202.877135	167.557099					-0.545391
109.197000		0.064742	202.877135	167.557099					-0.546410
109.198000		0.065522	202.877135	167.557099					-0.545391
109.199000		0.065522	202.877135	167.557099					-0.545391
126.000000	0.000000	0.066302	202.877135	167.557099	5.000000	0.500000	0.765800	-0.630951	-0.544372
126.001000		0.066302	202.877135	167.557099					-0.544372
126.002000		0.066302	202.877135	167.557099					-0.544372
126.003000		0.066302	202.877135	167.557099					-0.544372
126.004000		0.066302	202.877135	167.557099					-0.544372
126.005000		0.066302	202.877135	167.557099					-0.544372
126.006000		0.066302	202.877135	167.557099					-0.544372
126.007000		0.066302	202.877135	167.557099					-0.544372
126.008000		0.066302	202.877135	167.557099					-0.544372
126.009000		0.065522	202.877135	167.557099					-0.545391
126.010000		0.066302	202.877135	167.557099					-0.544372
126.011000		0.066302	202.877135	167.557099					-0.544372
126.012000		0.066302	202.877135	167.557099					-0.544372
126.013000		0.065522	202.877135	167.557099					-0.545391
126.014000		0.065522	202.877135	167.557099					-0.545391
126.015000		0.066302	202.877135	167.557099					-0.544372
126.016000		0.065522	202.877135	167.557099					-0.545391
126.017000		0.065522	202.877135	167.557099					-0.545391
126.018000		0.066302	202.877135	167.557099					-0.544372
126.019000		0.066302	202.877135	167.557099					-0.544372
126.020000		0.066302	202.877135	167.557099					-0.544372
126.021000		0.066302	202.877135	167.557099					-0.544372
126.022000		0.066302	202.877135	167.557099					-0.544372
126.023000		0.066302	202.877135	167.557099					-0.544372
126.024000		0.066302	202.877135	167.557099					-0.544372
126.025000		0.067082	202.877135	167.557099					-0.543354
126.026000		0.066302	202.877135	167.557099					-0.544372
126.027000		0.065522	202.877135	167.557099					-0.545391
126.028000		0.066302	202.877135	167.557099					-0.544372
126.029000		0.065522	202.877135	167.557099					-0.545391
126.030000		0.066302	202.877135	167.557099					-0.544372
126.031000		0.066302	202.877135	167.557099					-0.544372
126.032000		0.066302	202.877135	167.557099					-0.544372
126.033000		0.066302	202.877135	167.557099					-0.544372
126.034000		0.066302	202.877135	167.557099					-0.544372
126.035000		0.066302	202.877135	167.557099					-0.544372
126.036000		0.066302	202.877135	167.557099					-0.544372
126.037000		0.066302	202.877135	167.557099					-0.544372
126.038000		0.065522	202.877135	167.557099					-0.545391
126.039000		0.066302	202.877135	167.557099					-0.544372
126.040000		0.066302	202.877135	167.557099					-0.544372
126.041000		0.066302	202.877135	166.986684					-0.544372
126.042000		0.066302	202.877135	167.557099					-0.544372
126.043000		0.066302	202.877135	167.557099					-0.544372
126.044000		0.066302	202.877135	167.557099					-0.544372
126.045000		0.065522	202.877135	167.557099					-0.545391
126.046000		0.066302	202.877135	167.557099					-0.544372
126.047000		0.065522	202.877135	167.557099					-0.545391
126.048000		0.066302	202.877135	167.557099					-0.544372
126.049000		0.066302	202.877135	167.557099					-0.544372
126.050000		0.065522	202.877135	167.557099					-0.545391
126.051000		0.066302	202.877135	167.557099					-0.544372
126.052000		0.065522	202.877135	167.557099					-0.545391
126.053000		0.065522	202.877135	167.557099					-0.545391
126.054000		0.066302	202.877135	167.557099					-0.544372
126.055000		0.066302	202.877135	167.557099					-0.544372
126.056000		0.066302	202.877135	167.557099					-0.544372
126.057000		0.066302	202.877135	167.557099					-0.544372
126.058000		0.066302	202.877135	167.557099					-0.544372
126.059000		0.066302	202.877135	167.557099					-0.544372
126.060000		0.066302	202.877135	167.557099					-0.544372
126.061000		0.066302	202.877135	167.557099					-0.544372
126.062000		0.066302	202.877135	167.557099					-0.544372
126.063000		0.066302	202.877135	167.557099					-0.544372
126.064000		0.065522	202.877135	167.557099					-0.545391
126.065000		0.067082	202.877135	167.557099					-0.543354
126.066000		0.065522	202.877135	167.557099					-0.545391
126.067000		0.067082	202.877135	167.557099					-0.543354
126.068000		0.065522	202.877135	167.557099					-0.545391
126.069000		0.066302	202.877135	167.557099					-0.544372
126.070000		0.065522	202.877135	167.557099					-0.545391
126.071000		0.065522	202.877135	167.557099					-0.545391
126.072000		0.066302	202.877135	167.557099					-0.544372
126.073000		0.066302	202.877135	167.557099					-0.544372
126.074000		0.066302	202.877135	167.557099					-0.544372
126.075000		0.066302	202.877135	167.557099					-0.544372
126.076000		0.066302	202.877135	167.557099					-0.544372
126.077000		0.066302	202.877135	167.557099					-0.544372
126.078000		0.066302	202.877135	167.557099					-0.544372
126.079000		0.066302	202.877135	167.557099					-0.544372
126.080000		0.066302	202.877135	167.557099					-0.544372
126.081000		0.065522	202.877135	167.557099					-0.545391
126.082000		0.065522	202.877135	167.557099					-0.545391
126.083000		0.065522	202.877135	167.557099					-0.545391
126.084000		0.066302	202.877135	167.557099					-0.544372
126.085000		0.066302	202.877135	167.557099					-0.544372
126.086000		0.065522	202.877135	167.557099					-0.545391
126.087000		0.066302	202.877135	167.557099					-0.544372
126.088000		0.066302	202.877135	167.557099					-0.544372
126.089000		0.066302	202.877135	167.557099					-0.544372
126.090000		0.065522	202.877135	167.557099					-0.545391
126.091000		0.066302	202.877135	167.557099					-0.544372
126.092000		0.066302	202.877135	167.557099					-0.544372
126.093000		0.066302	202.877135	167.557099					-0.544372
126.094000		0.065522	202.877135	167.557099					-0.545391
126.095000		0.065522	202.877135	167.557099					-0.545391
126.096000		0.066302	202.877135	167.557099					-0.544372
126.097000		0.066302	202.877135	167.557099					-0.544372
126.098000		0.066302	202.877135	167.557099					-0.544372
126.099000		0.066302	202.877135	167.557099					-0.544372
126.100000	0.235850	0.066302	202.877135	167.557099	5.000000	0.500000	0.765800	-0.630951	-0.544372
126.101000		0.066302	202.877135	167.557099					-0.544372
126.102000		0.066302	202.877135	167.557099					-0.544372
126.103000		0.066302	202.877135	167.557099					-0.544372
126.104000		0.066302	202.877135	167.557099					-0.544372
126.105000		0.066302	202.877135	167.557099					-0.544372
126.106000		0.065522	202.877135	167.557099					-0.545391
126.107000		0.066302	202.877135	167.557099					-0.544372
126.108000		0.065522	202.877135	167.557099					-0.545391
126.109000		0.065522	202.877135	167.557099					-0.545391
126.110000		0.066302	202.877135	167.557099					-0.544372
126.111000		0.066302	202.877135	167.557099					-0.544372
126.112000		0.066302	202.877135	167.557099					-0.544372
126.113000		0.065522	202.877135	167.557099					-0.545391
126.114000		0.066302	202.877135	167.557099					-0.544372
126.115000		0.066302	202.877135	167.557099					-0.544372
126.116000		0.066302	202.877135	167.557099					-0.544372
126.117000		0.065522	202.877135	167.557099					-0.545391
126.118000		0.066302	202.877135	167.557099					-0.544372
126.119000		0.066302	202.877135	167.557099					-0.544372
126.120000		0.065522	202.877135	167.557099					-0.545391
126.121000		0.066302	202.877135	167.557099					-0.544372
126.122000		0.066302	202.877135	167.557099					-0.544372
126.123000		0.066302	202.877135	167.557099					-0.544372
126.124000		0.066302	202.877135	167.557099					-0.544372
126.125000		0.066302	202.877135	167.557099					-0.544372
126.126000		0.066302	202.877135	167.557099					-0.544372
126.127000		0.066302	202.877135	167.557099					-0.544372
126.128000		0.066302	202.877135	166.986684					-0.544372
126.129000		0.067082	202.877135	167.557099					-0.543354
126.130000		0.066302	202.877135	167.557099					-0.544372
126.131000		0.066302	202.877135	167.557099					-0.544372
126.132000		0.066302	202.877135	167.557099					-0.544372
126.133000		0.066302	202.877135	167.557099					-0.544372
126.134000		0.066302	202.877135	167.557099					-0.544372
126.135000		0.066302	202.877135	167.557099					-0.544372
126.136000		0.066302	202.877135	167.557099					-0.544372
126.137000		0.066302	202.877135	167.557099					-0.544372
126.138000		0.066302	202.877135	167.557099					-0.544372
126.139000		0.066302	202.877135	167.557099					-0.544372
126.140000		0.066302	202.877135	167.557099					-0.544372
126.141000		0.066302	202.877135	167.557099					-0.544372
126.142000		0.066302	202.877135	167.557099					-0.544372
126.143000		0.065522	202.877135	167.557099					-0.545391
126.144000		0.066302	202.877135	167.557099					-0.544372
126.145000		0.066302	202.877135	167.557099					-0.544372
126.146000		0.066302	202.877135	167.557099					-0.544372
126.147000		0.066302	202.877135	167.557099					-0.544372
126.148000		0.066302	202.877135	167.557099					-0.544372
126.149000		0.066302	202.877135	167.557099					-0.544372
126.150000		0.066302	202.877135	167.557099					-0.544372
126.151000		0.065522	202.877135	167.557099					-0.545391
126.152000		0.066302	202.877135	167.557099					-0.544372
126.153000		0.065522	202.877135	167.557099					-0.545391
126.154000		0.066302	202.877135	167.557099					-0.544372
126.155000		0.066302	202.877135	167.557099					-0.544372
126.156000		0.065522	202.877135	167.557099					-0.545391
126.157000		0.066302	202.877135	167.557099					-0.544372
126.158000		0.066302	202.877135	167.557099					-0.544372
126.159000		0.066302	202.877135	167.557099					-0.544372
126.160000		0.066302	202.877135	167.557099					-0.544372
126.161000		0.066302	202.877135	167.557099					-0.544372
126.162000		0.066302	202.877135	167.557099					-0.544372
126.163000		0.066302	202.877135	167.557099					-0.544372
126.164000		0.066302	202.877135	167.557099					-0.544372
126.165000		0.066302	202.877135	167.557099					-0.544372
126.166000		0.067082	202.877135	167.557099					-0.543354
126.167000		0.066302	202.877135	167.557099					-0.544372
126.168000		0.066302	202.877135	167.557099					-0.544372
126.169000		0.065522	202.877135	167.557099					-0.545391
126.170000		0.066302	202.877135	167.557099					-0.544372
126.171000		0.066302	202.877135	167.557099					-0.544372
126.172000		0.065522	202.877135	167.557099					-0.545391
126.173000		0.066302	202.877135	167.557099					-0.544372
126.174000		0.066302	202.877135	167.557099					-0.544372
126.175000		0.065522	202.877135	167.557099					-0.545391
126.176000		0.065522	202.877135	167.557099					-0.545391
126.177000		0.066302	202.877135	167.557099					-0.544372
126.178000		0.065522	202.877135	166.986684					-0.545391
126.179000		0.066302	202.877135	167.557099					-0.544372
126.180000		0.066302	202.877135	167.557099					-0.544372
126.181000		0.064742	202.877135	167.557099					-0.546410
126.182000		0.066302	202.877135	167.557099					-0.544372
126.183000		0.065522	202.877135	167.557099					-0.545391
126.184000		0.066302	202.877135	167.557099					-0.544372
126.185000		0.065522	202.877135	167.557099					-0.545391
126.186000		0.066302	202.877135	167.557099					-0.544372
126.187000		0.066302	202.877135	167.557099					-0.544372
126.188000		0.066302	202.877135	167.557099					-0.544372
126.189000		0.067082	202.877135	167.557099					-0.543354
126.190000		0.066302	202.877135	167.557099					-0.544372
126.191000		0.066302	202.877135	167.557099					-0.544372
126.192000		0.065522	202.877135	167.557099					-0.545391
126.193000		0.066302	202.877135	167.557099					-0.544372
126.194000		0.066302	202.877135	167.557099					-0.544372
126.195000		0.066302	202.877135	167.557099					-0.544372
126.196000		0.066302	202.877135	167.557099					-0.544372
126.197000		0.066302	202.877135	167.557099					-0.544372
126.198000		0.065522	202.877135	167.557099					-0.545391
126.199000		0.066302	202.877135	167.557099					-0.544372
126.200000	0.365359	0.066302	202.877135	167.557099	5.000000	0.500000	0.765800	-0.630951	-0.544372
126.201000		0.066302	202.877135	167.557099					-0.544372
126.202000		0.066302	202.877135	167.557099					-0.544372
126.203000		0.066302	202.877135	167.557099					-0.544372
126.204000		0.065522	202.877135	167.557099					-0.545391
126.205000		0.066302	202.877135	167.557099					-0.544372
126.206000		0.065522	202.877135	167.557099					-0.545391
126.207000		0.066302	202.877135	167.557099					-0.544372
126.208000		0.065522	202.877135	167.557099					-0.545391
126.209000		0.065522	202.877135	167.557099					-0.545391
126.210000		0.066302	202.877135	167.557099					-0.544372
126.211000		0.067082	202.877135	167.557099					-0.543354
126.212000		0.065522	202.877135	167.557099					-0.545391
126.213000		0.067082	202.877135	167.557099					-0.543354
126.214000		0.066302	202.877135	167.557099					-0.544372
126.215000		0.066302	202.877135	167.557099					-0.544372
126.216000		0.066302	202.877135	167.557099					-0.544372
126.217000		0.065522	202.877135	167.557099					-0.545391
126.218000		0.066302	202.877135	167.557099					-0.544372
126.219000		0.066302	202.877135	167.557099					-0.544372
126.220000		0.066302	202.877135	167.557099					-0.544372
126.221000		0.066302	202.877135	167.557099					-0.544372
126.222000		0.066302	202.877135	166.986684					-0.544372
126.223000		0.067082	202.877135	167.557099					-0.543354
126.224000		0.065522	202.877135	167.557099					-0.545391
126.225000		0.066302	202.877135	167.557099					-0.544372
126.226000		0.066302	202.877135	167.557099					-0.544372
126.227000		0.066302	202.877135	167.557099					-0.544372
126.228000		0.066302	202.877135	167.557099					-0.544372
126.229000		0.065522	202.877135	167.557099					-0.545391
126.230000		0.066302	202.877135	167.557099					-0.544372
126.231000		0.067082	202.877135	167.557099					-0.543354
126.232000		0.065522	202.877135	167.557099					-0.545391
126.233000		0.066302	202.877135	167.557099					-0.544372
126.234000		0.066302	202.877135	167.557099					-0.544372
126.235000		0.065522	202.877135	167.557099					-0.545391
126.236000		0.066302	202.877135	167.557099					-0.544372
126.237000		0.065522	202.877135	167.557099					-0.545391
126.238000		0.066302	202.877135	167.557099					-0.544372
126.239000		0.066302	202.877135	167.557099					-0.544372
126.240000		0.066302	202.877135	167.557099					-0.544372
126.241000		0.066302	202.877135	167.557099					-0.544372
126.242000		0.065522	202.877135	167.557099					-0.545391
126.243000		0.066302	202.877135	167.557099					-0.544372
126.244000		0.066302	202.877135	167.557099					-0.544372
126.245000		0.066302	202.877135	167.557099					-0.544372
126.246000		0.066302	202.877135	167.557099					-0.544372
126.247000		0.066302	202.877135	167.557099					-0.544372
126.248000		0.066302	202.877135	167.557099					-0.544372
126.249000		0.066302	202.877135	167.557099					-0.544372
126.250000		0.066302	202.877135	167.557099					-0.544372
126.251000		0.066302	202.877135	167.557099					-0.544372
126.252000		0.065522	202.877135	167.557099					-0.545391
126.253000		0.066302	202.877135	167.557099					-0.544372
126.254000		0.065522	202.877135	167.557099					-0.545391
126.255000		0.066302	202.877135	167.557099					-0.544372
126.256000		0.065522	201.281851	167.557099					-0.545391
126.257000		0.067082	202.877135	167.557099					-0.543354
126.258000		0.066302	202.877135	167.557099					-0.544372
126.259000		0.067082	202.877135	167.557099					-0.543354
126.260000		0.066302	202.877135	167.557099					-0.544372
126.261000		0.066302	202.877135	167.557099					-0.544372
126.262000		0.065522	202.877135	167.557099					-0.545391
126.263000		0.065522	202.877135	167.557099					-0.545391
126.264000		0.065522	202.877135	167.557099					-0.545391
126.265000		0.066302	202.877135	167.557099					-0.544372
126.266000		0.066302	202.877135	167.557099					-0.544372
126.267000		0.066302	202.877135	167.557099					-0.544372
126.268000		0.066302	202.877135	167.557099					-0.544372
126.269000		0.066302	202.877135	167.557099					-0.544372
126.270000		0.065522	202.877135	167.557099					-0.545391
126.271000		0.066302	202.877135	166.986684					-0.544372
126.272000		0.066302	202.877135	167.557099					-0.544372
126.273000		0.065522	202.877135	167.557099					-0.545391
126.274000		0.066302	202.877135	167.557099					-0.544372
126.275000		0.065522	202.877135	167.557099					-0.545391
126.276000		0.066302	202.877135	167.557099					-0.544372
126.277000		0.065522	202.877135	167.557099					-0.545391
126.278000		0.066302	202.877135	167.557099					-0.544372
126.279000		0.065522	202.877135	167.557099					-0.545391
126.280000		0.066302	202.877135	167.557099					-0.544372
126.281000		0.066302	202.877135	167.557099					-0.544372
126.282000		0.065522	202.877135	167.557099					-0.545391
126.283000		0.065522	202.877135	167.557099					-0.545391
126.284000		0.066302	202.877135	167.557099					-0.544372
126.285000		0.066302	202.877135	167.557099					-0.544372
126.286000		0.066302	202.877135	167.557099					-0.544372
126.287000		0.066302	202.877135	167.557099					-0.544372
126.288000		0.066302	202.877135	167.557099					-0.544372
126.289000		0.066302	202.877135	167.557099					-0.544372
126.290000		0.065522	202.877135	167.557099					-0.545391
126.291000		0.065522	202.877135	167.557099					-0.545391
126.292000		0.066302	202.877135	167.557099					-0.544372
126.293000		0.065522	202.877135	167.557099					-0.545391
126.294000		0.067082	202.877135	167.557099					-0.543354
126.295000		0.066302	201.281851	167.557099					-0.544372
126.296000		0.067082	202.877135	167.557099					-0.543354
126.297000		0.067082	202.877135	167.557099					-0.543354
126.298000		0.066302	202.877135	167.557099					-0.544372
126.299000		0.066302	202.877135	167.557099					-0.544372
126.300000	0.489016	0.067082	201.281851	167.557099	5.000000	0.500000	0.765800	-0.630951	-0.543354
126.301000		0.065522	202.877135	166.986684					-0.545391
126.302000		0.066302	202.877135	167.557099					-0.544372
126.303000		0.065522	202.877135	167.557099					-0.545391
126.304000		0.066302	202.877135	167.557099					-0.544372
126.305000		0.066302	202.877135	167.557099					-0.544372
126.306000		0.066302	202.877135	167.557099					-0.544372
126.307000		0.066302	202.877135	167.557099					-0.544372
126.308000		0.066302	202.877135	167.557099					-0.544372
126.309000		0.065522	202.877135	167.557099					-0.545391
126.310000		0.066302	202.877135	167.557099					-0.544372
126.311000		0.066302	202.877135	167.557099					-0.544372
126.312000		0.066302	202.877135	167.557099					-0.544372
126.313000		0.065522	202.877135	167.557099					-0.545391
126.314000		0.065522	202.877135	167.557099					-0.545391
126.315000		0.065522	202.877135	167.557099					-0.545391
126.316000		0.065522	202.877135	167.557099					-0.545391
126.317000		0.066302	202.877135	167.557099					-0.544372
126.318000		0.066302	202.877135	167.557099					-0.544372
126.319000		0.065522	202.877135	167.557099					-0.545391
126.320000		0.066302	202.877135	167.557099					-0.544372
126.321000		0.066302	202.877135	167.557099					-0.544372
126.322000		0.066302	202.877135	167.557099					-0.544372
126.323000		0.066302	202.877135	167.557099					-0.544372
126.324000		0.066302	202.877135	167.557099					-0.544372
126.325000		0.066302	202.877135	167.557099					-0.544372
126.326000		0.066302	202.877135	167.557099					-0.544372
126.327000		0.066302	202.877135	167.557099					-0.544372
126.328000		0.066302	202.877135	167.557099					-0.544372
126.329000		0.066302	202.877135	167.557099					-0.544372
126.330000		0.066302	202.877135	167.557099					-0.544372
126.331000		0.066302	202.877135	167.557099					-0.544372
126.332000		0.066302	202.877135	167.557099					-0.544372
126.333000		0.066302	202.877135	167.557099					-0.544372
126.334000		0.065522	202.877135	166.986684					-0.545391
126.335000		0.066302	202.877135	167.557099					-0.544372
126.336000		0.066302	202.877135	167.557099					-0.544372
126.337000		0.066302	202.877135	167.557099					-0.544372
126.338000		0.066302	202.877135	167.557099					-0.544372
126.339000		0.066302	202.877135	167.557099					-0.544372
126.340000		0.067082	202.877135	167.557099					-0.543354
126.341000		0.066302	202.877135	167.557099					-0.544372
126.342000		0.066302	202.877135	167.557099					-0.544372
126.343000		0.066302	202.877135	167.557099					-0.544372
126.344000		0.066302	202.877135	167.557099					-0.544372
126.345000		0.067082	202.877135	167.557099					-0.543354
126.346000		0.066302	202.877135	167.557099					-0.544372
126.347000		0.066302	202.877135	167.557099					-0.544372
126.348000		0.065522	202.877135	167.557099					-0.545391
126.349000		0.065522	202.877135	167.557099					-0.545391
126.350000		0.065522	202.877135	167.557099					-0.545391
126.351000		0.066302	202.877135	167.557099					-0.544372
126.352000		0.066302	202.877135	167.557099					-0.544372
126.353000		0.065522	202.877135	167.557099					-0.545391
126.354000		0.065522	202.877135	167.557099					-0.545391
126.355000		0.066302	202.877135	167.557099					-0.544372
126.356000		0.066302	202.877135	167.557099					-0.544372
126.357000		0.066302	202.877135	167.557099					-0.544372
126.358000		0.065522	202.877135	167.557099					-0.545391
126.359000		0.066302	202.877135	167.557099					-0.544372
126.360000		0.066302	202.877135	167.557099					-0.544372
126.361000		0.066302	202.877135	167.557099					-0.544372
126.362000		0.066302	202.877135	167.557099					-0.544372
126.363000		0.066302	202.877135	167.557099					-0.544372
126.364000		0.066302	202.877135	167.557099					-0.544372
126.365000		0.066302	202.877135	167.557099					-0.544372
126.366000		0.066302	202.877135	167.557099					-0.544372
126.367000		0.066302	202.877135	167.557099					-0.544372
126.368000		0.066302	202.877135	167.557099					-0.544372
126.369000		0.066302	202.877135	167.557099					-0.544372
126.370000		0.065522	202.877135	167.557099					-0.545391
126.371000		0.067082	202.877135	167.557099					-0.543354
126.372000		0.066302	202.877135	167.557099					-0.544372
126.373000		0.065522	202.877135	167.557099					-0.545391
126.374000		0.066302	202.877135	167.557099					-0.544372
126.375000		0.066302	202.877135	167.557099					-0.544372
126.376000		0.065522	202.877135	167.557099					-0.545391
126.377000		0.066302	202.877135	167.557099					-0.544372
126.378000		0.065522	202.877135	167.557099					-0.545391
126.379000		0.067082	202.877135	167.557099					-0.543354
126.380000		0.066302	202.877135	167.557099					-0.544372
126.381000		0.066302	202.877135	167.557099					-0.544372
126.382000		0.066302	202.877135	167.557099					-0.544372
126.383000		0.066302	202.877135	167.557099					-0.544372
126.384000		0.067082	202.877135	167.557099					-0.543354
126.385000		0.066302	202.877135	167.557099					-0.544372
126.386000		0.066302	202.877135	167.557099					-0.544372
126.387000		0.067082	202.877135	167.557099					-0.543354
126.388000		0.066302	202.877135	167.557099					-0.544372
126.389000		0.065522	202.877135	167.557099					-0.545391
126.390000		0.065522	202.877135	167.557099					-0.545391
126.391000		0.065522	202.877135	167.557099					-0.545391
126.392000		0.066302	202.877135	167.557099					-0.544372
126.393000		0.065522	202.877135	167.557099					-0.545391
126.394000		0.066302	202.877135	167.557099					-0.544372
126.395000		0.066302	202.877135	167.557099					-0.544372
126.396000		0.066302	202.877135	167.557099					-0.544372
126.397000		0.065522	202.877135	167.557099					-0.545391
126.398000		0.066302	201.281851	167.557099					-0.544372
126.399000		0.065522	202.877135	167.557099					-0.545391
156.000000	0.000000	0.063182	202.877135	167.557099	5.000000	0.500000	0.765800	-0.630951	-0.548447
156.001000		0.063182	202.877135	167.557099					-0.548447
156.002000		0.063182	202.877135	167.557099					-0.548447
156.003000		0.063182	202.877135	167.557099					-0.548447
156.004000		0.063182	202.877135	167.557099					-0.548447
156.005000		0.063182	202.877135	167.557099					-0.548447
156.006000		0.062402	202.877135	167.557099					-0.549465
156.007000		0.063182	202.877135	167.557099					-0.548447
156.008000		0.063962	202.877135	167.557099					-0.547428
156.009000		0.063182	202.877135	167.557099					-0.548447
156.010000		0.061622	202.877135	167.557099					-0.550484
156.011000		0.062402	202.877135	167.557099					-0.549465
156.012000		0.062402	202.877135	167.557099					-0.549465
156.013000		0.062402	202.877135	167.557099					-0.549465
156.014000		0.063182	202.877135	167.557099					-0.548447
156.015000		0.062402	202.877135	166.986684					-0.549465
156.016000		0.062402	202.877135	167.557099					-0.549465
156.017000		0.063182	202.877135	167.557099					-0.548447
156.018000		0.063182	202.877135	167.557099					-0.548447
156.019000		0.062402	202.877135	167.557099					-0.549465
156.020000		0.063182	202.877135	167.557099					-0.548447
156.021000		0.063182	202.877135	167.557099					-0.548447
156.022000		0.063182	202.877135	167.557099					-0.548447
156.023000		0.063182	202.877135	167.557099					-0.548447
156.024000		0.062402	202.877135	167.557099					-0.549465
156.025000		0.062402	202.877135	167.557099					-0.549465
156.026000		0.062402	202.877135	167.557099					-0.549465
156.027000		0.063182	202.877135	167.557099					-0.548447
156.028000		0.061622	202.877135	167.557099					-0.550484
156.029000		0.061622	202.877135	167.557099					-0.550484
156.030000		0.062402	202.877135	167.557099					-0.549465
156.031000		0.062402	202.877135	167.557099					-0.549465
156.032000		0.063182	202.877135	167.557099					-0.548447
156.033000		0.063182	202.877135	167.557099					-0.548447
156.034000		0.062402	202.877135	167.557099					-0.549465
156.035000		0.062402	202.877135	167.557099					-0.549465
156.036000		0.062402	202.877135	167.557099					-0.549465
156.037000		0.063182	202.877135	167.557099					-0.548447
156.038000		0.062402	202.877135	167.557099					-0.549465
156.039000		0.063182	202.877135	167.557099					-0.548447
156.040000		0.063182	202.877135	167.557099					-0.548447
156.041000		0.063182	202.877135	167.557099					-0.548447
156.042000		0.062402	202.877135	167.557099					-0.549465
156.043000		0.062402	202.877135	167.557099					-0.549465
156.044000		0.062402	202.877135	167.557099					-0.549465
156.045000		0.063182	202.877135	166.986684					-0.548447
156.046000		0.063182	202.877135	167.557099					-0.548447
156.047000		0.062402	202.877135	167.557099					-0.549465
156.048000		0.062402	202.877135	167.557099					-0.549465
156.049000		0.061622	202.877135	167.557099					-0.550484
156.050000		0.063182	202.877135	167.557099					-0.548447
156.051000		0.063182	202.877135	167.557099					-0.548447
156.052000		0.062402	202.877135	167.557099					-0.549465
156.053000		0.062402	202.877135	167.557099					-0.549465
156.054000		0.062402	202.877135	167.557099					-0.549465
156.055000		0.062402	202.877135	167.557099					-0.549465
156.056000		0.062402	202.877135	167.557099					-0.549465
156.057000		0.063182	202.877135	167.557099					-0.548447
156.058000		0.063182	202.877135	166.986684					-0.548447
156.059000		0.063182	202.877135	167.557099					-0.548447
156.060000		0.062402	202.877135	167.557099					-0.549465
156.061000		0.063182	202.877135	167.557099					-0.548447
156.062000		0.062402	202.877135	167.557099					-0.549465
156.063000		0.063182	202.877135	167.557099					-0.548447
156.064000		0.062402	202.877135	167.557099					-0.549465
156.065000		0.062402	202.877135	167.557099					-0.549465
156.066000		0.063182	202.877135	167.557099					-0.548447
156.067000		0.062402	202.877135	166.986684					-0.549465
156.068000		0.061622	202.877135	167.557099					-0.550484
156.069000		0.063182	202.877135	167.557099					-0.548447
156.070000		0.063182	202.877135	167.557099					-0.548447
156.071000		0.062402	202.877135	167.557099					-0.549465
156.072000		0.062402	202.877135	167.557099					-0.549465
156.073000		0.063182	202.877135	167.557099					-0.548447
156.074000		0.063182	202.877135	167.557099					-0.548447
156.075000		0.062402	202.877135	167.557099					-0.549465
156.076000		0.063182	202.877135	167.557099					-0.548447
156.077000		0.063182	202.877135	167.557099					-0.548447
156.078000		0.063182	202.877135	167.557099					-0.548447
156.079000		0.063182	202.877135	167.557099					-0.548447
156.080000		0.063182	202.877135	167.557099					-0.548447
156.081000		0.063182	202.877135	167.557099					-0.548447
156.082000		0.063182	202.877135	167.557099					-0.548447
156.083000		0.062402	202.877135	167.557099					-0.549465
156.084000		0.062402	202.877135	167.557099					-0.549465
156.085000		0.063182	202.877135	167.557099					-0.548447
156.086000		0.061622	202.877135	167.557099					-0.550484
156.087000		0.062402	202.877135	167.557099					-0.549465
156.088000		0.062402	202.877135	167.557099					-0.549465
156.089000		0.062402	202.877135	167.557099					-0.549465
156.090000		0.062402	202.877135	167.557099					-0.549465
156.091000		0.062402	202.877135	167.557099					-0.549465
156.092000		0.062402	202.877135	167.557099					-0.549465
156.093000		0.062402	202.877135	167.557099					-0.549465
156.094000		0.062402	202.877135	166.986684					-0.549465
156.095000		0.062402	202.877135	167.557099					-0.549465
156.096000		0.062402	202.877135	167.557099					-0.549465
156.097000		0.063182	202.877135	167.557099					-0.548447
156.098000		0.062402	202.877135	167.557099					-0.549465
156.099000		0.063182	202.877135	167.557099					-0.548447
156.100000	0.273510	0.063182	202.877135	167.557099	5.000000	0.500000	0.765800	-0.630951	-0.548447
156.101000		0.062402	202.877135	167.557099					-0.549465
156.102000		0.062402	202.877135	167.557099					-0.549465
156.103000		0.062402	202.877135	167.557099					-0.549465
156.104000		0.062402	202.877135	167.557099					-0.549465
156.105000		0.063182	202.877135	167.557099					-0.548447
156.106000		0.063182	202.877135	167.557099					-0.548447
156.107000		0.063182	202.877135	167.557099					-0.548447
156.108000		0.063962	202.877135	167.557099					-0.547428
156.109000		0.063182	202.877135	167.557099					-0.548447
156.110000		0.061622	202.877135	167.557099					-0.550484
156.111000		0.062402	202.877135	167.557099					-0.549465
156.112000		0.063182	202.877135	167.557099					-0.548447
156.113000		0.062402	202.877135	167.557099					-0.549465
156.114000		0.062402	202.877135	167.557099					-0.549465
156.115000		0.063182	202.877135	167.557099					-0.548447
156.116000		0.062402	202.877135	167.557099					-0.549465
156.117000		0.063182	202.877135	167.557099					-0.548447
156.118000		0.062402	202.877135	167.557099					-0.549465
156.119000		0.062402	202.877135	167.557099					-0.549465
156.120000		0.062402	202.877135	167.557099					-0.549465
156.121000		0.062402	202.877135	167.557099					-0.549465
156.122000		0.062402	202.877135	167.557099					-0.549465
156.123000		0.061622	202.877135	167.557099					-0.550484
156.124000		0.063182	202.877135	167.557099					-0.548447
156.125000		0.062402	202.877135	167.557099					-0.549465
156.126000		0.063182	202.877135	167.557099					-0.548447
156.127000		0.063182	202.877135	166.986684					-0.548447
156.128000		0.063182	202.877135	167.557099					-0.548447
156.129000		0.062402	202.877135	167.557099					-0.549465
156.130000		0.063182	202.877135	167.557099					-0.548447
156.131000		0.063182	202.877135	167.557099					-0.548447
156.132000		0.063182	202.877135	167.557099					-0.548447
156.133000		0.062402	202.877135	167.557099					-0.549465
156.134000		0.063182	202.877135	167.557099					-0.548447
156.135000		0.062402	202.877135	167.557099					-0.549465
156.136000		0.063182	202.877135	167.557099					-0.548447
156.137000		0.063182	202.877135	167.557099					-0.548447
156.138000		0.061622	202.877135	167.557099					-0.550484
156.139000		0.063182	202.877135	166.986684					-0.548447
156.140000		0.063182	202.877135	167.557099					-0.548447
156.141000		0.062402	202.877135	166.986684					-0.549465
156.142000		0.062402	202.877135	167.557099					-0.549465
156.143000		0.062402	202.877135	167.557099					-0.549465
156.144000		0.062402	202.877135	167.557099					-0.549465
156.145000		0.062402	202.877135	167.557099					-0.549465
156.146000		0.062402	202.877135	167.557099					-0.549465
156.147000		0.062402	202.877135	167.557099					-0.549465
156.148000		0.062402	202.877135	167.557099					-0.549465
156.149000		0.063182	202.877135	167.557099					-0.548447
156.150000		0.062402	202.877135	167.557099					-0.549465
156.151000		0.062402	202.877135	167.557099					-0.549465
156.152000		0.063182	202.877135	167.557099					-0.548447
156.153000		0.061622	202.877135	167.557099					-0.550484
156.154000		0.063182	202.877135	167.557099					-0.548447
156.155000		0.063182	202.877135	167.557099					-0.548447
156.156000		0.062402	202.877135	167.557099					-0.549465
156.157000		0.063962	202.877135	167.557099					-0.547428
156.158000		0.063182	202.877135	167.557099					-0.548447
156.159000		0.062402	202.877135	167.557099					-0.549465
156.160000		0.062402	202.877135	167.557099					-0.549465
156.161000		0.063182	202.877135	167.557099					-0.548447
156.162000		0.063182	202.877135	167.557099					-0.548447
156.163000		0.062402	202.877135	167.557099					-0.549465
156.164000		0.062402	202.877135	167.557099					-0.549465
156.165000		0.063182	202.877135	167.557099					-0.548447
156.166000		0.062402	202.877135	167.557099					-0.549465
156.167000		0.063182	202.877135	167.557099					-0.548447
156.168000		0.063182	202.877135	167.557099					-0.548447
156.169000		0.063182	202.877135	167.557099					-0.548447
156.170000		0.063182	202.877135	167.557099					-0.548447
156.171000		0.062402	202.877135	167.557099					-0.549465
156.172000		0.063182	202.877135	167.557099					-0.548447
156.173000		0.062402	202.877135	167.557099					-0.549465
156.174000		0.063182	202.877135	167.557099					-0.548447
156.175000		0.063182	202.877135	167.557099					-0.548447
156.176000		0.062402	202.877135	167.557099					-0.549465
156.177000		0.063182	202.877135	167.557099					-0.548447
156.178000		0.063182	202.877135	167.557099					-0.548447
156.179000		0.063182	202.877135	167.557099					-0.548447
156.180000		0.062402	202.877135	167.557099					-0.549465
156.181000		0.062402	202.877135	167.557099					-0.549465
156.182000		0.062402	202.877135	167.557099					-0.549465
156.183000		0.063182	201.281851	167.557099					-0.548447
156.184000		0.062402	202.877135	167.557099					-0.549465
156.185000		0.062402	202.877135	167.557099					-0.549465
156.186000		0.062402	202.877135	167.557099					-0.549465
156.187000		0.062402	202.877135	167.557099					-0.549465
156.188000		0.063182	202.877135	167.557099					-0.548447
156.189000		0.063182	202.877135	167.557099					-0.548447
156.190000		0.063182	202.877135	167.557099					-0.548447
156.191000		0.063182	202.877135	167.557099					-0.548447
156.192000		0.062402	202.877135	167.557099					-0.549465
156.193000		0.063182	202.877135	167.557099					-0.548447
156.194000		0.062402	202.877135	167.557099					-0.549465
156.195000		0.061622	202.877135	167.557099					-0.550484
156.196000		0.062402	202.877135	167.557099					-0.549465
156.197000		0.063182	202.877135	167.557099					-0.548447
156.198000		0.063182	202.877135	167.557099					-0.548447
156.199000		0.062402	202.877135	167.557099					-0.549465
156.200000	0.425614	0.062402	202.877135	167.557099	5.000000	0.500000	0.765800	-0.630951	-0.549465
156.201000		0.062402	202.877135	167.557099					-0.549465
156.202000		0.063182	202.877135	167.557099					-0.548447
156.203000		0.063182	202.877135	167.557099					-0.548447
156.204000		0.063182	202.877135	167.557099					-0.548447
156.205000		0.062402	202.877135	167.557099					-0.549465
156.206000		0.063182	202.877135	167.557099					-0.548447
156.207000		0.063182	202.877135	167.557099					-0.548447
156.208000		0.063182	202.877135	167.557099					-0.548447
156.209000		0.063182	202.877135	167.557099					-0.548447
156.210000		0.062402	202.877135	167.557099					-0.549465
156.211000		0.063182	202.877135	167.557099					-0.548447
156.212000		0.063182	202.877135	167.557099					-0.548447
156.213000		0.062402	202.877135	167.557099					-0.549465
156.214000		0.063182	202.877135	167.557099					-0.548447
156.215000		0.063182	202.877135	167.557099					-0.548447
156.216000		0.063182	202.877135	167.557099					-0.548447
156.217000		0.063182	202.877135	167.557099					-0.548447
156.218000		0.062402	202.877135	167.557099					-0.549465
156.219000		0.063182	202.877135	167.557099					-0.548447
156.220000		0.063182	202.877135	167.557099					-0.548447
156.221000		0.062402	202.877135	167.557099					-0.549465
156.222000		0.062402	202.877135	167.557099					-0.549465
156.223000		0.062402	202.877135	167.557099					-0.549465
156.224000		0.061622	202.877135	167.557099					-0.550484
156.225000		0.062402	202.877135	167.557099					-0.549465
156.226000		0.062402	202.877135	167.557099					-0.549465
156.227000		0.062402	202.877135	167.557099					-0.549465
156.228000		0.063182	202.877135	167.557099					-0.548447
156.229000		0.063182	202.877135	167.557099					-0.548447
156.230000		0.063182	202.877135	167.557099					-0.548447
156.231000		0.062402	202.877135	167.557099					-0.549465
156.232000		0.063182	202.877135	167.557099					-0.548447
156.233000		0.063182	202.877135	167.557099					-0.548447
156.234000		0.062402	202.877135	167.557099					-0.549465
156.235000		0.062402	202.877135	167.557099					-0.549465
156.236000		0.062402	202.877135	167.557099					-0.549465
156.237000		0.063182	202.877135	167.557099					-0.548447
156.238000		0.062402	202.877135	167.557099					-0.549465
156.239000		0.063182	202.877135	167.557099					-0.548447
156.240000		0.063182	202.877135	166.986684					-0.548447
156.241000		0.062402	202.877135	167.557099					-0.549465
156.242000		0.062402	202.877135	166.986684					-0.549465
156.243000		0.063182	202.877135	166.986684					-0.548447
156.244000		0.062402	202.877135	167.557099					-0.549465
156.245000		0.062402	202.877135	167.557099					-0.549465
156.246000		0.062402	202.877135	167.557099					-0.549465
156.247000		0.062402	202.877135	167.557099					-0.549465
156.248000		0.063182	202.877135	167.557099					-0.548447
156.249000		0.063182	202.877135	167.557099					-0.548447
156.250000		0.062402	202.877135	167.557099					-0.549465
156.251000		0.062402	202.877135	167.557099					-0.549465
156.252000		0.063182	202.877135	167.557099					-0.548447
156.253000		0.063182	202.877135	167.557099					-0.548447
156.254000		0.062402	202.877135	167.557099					-0.549465
156.255000		0.062402	202.877135	167.557099					-0.549465
156.256000		0.062402	202.877135	167.557099					-0.549465
156.257000		0.062402	202.877135	167.557099					-0.549465
156.258000		0.063182	202.877135	167.557099					-0.548447
156.259000		0.062402	202.877135	167.557099					-0.549465
156.260000		0.063182	202.877135	167.557099					-0.548447
156.261000		0.063182	202.877135	167.557099					-0.548447
156.262000		0.062402	202.877135	167.557099					-0.549465
156.263000		0.062402	202.877135	167.557099					-0.549465
156.264000		0.062402	202.877135	167.557099					-0.549465
156.265000		0.062402	202.877135	167.557099					-0.549465
156.266000		0.063182	202.877135	167.557099					-0.548447
156.267000		0.062402	202.877135	167.557099					-0.549465
156.268000		0.062402	202.877135	167.557099					-0.549465
156.269000		0.063182	202.877135	166.986684					-0.548447
156.270000		0.063182	202.877135	167.557099					-0.548447
156.271000		0.063182	202.877135	167.557099					-0.548447
156.272000		0.062402	202.877135	167.557099					-0.549465
156.273000		0.063182	202.877135	167.557099					-0.548447
156.274000		0.063182	202.877135	167.557099					-0.548447
156.275000		0.062402	202.877135	167.557099					-0.549465
156.276000		0.063182	202.877135	167.557099					-0.548447
156.277000		0.063182	202.877135	167.557099					-0.548447
156.278000		0.062402	202.877135	167.557099					-0.549465
156.279000		0.061622	202.877135	166.986684					-0.550484
156.280000		0.063182	202.877135	167.557099					-0.548447
156.281000		0.063182	202.877135	167.557099					-0.548447
156.282000		0.063182	202.877135	167.557099					-0.548447
156.283000		0.063182	202.877135	167.557099					-0.548447
156.284000		0.063182	202.877135	167.557099					-0.548447
156.285000		0.063182	202.877135	167.557099					-0.548447
156.286000		0.063182	202.877135	167.557099					-0.548447
156.287000		0.062402	202.877135	167.557099					-0.549465
156.288000		0.063182	202.877135	167.557099					-0.548447
156.289000		0.063182	202.877135	167.557099					-0.548447
156.290000		0.063182	202.877135	167.557099					-0.548447
156.291000		0.063182	202.877135	167.557099					-0.548447
156.292000		0.063182	202.877135	167.557099					-0.548447
156.293000		0.062402	202.877135	167.557099					-0.549465
156.294000		0.063182	202.877135	167.557099					-0.548447
156.295000		0.063962	202.877135	167.557099					-0.547428
156.296000		0.063182	202.877135	167.557099					-0.548447
156.297000		0.062402	202.877135	167.557099					-0.549465
156.298000		0.063182	202.877135	167.557099					-0.548447
156.299000		0.063182	201.281851	167.557099					-0.548447
174.100000	0.000000	0.066302	202.877135	167.557099	5.000000	0.500000	0.765800	-0.630951	-0.544372
174.101000		0.065522	202.877135	167.557099					-0.545391
174.102000		0.065522	202.877135	167.557099					-0.545391
174.103000		0.065522	202.877135	167.557099					-0.545391
174.104000		0.065522	202.877135	167.557099					-0.545391
174.105000		0.065522	202.877135	167.557099					-0.545391
174.106000		0.065522	202.877135	167.557099					-0.545391
174.107000		0.066302	202.877135	167.557099					-0.544372
174.108000		0.065522	202.877135	167.557099					-0.545391
174.109000		0.065522	202.877135	167.557099					-0.545391
174.110000		0.066302	202.877135	167.557099					-0.544372
174.111000		0.065522	202.877135	167.557099					-0.545391
174.112000		0.065522	202.877135	167.557099					-0.545391
174.113000		0.066302	202.877135	167.557099					-0.544372
174.114000		0.065522	202.877135	167.557099					-0.545391
174.115000		0.066302	202.877135	166.986684					-0.544372
174.116000		0.066302	202.877135	167.557099					-0.544372
174.117000		0.066302	202.877135	167.557099					-0.544372
174.118000		0.066302	202.877135	167.557099					-0.544372
174.119000		0.066302	202.877135	167.557099					-0.544372
174.120000		0.067082	202.877135	167.557099					-0.543354
174.121000		0.066302	202.877135	167.557099					-0.544372
174.122000		0.066302	202.877135	167.557099					-0.544372
174.123000		0.066302	202.877135	166.986684					-0.544372
174.124000		0.065522	202.877135	167.557099					-0.545391
174.125000		0.065522	202.877135	167.557099					-0.545391
174.126000		0.066302	202.877135	167.557099					-0.544372
174.127000		0.066302	202.877135	167.557099					-0.544372
174.128000		0.065522	202.877135	167.557099					-0.545391
174.129000		0.065522	202.877135	167.557099					-0.545391
174.130000		0.065522	202.877135	167.557099					-0.545391
174.131000		0.065522	202.877135	167.557099					-0.545391
174.132000		0.066302	202.877135	167.557099					-0.544372
174.133000		0.066302	202.877135	167.557099					-0.544372
174.134000		0.066302	202.877135	167.557099					-0.544372
174.135000		0.066302	202.877135	167.557099					-0.544372
174.136000		0.066302	202.877135	167.557099					-0.544372
174.137000		0.066302	202.877135	167.557099					-0.544372
174.138000		0.066302	202.877135	167.557099					-0.544372
174.139000		0.066302	202.877135	167.557099					-0.544372
174.140000		0.066302	202.877135	167.557099					-0.544372
174.141000		0.066302	202.877135	167.557099					-0.544372
174.142000		0.065522	202.877135	167.557099					-0.545391
174.143000		0.066302	202.877135	167.557099					-0.544372
174.144000		0.065522	202.877135	167.557099					-0.545391
174.145000		0.066302	202.877135	167.557099					-0.544372
174.146000		0.065522	202.877135	167.557099					-0.545391
174.147000		0.065522	202.877135	167.557099					-0.545391
174.148000		0.065522	202.877135	167.557099					-0.545391
174.149000		0.066302	202.877135	167.557099					-0.544372
174.150000		0.065522	202.877135	167.557099					-0.545391
174.151000		0.066302	202.877135	167.557099					-0.544372
174.152000		0.066302	202.877135	167.557099					-0.544372
174.153000		0.065522	202.877135	166.986684					-0.545391
174.154000		0.065522	202.877135	167.557099					-0.545391
174.155000		0.066302	202.877135	167.557099					-0.544372
174.156000		0.066302	202.877135	167.557099					-0.544372
174.157000		0.066302	202.877135	167.557099					-0.544372
174.158000		0.065522	202.877135	167.557099					-0.545391
174.159000		0.066302	202.877135	167.557099					-0.544372
174.160000		0.066302	202.877135	167.557099					-0.544372
174.161000		0.066302	202.877135	167.557099					-0.544372
174.162000		0.065522	202.877135	167.557099					-0.545391
174.163000		0.065522	202.877135	167.557099					-0.545391
174.164000		0.066302	202.877135	167.557099					-0.544372
174.165000		0.065522	202.877135	167.557099					-0.545391
174.166000		0.065522	202.877135	167.557099					-0.545391
174.167000		0.065522	202.877135	167.557099					-0.545391
174.168000		0.064742	202.877135	167.557099					-0.546410
174.169000		0.066302	202.877135	167.557099					-0.544372
174.170000		0.065522	202.877135	167.557099					-0.545391
174.171000		0.064742	202.877135	167.557099					-0.546410
174.172000		0.066302	202.877135	167.557099					-0.544372
174.173000		0.065522	202.877135	167.557099					-0.545391
174.174000		0.065522	202.877135	167.557099					-0.545391
174.175000		0.066302	202.877135	167.557099					-0.544372
174.176000		0.065522	201.281851	167.557099					-0.545391
174.177000		0.066302	202.877135	167.557099					-0.544372
174.178000		0.065522	202.877135	167.557099					-0.545391
174.179000		0.066302	202.877135	167.557099					-0.544372
174.180000		0.065522	202.877135	167.557099					-0.545391
174.181000		0.066302	202.877135	167.557099					-0.544372
174.182000		0.066302	202.877135	167.557099					-0.544372
174.183000		0.066302	202.877135	167.557099					-0.544372
174.184000		0.066302	202.877135	167.557099					-0.544372
174.185000		0.066302	202.877135	167.557099					-0.544372
174.186000		0.065522	202.877135	167.557099					-0.545391
174.187000		0.066302	202.877135	167.557099					-0.544372
174.188000		0.066302	202.877135	167.557099					-0.544372
174.189000		0.066302	202.877135	167.557099					-0.544372
174.190000		0.066302	202.877135	167.557099					-0.544372
174.191000		0.065522	202.877135	167.557099					-0.545391
174.192000		0.066302	202.877135	167.557099					-0.544372
174.193000		0.066302	202.877135	167.557099					-0.544372
174.194000		0.066302	202.877135	167.557099					-0.544372
174.195000		0.065522	202.877135	167.557099					-0.545391
174.196000		0.066302	202.877135	167.557099					-0.544372
174.197000		0.066302	202.877135	167.557099					-0.544372
174.198000		0.065522	202.877135	167.557099					-0.545391
174.199000		0.066302	202.877135	167.557099					-0.544372
174.200000	0.231557	0.066302	202.877135	167.557099	5.000000	0.500000	0.765800	-0.630951	-0.544372
174.201000		0.066302	202.877135	167.557099					-0.544372
174.202000		0.065522	202.877135	166.986684					-0.545391
174.203000		0.066302	202.877135	167.557099					-0.544372
174.204000		0.065522	202.877135	167.557099					-0.545391
174.205000		0.065522	202.877135	167.557099					-0.545391
174.206000		0.066302	202.877135	167.557099					-0.544372
174.207000		0.066302	202.877135	167.557099					-0.544372
174.208000		0.064742	202.877135	167.557099					-0.546410
174.209000		0.066302	202.877135	167.557099					-0.544372
174.210000		0.066302	202.877135	167.557099					-0.544372
174.211000		0.066302	202.877135	167.557099					-0.544372
174.212000		0.066302	202.877135	167.557099					-0.544372
174.213000		0.066302	202.877135	167.557099					-0.544372
174.214000		0.065522	202.877135	167.557099					-0.545391
174.215000		0.065522	202.877135	167.557099					-0.545391
174.216000		0.066302	202.877135	167.557099					-0.544372
174.217000		0.066302	202.877135	167.557099					-0.544372
174.218000		0.066302	202.877135	167.557099					-0.544372
174.219000		0.066302	202.877135	167.557099					-0.544372
174.220000		0.066302	202.877135	167.557099					-0.544372
174.221000		0.065522	202.877135	166.986684					-0.545391
174.222000		0.065522	202.877135	167.557099					-0.545391
174.223000		0.065522	202.877135	167.557099					-0.545391
174.224000		0.066302	202.877135	167.557099					-0.544372
174.225000		0.065522	202.877135	167.557099					-0.545391
174.226000		0.066302	202.877135	167.557099					-0.544372
174.227000		0.065522	202.877135	167.557099					-0.545391
174.228000		0.065522	202.877135	167.557099					-0.545391
174.229000		0.065522	202.877135	167.557099					-0.545391
174.230000		0.066302	202.877135	167.557099					-0.544372
174.231000		0.066302	202.877135	167.557099					-0.544372
174.232000		0.066302	202.877135	167.557099					-0.544372
174.233000		0.067082	202.877135	167.557099					-0.543354
174.234000		0.066302	202.877135	167.557099					-0.544372
174.235000		0.065522	202.877135	167.557099					-0.545391
174.236000		0.066302	202.877135	167.557099					-0.544372
174.237000		0.066302	202.877135	166.986684					-0.544372
174.238000		0.067082	202.877135	167.557099					-0.543354
174.239000		0.067082	202.877135	167.557099					-0.543354
174.240000		0.066302	202.877135	167.557099					-0.544372
174.241000		0.065522	202.877135	167.557099					-0.545391
174.242000		0.065522	202.877135	167.557099					-0.545391
174.243000		0.066302	202.877135	167.557099					-0.544372
174.244000		0.065522	202.877135	167.557099					-0.545391
174.245000		0.065522	202.877135	167.557099					-0.545391
174.246000		0.065522	202.877135	167.557099					-0.545391
174.247000		0.065522	202.877135	167.557099					-0.545391
174.248000		0.066302	202.877135	167.557099					-0.544372
174.249000		0.066302	202.877135	167.557099					-0.544372
174.250000		0.065522	202.877135	167.557099					-0.545391
174.251000		0.065522	202.877135	167.557099					-0.545391
174.252000		0.066302	202.877135	166.986684					-0.544372
174.253000		0.066302	202.877135	167.557099					-0.544372
174.254000		0.066302	202.877135	167.557099					-0.544372
174.255000		0.066302	202.877135	167.557099					-0.544372
174.256000		0.066302	202.877135	167.557099					-0.544372
174.257000		0.066302	202.877135	167.557099					-0.544372
174.258000		0.066302	202.877135	167.557099					-0.544372
174.259000		0.066302	202.877135	167.557099					-0.544372
174.260000		0.066302	202.877135	167.557099					-0.544372
174.261000		0.066302	202.877135	166.986684					-0.544372
174.262000		0.066302	202.877135	167.557099					-0.544372
174.263000		0.064742	202.877135	167.557099					-0.546410
174.264000		0.065522	202.877135	167.557099					-0.545391
174.265000		0.065522	202.877135	167.557099					-0.545391
174.266000		0.066302	202.877135	167.557099					-0.544372
174.267000		0.066302	202.877135	167.557099					-0.544372
174.268000		0.065522	202.877135	167.557099					-0.545391
174.269000		0.066302	202.877135	167.557099					-0.544372
174.270000		0.065522	202.877135	167.557099					-0.545391
174.271000		0.066302	202.877135	167.557099					-0.544372
174.272000		0.067082	202.877135	167.557099					-0.543354
174.273000		0.066302	202.877135	167.557099					-0.544372
174.274000		0.066302	202.877135	167.557099					-0.544372
174.275000		0.066302	202.877135	167.557099					-0.544372
174.276000		0.066302	202.877135	167.557099					-0.544372
174.277000		0.066302	202.877135	167.557099					-0.544372
174.278000		0.066302	202.877135	167.557099					-0.544372
174.279000		0.066302	202.877135	167.557099					-0.544372
174.280000		0.065522	202.877135	167.557099					-0.545391
174.281000		0.066302	202.877135	167.557099					-0.544372
174.282000		0.065522	202.877135	167.557099					-0.545391
174.283000		0.065522	202.877135	166.986684					-0.545391
174.284000		0.066302	202.877135	167.557099					-0.544372
174.285000		0.065522	202.877135	167.557099					-0.545391
174.286000		0.065522	202.877135	167.557099					-0.545391
174.287000		0.065522	202.877135	167.557099					-0.545391
174.288000		0.066302	202.877135	167.557099					-0.544372
174.289000		0.066302	202.877135	166.986684					-0.544372
174.290000		0.066302	202.877135	167.557099					-0.544372
174.291000		0.066302	202.877135	167.557099					-0.544372
174.292000		0.066302	202.877135	167.557099					-0.544372
174.293000		0.066302	202.877135	167.557099					-0.544372
174.294000		0.065522	202.877135	167.557099					-0.545391
174.295000		0.066302	202.877135	167.557099					-0.544372
174.296000		0.066302	202.877135	167.557099					-0.544372
174.297000		0.065522	202.877135	167.557099					-0.545391
174.298000		0.065522	202.877135	167.557099					-0.545391
174.299000		0.066302	202.877135	167.557099					-0.544372
174.300000	0.359432	0.065522	202.877135	167.557099	5.000000	0.500000	0.765800	-0.630951	-0.545391
174.301000		0.065522	202.877135	167.557099					-0.545391
174.302000		0.066302	201.281851	167.557099					-0.544372
174.303000		0.066302	202.877135	167.557099					-0.544372
174.304000		0.066302	202.877135	167.557099					-0.544372
174.305000		0.066302	202.877135	167.557099					-0.544372
174.306000		0.065522	202.877135	167.557099					-0.545391
174.307000		0.065522	202.877135	167.557099					-0.545391
174.308000		0.067082	202.877135	167.557099					-0.543354
174.309000		0.066302	202.877135	167.557099					-0.544372
174.310000		0.066302	202.877135	167.557099					-0.544372
174.311000		0.067082	202.877135	167.557099					-0.543354
174.312000		0.066302	202.877135	167.557099					-0.544372
174.313000		0.066302	202.877135	167.557099					-0.544372
174.314000		0.066302	202.877135	167.557099					-0.544372
174.315000		0.067082	202.877135	167.557099					-0.543354
174.316000		0.066302	202.877135	167.557099					-0.544372
174.317000		0.066302	202.877135	167.557099					-0.544372
174.318000		0.066302	202.877135	167.557099					-0.544372
174.319000		0.066302	202.877135	166.986684					-0.544372
174.320000		0.066302	202.877135	167.557099					-0.544372
174.321000		0.066302	202.877135	167.557099					-0.544372
174.322000		0.065522	202.877135	167.557099					-0.545391
174.323000		0.065522	202.877135	167.557099					-0.545391
174.324000		0.066302	202.877135	166.986684					-0.544372
174.325000		0.064742	202.877135	167.557099					-0.546410
174.326000		0.066302	202.877135	167.557099					-0.544372
174.327000		0.065522	202.877135	167.557099					-0.545391
174.328000		0.066302	202.877135	167.557099					-0.544372
174.329000		0.066302	202.877135	167.557099					-0.544372
174.330000		0.066302	202.877135	167.557099					-0.544372
174.331000		0.066302	202.877135	167.557099					-0.544372
174.332000		0.066302	202.877135	167.557099					-0.544372
174.333000		0.066302	202.877135	167.557099					-0.544372
174.334000		0.065522	202.877135	167.557099					-0.545391
174.335000		0.065522	202.877135	167.557099					-0.545391
174.336000		0.066302	202.877135	167.557099					-0.544372
174.337000		0.065522	202.877135	167.557099					-0.545391
174.338000		0.066302	202.877135	167.557099					-0.544372
174.339000		0.065522	202.877135	167.557099					-0.545391
174.340000		0.066302	202.877135	167.557099					-0.544372
174.341000		0.066302	202.877135	167.557099					-0.544372
174.342000		0.065522	202.877135	167.557099					-0.545391
174.343000		0.065522	202.877135	167.557099					-0.545391
174.344000		0.066302	202.877135	167.557099					-0.544372
174.345000		0.066302	202.877135	167.557099					-0.544372
174.346000		0.065522	202.877135	167.557099					-0.545391
174.347000		0.066302	202.877135	167.557099					-0.544372
174.348000		0.065522	202.877135	167.557099					-0.545391
174.349000		0.066302	202.877135	167.557099					-0.544372
174.350000		0.066302	202.877135	167.557099					-0.544372
174.351000		0.066302	202.877135	167.557099					-0.544372
174.352000		0.065522	202.877135	167.557099					-0.545391
174.353000		0.065522	202.877135	167.557099					-0.545391
174.354000		0.066302	202.877135	167.557099					-0.544372
174.355000		0.066302	202.877135	167.557099					-0.544372
174.356000		0.066302	202.877135	167.557099					-0.544372
174.357000		0.065522	202.877135	167.557099					-0.545391
174.358000		0.066302	202.877135	167.557099					-0.544372
174.359000		0.067082	202.877135	167.557099					-0.543354
174.360000		0.065522	202.877135	167.557099					-0.545391
174.361000		0.066302	202.877135	167.557099					-0.544372
174.362000		0.066302	202.877135	167.557099					-0.544372
174.363000		0.066302	202.877135	167.557099					-0.544372
174.364000		0.066302	202.877135	167.557099					-0.544372
174.365000		0.066302	202.877135	167.557099					-0.544372
174.366000		0.066302	202.877135	167.557099					-0.544372
174.367000		0.066302	202.877135	167.557099					-0.544372
174.368000		0.065522	202.877135	167.557099					-0.545391
174.369000		0.065522	202.877135	167.557099					-0.545391
174.370000		0.066302	202.877135	167.557099					-0.544372
174.371000		0.065522	202.877135	167.557099					-0.545391
174.372000		0.066302	202.877135	167.557099					-0.544372
174.373000		0.065522	202.877135	167.557099					-0.545391
174.374000		0.065522	202.877135	167.557099					-0.545391
174.375000		0.066302	202.877135	167.557099					-0.544372
174.376000		0.066302	202.877135	167.557099					-0.544372
174.377000		0.066302	202.877135	167.557099					-0.544372
174.378000		0.067082	202.877135	167.557099					-0.543354
174.379000		0.065522	202.877135	167.557099					-0.545391
174.380000		0.066302	202.877135	167.557099					-0.544372
174.381000		0.066302	202.877135	167.557099					-0.544372
174.382000		0.066302	202.877135	167.557099					-0.544372
174.383000		0.066302	202.877135	167.557099					-0.544372
174.384000		0.066302	202.877135	167.557099					-0.544372
174.385000		0.065522	202.877135	167.557099					-0.545391
174.386000		0.066302	202.877135	167.557099					-0.544372
174.387000		0.066302	202.877135	166.986684					-0.544372
174.388000		0.066302	202.877135	167.557099					-0.544372
174.389000		0.066302	202.877135	167.557099					-0.544372
174.390000		0.066302	202.877135	167.557099					-0.544372
174.391000		0.066302	202.877135	167.557099					-0.544372
174.392000		0.066302	202.877135	167.557099					-0.544372
174.393000		0.066302	202.877135	167.557099					-0.544372
174.394000		0.065522	202.877135	167.557099					-0.545391
174.395000		0.066302	202.877135	167.557099					-0.544372
174.396000		0.065522	202.877135	167.557099					-0.545391
174.397000		0.066302	202.877135	167.557099					-0.544372
174.398000		0.065522	202.877135	167.557099					-0.545391
174.399000		0.065522	202.877135	167.557099					-0.545391
174.400000	0.466510	0.066302	202.877135	167.557099	5.000000	0.500000	0.765800	-0.630951	-0.544372
174.401000		0.066302	202.877135	167.557099					-0.544372
174.402000		0.066302	202.877135	167.557099					-0.544372
174.403000		0.065522	202.877135	167.557099					-0.545391
174.404000		0.066302	202.877135	167.557099					-0.544372
174.405000		0.066302	202.877135	167.557099					-0.544372
174.406000		0.065522	202.877135	167.557099					-0.545391
174.407000		0.066302	202.877135	167.557099					-0.544372
174.408000		0.066302	202.877135	167.557099					-0.544372
174.409000		0.065522	202.877135	167.557099					-0.545391
174.410000		0.065522	202.877135	167.557099					-0.545391
174.411000		0.066302	202.877135	167.557099					-0.544372
174.412000		0.066302	202.877135	167.557099					-0.544372
174.413000		0.066302	202.877135	167.557099					-0.544372
174.414000		0.066302	202.877135	167.557099					-0.544372
174.415000		0.065522	202.877135	167.557099					-0.545391
174.416000		0.065522	202.877135	167.557099					-0.545391
174.417000		0.066302	202.877135	166.986684					-0.544372
174.418000		0.065522	202.877135	167.557099					-0.545391
174.419000		0.065522	202.877135	167.557099					-0.545391
174.420000		0.066302	202.877135	167.557099					-0.544372
174.421000		0.066302	202.877135	167.557099					-0.544372
174.422000		0.065522	202.877135	167.557099					-0.545391
174.423000		0.066302	202.877135	167.557099					-0.544372
174.424000		0.066302	202.877135	167.557099					-0.544372
174.425000		0.065522	202.877135	167.557099					-0.545391
174.426000		0.066302	202.877135	167.557099					-0.544372
174.427000		0.066302	202.877135	167.557099					-0.544372
174.428000		0.065522	202.877135	167.557099					-0.545391
174.429000		0.065522	202.877135	167.557099					-0.545391
174.430000		0.066302	202.877135	167.557099					-0.544372
174.431000		0.065522	202.877135	167.557099					-0.545391
174.432000		0.066302	202.877135	167.557099					-0.544372
174.433000		0.065522	202.877135	167.557099					-0.545391
174.434000		0.066302	202.877135	167.557099					-0.544372
174.435000		0.066302	202.877135	167.557099					-0.544372
174.436000		0.067082	202.877135	167.557099					-0.543354
174.437000		0.066302	202.877135	167.557099					-0.544372
174.438000		0.066302	202.877135	167.557099					-0.544372
174.439000		0.065522	202.877135	167.557099					-0.545391
174.440000		0.065522	202.877135	166.986684					-0.545391
174.441000		0.065522	202.877135	167.557099					-0.545391
174.442000		0.065522	202.877135	167.557099					-0.545391
174.443000		0.065522	202.877135	167.557099					-0.545391
174.444000		0.066302	202.877135	167.557099					-0.544372
174.445000		0.065522	202.877135	167.557099					-0.545391
174.446000		0.066302	202.877135	167.557099					-0.544372
174.447000		0.066302	202.877135	167.557099					-0.544372
174.448000		0.066302	201.281851	167.557099					-0.544372
174.449000		0.066302	202.877135	167.557099					-0.544372
174.450000		0.066302	202.877135	167.557099					-0.544372
174.451000		0.065522	202.877135	167.557099					-0.545391
174.452000		0.067082	202.877135	167.557099					-0.543354
174.453000		0.066302	202.877135	167.557099					-0.544372
174.454000		0.066302	202.877135	167.557099					-0.544372
174.455000		0.066302	202.877135	167.557099					-0.544372
174.456000		0.066302	202.877135	167.557099					-0.544372
174.457000		0.066302	202.877135	166.986684					-0.544372
174.458000		0.064742	202.877135	166.986684					-0.546410
174.459000		0.066302	202.877135	166.986684					-0.544372
174.460000		0.066302	202.877135	167.557099					-0.544372
174.461000		0.066302	202.877135	167.557099					-0.544372
174.462000		0.066302	202.877135	167.557099					-0.544372
174.463000		0.065522	202.877135	167.557099					-0.545391
174.464000		0.066302	202.877135	167.557099					-0.544372
174.465000		0.065522	202.877135	167.557099					-0.545391
174.466000		0.065522	202.877135	167.557099					-0.545391
174.467000		0.065522	202.877135	167.557099					-0.545391
174.468000		0.066302	202.877135	167.557099					-0.544372
174.469000		0.066302	202.877135	167.557099					-0.544372
174.470000		0.065522	202.877135	167.557099					-0.545391
174.471000		0.065522	202.877135	167.557099					-0.545391
174.472000		0.066302	202.877135	167.557099					-0.544372
174.473000		0.065522	202.877135	167.557099					-0.545391
174.474000		0.066302	202.877135	167.557099					-0.544372
174.475000		0.066302	202.877135	167.557099					-0.544372
174.476000		0.066302	202.877135	166.986684					-0.544372
174.477000		0.066302	202.877135	167.557099					-0.544372
174.478000		0.066302	202.877135	167.557099					-0.544372
174.479000		0.065522	202.877135	167.557099					-0.545391
174.480000		0.065522	202.877135	167.557099					-0.545391
174.481000		0.065522	202.877135	167.557099					-0.545391
174.482000		0.065522	202.877135	167.557099					-0.545391
174.483000		0.066302	202.877135	167.557099					-0.544372
174.484000		0.066302	202.877135	167.557099					-0.544372
174.485000		0.066302	202.877135	167.557099					-0.544372
174.486000		0.066302	202.877135	167.557099					-0.544372
174.487000		0.065522	202.877135	167.557099					-0.545391
174.488000		0.066302	202.877135	167.557099					-0.544372
174.489000		0.066302	202.877135	167.557099					-0.544372
174.490000		0.065522	202.877135	167.557099					-0.545391
174.491000		0.065522	202.877135	167.557099					-0.545391
174.492000		0.066302	202.877135	167.557099					-0.544372
174.493000		0.066302	202.877135	167.557099					-0.544372
174.494000		0.065522	202.877135	167.557099					-0.545391
174.495000		0.066302	202.877135	166.986684					-0.544372
174.496000		0.066302	202.877135	166.986684					-0.544372
174.497000		0.065522	202.877135	167.557099					-0.545391
174.498000		0.065522	202.877135	167.557099					-0.545391
174.499000		0.066302	202.877135	167.557099					-0.544372
190.300000	0.000000	0.062402	202.877135	167.557099	5.000000	0.500000	0.765800	-0.630951	-0.549465
190.301000		0.061622	202.877135	167.557099					-0.550484
190.302000		0.062402	202.877135	167.557099					-0.549465
190.303000		0.063182	202.877135	167.557099					-0.548447
190.304000		0.063182	202.877135	167.557099					-0.548447
190.305000		0.063182	202.877135	167.557099					-0.548447
190.306000		0.063182	202.877135	166.986684					-0.548447
190.307000		0.063182	202.877135	167.557099					-0.548447
190.308000		0.062402	202.877135	167.557099					-0.549465
190.309000		0.062402	202.877135	167.557099					-0.549465
190.310000		0.063962	202.877135	167.557099					-0.547428
190.311000		0.063182	202.877135	167.557099					-0.548447
190.312000		0.063182	202.877135	167.557099					-0.548447
190.313000		0.062402	202.877135	167.557099					-0.549465
190.314000		0.063182	202.877135	167.557099					-0.548447
190.315000		0.062402	202.877135	167.557099					-0.549465
190.316000		0.063182	202.877135	167.557099					-0.548447
190.317000		0.062402	202.877135	167.557099					-0.549465
190.318000		0.063182	202.877135	167.557099					-0.548447
190.319000		0.063182	202.877135	167.557099					-0.548447
190.320000		0.063182	202.877135	166.986684					-0.548447
190.321000		0.061622	202.877135	167.557099					-0.550484
190.322000		0.063182	202.877135	167.557099					-0.548447
190.323000		0.062402	202.877135	167.557099					-0.549465
190.324000		0.062402	202.877135	167.557099					-0.549465
190.325000		0.062402	202.877135	167.557099					-0.549465
190.326000		0.063182	202.877135	167.557099					-0.548447
190.327000		0.063182	202.877135	167.557099					-0.548447
190.328000		0.061622	202.877135	167.557099					-0.550484
190.329000		0.063182	202.877135	167.557099					-0.548447
190.330000		0.063182	202.877135	167.557099					-0.548447
190.331000		0.063182	202.877135	166.986684					-0.548447
190.332000		0.062402	202.877135	167.557099					-0.549465
190.333000		0.063182	202.877135	167.557099					-0.548447
190.334000		0.063182	202.877135	167.557099					-0.548447
190.335000		0.062402	202.877135	167.557099					-0.549465
190.336000		0.062402	202.877135	167.557099					-0.549465
190.337000		0.063182	202.877135	167.557099					-0.548447
190.338000		0.062402	202.877135	167.557099					-0.549465
190.339000		0.062402	202.877135	167.557099					-0.549465
190.340000		0.063182	202.877135	167.557099					-0.548447
190.341000		0.063182	202.877135	167.557099					-0.548447
190.342000		0.063182	202.877135	167.557099					-0.548447
190.343000		0.062402	202.877135	166.986684					-0.549465
190.344000		0.063182	202.877135	167.557099					-0.548447
190.345000		0.062402	202.877135	167.557099					-0.549465
190.346000		0.063962	202.877135	167.557099					-0.547428
190.347000		0.062402	202.877135	167.557099					-0.549465
190.348000		0.063182	202.877135	167.557099					-0.548447
190.349000		0.063182	202.877135	167.557099					-0.548447
190.350000		0.063182	202.877135	166.986684					-0.548447
190.351000		0.063962	201.281851	167.557099					-0.547428
190.352000		0.062402	202.877135	167.557099					-0.549465
190.353000		0.063182	202.877135	167.557099					-0.548447
190.354000		0.063182	202.877135	167.557099					-0.548447
190.355000		0.062402	202.877135	167.557099					-0.549465
190.356000		0.062402	202.877135	167.557099					-0.549465
190.357000		0.063182	202.877135	167.557099					-0.548447
190.358000		0.062402	202.877135	167.557099					-0.549465
190.359000		0.063182	202.877135	167.557099					-0.548447
190.360000		0.062402	202.877135	167.557099					-0.549465
190.361000		0.062402	202.877135	167.557099					-0.549465
190.362000		0.062402	202.877135	167.557099					-0.549465
190.363000		0.063182	202.877135	167.557099					-0.548447
190.364000		0.063182	202.877135	167.557099					-0.548447
190.365000		0.062402	202.877135	167.557099					-0.549465
190.366000		0.063182	202.877135	167.557099					-0.548447
190.367000		0.063182	202.877135	167.557099					-0.548447
190.368000		0.063182	202.877135	167.557099					-0.548447
190.369000		0.063182	202.877135	167.557099					-0.548447
190.370000		0.063182	202.877135	167.557099					-0.548447
190.371000		0.062402	202.877135	167.557099					-0.549465
190.372000		0.063182	202.877135	167.557099					-0.548447
190.373000		0.062402	202.877135	167.557099					-0.549465
190.374000		0.063182	202.877135	167.557099					-0.548447
190.375000		0.063182	202.877135	167.557099					-0.548447
190.376000		0.062402	202.877135	167.557099					-0.549465
190.377000		0.062402	202.877135	167.557099					-0.549465
190.378000		0.063182	202.877135	167.557099					-0.548447
190.379000		0.063182	202.877135	167.557099					-0.548447
190.380000		0.062402	202.877135	167.557099					-0.549465
190.381000		0.062402	202.877135	167.557099					-0.549465
190.382000		0.062402	202.877135	167.557099					-0.549465
190.383000		0.062402	202.877135	167.557099					-0.549465
190.384000		0.062402	202.877135	167.557099					-0.549465
190.385000		0.063182	202.877135	167.557099					-0.548447
190.386000		0.063182	202.877135	167.557099					-0.548447
190.387000		0.063182	202.877135	167.557099					-0.548447
190.388000		0.062402	202.877135	167.557099					-0.549465
190.389000		0.063182	202.877135	167.557099					-0.548447
190.390000		0.062402	202.877135	167.557099					-0.549465
190.391000		0.062402	202.877135	166.986684					-0.549465
190.392000		0.063182	202.877135	167.557099					-0.548447
190.393000		0.061622	202.877135	167.557099					-0.550484
190.394000		0.063182	202.877135	166.986684					-0.548447
190.395000		0.062402	202.877135	167.557099					-0.549465
190.396000		0.063182	202.877135	167.557099					-0.548447
190.397000		0.062402	202.877135	167.557099					-0.549465
190.398000		0.063182	202.877135	167.557099					-0.548447
190.399000		0.062402	202.877135	167.557099					-0.549465
190.400000	0.287813	0.063182	202.877135	167.557099	5.000000	0.500000	0.765800	-0.630951	-0.548447
190.401000		0.062402	202.877135	167.557099					-0.549465
190.402000		0.063182	202.877135	167.557099					-0.548447
190.403000		0.063182	202.877135	167.557099					-0.548447
190.404000		0.063182	202.877135	167.557099					-0.548447
190.405000		0.062402	202.877135	167.557099					-0.549465
190.406000		0.063182	202.877135	167.557099					-0.548447
190.407000		0.062402	202.877135	167.557099					-0.549465
190.408000		0.063962	202.877135	167.557099					-0.547428
190.409000		0.063182	202.877135	167.557099					-0.548447
190.410000		0.063182	202.877135	167.557099					-0.548447
190.411000		0.062402	202.877135	167.557099					-0.549465
190.412000		0.063182	202.877135	167.557099					-0.548447
190.413000		0.062402	202.877135	167.557099					-0.549465
190.414000		0.062402	202.877135	167.557099					-0.549465
190.415000		0.063182	202.877135	167.557099					-0.548447
190.416000		0.062402	202.877135	167.557099					-0.549465
190.417000		0.062402	202.877135	167.557099					-0.549465
190.418000		0.062402	202.877135	167.557099					-0.549465
190.419000		0.063182	202.877135	167.557099					-0.548447
190.420000		0.063182	202.877135	167.557099					-0.548447
190.421000		0.062402	202.877135	167.557099					-0.549465
190.422000		0.063182	202.877135	167.557099					-0.548447
190.423000		0.063182	202.877135	167.557099					-0.548447
190.424000		0.063182	202.877135	167.557099					-0.548447
190.425000		0.062402	202.877135	166.986684					-0.549465
190.426000		0.063182	202.877135	167.557099					-0.548447
190.427000		0.062402	202.877135	167.557099					-0.549465
190.428000		0.063182	202.877135	167.557099					-0.548447
190.429000		0.063182	202.877135	167.557099					-0.548447
190.430000		0.063182	202.877135	167.557099					-0.548447
190.431000		0.063182	202.877135	167.557099					-0.548447
190.432000		0.062402	202.877135	167.557099					-0.549465
190.433000		0.063182	202.877135	167.557099					-0.548447
190.434000		0.062402	202.877135	167.557099					-0.549465
190.435000		0.062402	202.877135	167.557099					-0.549465
190.436000		0.063182	202.877135	167.557099					-0.548447
190.437000		0.062402	202.877135	167.557099					-0.549465
190.438000		0.063182	202.877135	167.557099					-0.548447
190.439000		0.062402	202.877135	166.986684					-0.549465
190.440000		0.063182	202.877135	167.557099					-0.548447
190.441000		0.063182	202.877135	167.557099					-0.548447
190.442000		0.063182	202.877135	167.557099					-0.548447
190.443000		0.063182	202.877135	167.557099					-0.548447
190.444000		0.063182	202.877135	167.557099					-0.548447
190.445000		0.062402	202.877135	167.557099					-0.549465
190.446000		0.063182	202.877135	167.557099					-0.548447
190.447000		0.063182	202.877135	167.557099					-0.548447
190.448000		0.063182	202.877135	167.557099					-0.548447
190.449000		0.063182	202.877135	167.557099					-0.548447
190.450000		0.062402	202.877135	167.557099					-0.549465
190.451000		0.063182	202.877135	167.557099					-0.548447
190.452000		0.063182	202.877135	167.557099					-0.548447
190.453000		0.062402	202.877135	167.557099					-0.549465
190.454000		0.062402	202.877135	167.557099					-0.549465
190.455000		0.063182	202.877135	167.557099					-0.548447
190.456000		0.063182	202.877135	167.557099					-0.548447
190.457000		0.063182	202.877135	167.557099					-0.548447
190.458000		0.063182	202.877135	167.557099					-0.548447
190.459000		0.063182	202.877135	167.557099					-0.548447
190.460000		0.063182	202.877135	167.557099					-0.548447
190.461000		0.063182	202.877135	167.557099					-0.548447
190.462000		0.062402	202.877135	167.557099					-0.549465
190.463000		0.062402	202.877135	167.557099					-0.549465
190.464000		0.063182	202.877135	167.557099					-0.548447
190.465000		0.063182	202.877135	167.557099					-0.548447
190.466000		0.062402	202.877135	167.557099					-0.549465
190.467000		0.062402	202.877135	167.557099					-0.549465
190.468000		0.062402	202.877135	167.557099					-0.549465
190.469000		0.062402	202.877135	167.557099					-0.549465
190.470000		0.062402	202.877135	167.557099					-0.549465
190.471000		0.062402	202.877135	167.557099					-0.549465
190.472000		0.062402	202.877135	167.557099					-0.549465
190.473000		0.062402	202.877135	167.557099					-0.549465
190.474000		0.063182	202.877135	167.557099					-0.548447
190.475000		0.063182	202.877135	167.557099					-0.548447
190.476000		0.062402	202.877135	167.557099					-0.549465
190.477000		0.062402	202.877135	167.557099					-0.549465
190.478000		0.062402	202.877135	167.557099					-0.549465
190.479000		0.063182	202.877135	167.557099					-0.548447
190.480000		0.063182	202.877135	167.557099					-0.548447
190.481000		0.062402	202.877135	167.557099					-0.549465
190.482000		0.063182	202.877135	167.557099					-0.548447
190.483000		0.063182	202.877135	167.557099					-0.548447
190.484000		0.063182	202.877135	167.557099					-0.548447
190.485000		0.063182	202.877135	167.557099					-0.548447
190.486000		0.063182	202.877135	167.557099					-0.548447
190.487000		0.062402	202.877135	167.557099					-0.549465
190.488000		0.063182	202.877135	167.557099					-0.548447
190.489000		0.063182	202.877135	167.557099					-0.548447
190.490000		0.063182	202.877135	167.557099					-0.548447
190.491000		0.063182	202.877135	167.557099					-0.548447
190.492000		0.063182	202.877135	167.557099					-0.548447
190.493000		0.062402	202.877135	167.557099					-0.549465
190.494000		0.063182	202.877135	167.557099					-0.548447
190.495000		0.062402	202.877135	167.557099					-0.549465
190.496000		0.063182	202.877135	166.986684					-0.548447
190.497000		0.063182	202.877135	167.557099					-0.548447
190.498000		0.063182	202.877135	167.557099					-0.548447
190.499000		0.063182	202.877135	167.557099					-0.548447
190.500000	0.465825	0.063182	202.877135	167.557099	5.000000	0.500000	0.765800	-0.630951	-0.548447
190.501000		0.063182	202.877135	167.557099					-0.548447
190.502000		0.061622	202.877135	167.557099					-0.550484
190.503000		0.063182	202.877135	167.557099					-0.548447
190.504000		0.062402	202.877135	167.557099					-0.549465
190.505000		0.063182	202.877135	167.557099					-0.548447
190.506000		0.063182	202.877135	167.557099					-0.548447
190.507000		0.063182	202.877135	167.557099					-0.548447
190.508000		0.062402	202.877135	167.557099					-0.549465
190.509000		0.061622	202.877135	167.557099					-0.550484
190.510000		0.063182	202.877135	167.557099					-0.548447
190.511000		0.063182	202.877135	167.557099					-0.548447
190.512000		0.062402	202.877135	167.557099					-0.549465
190.513000		0.063182	202.877135	167.557099					-0.548447
190.514000		0.063182	202.877135	167.557099					-0.548447
190.515000		0.062402	202.877135	167.557099					-0.549465
190.516000		0.063182	202.877135	167.557099					-0.548447
190.517000		0.062402	202.877135	167.557099					-0.549465
190.518000		0.063182	202.877135	167.557099					-0.548447
190.519000		0.063182	202.877135	167.557099					-0.548447
190.520000		0.063182	202.877135	167.557099					-0.548447
190.521000		0.063182	202.877135	167.557099					-0.548447
190.522000		0.063182	202.877135	167.557099					-0.548447
190.523000		0.063182	202.877135	167.557099					-0.548447
190.524000		0.062402	202.877135	167.557099					-0.549465
190.525000		0.062402	202.877135	167.557099					-0.549465
190.526000		0.063182	202.877135	167.557099					-0.548447
190.527000		0.062402	202.877135	167.557099					-0.549465
190.528000		0.063182	202.877135	167.557099					-0.548447
190.529000		0.062402	202.877135	167.557099					-0.549465
190.530000		0.063182	202.877135	167.557099					-0.548447
190.531000		0.062402	202.877135	167.557099					-0.549465
190.532000		0.062402	202.877135	167.557099					-0.549465
190.533000		0.063182	202.877135	167.557099					-0.548447
190.534000		0.063962	202.877135	167.557099					-0.547428
190.535000		0.063182	202.877135	167.557099					-0.548447
190.536000		0.063182	202.877135	167.557099					-0.548447
190.537000		0.063182	202.877135	167.557099					-0.548447
190.538000		0.063182	202.877135	167.557099					-0.548447
190.539000		0.062402	202.877135	167.557099					-0.549465
190.540000		0.063182	202.877135	167.557099					-0.548447
190.541000		0.062402	202.877135	167.557099					-0.549465
190.542000		0.062402	202.877135	167.557099					-0.549465
190.543000		0.063182	202.877135	167.557099					-0.548447
190.544000		0.063182	202.877135	167.557099					-0.548447
190.545000		0.062402	202.877135	167.557099					-0.549465
190.546000		0.063182	202.877135	167.557099					-0.548447
190.547000		0.062402	202.877135	167.557099					-0.549465
190.548000		0.063182	202.877135	167.557099					-0.548447
190.549000		0.062402	202.877135	167.557099					-0.549465
190.550000		0.062402	202.877135	167.557099					-0.549465
190.551000		0.062402	202.877135	167.557099					-0.549465
190.552000		0.062402	202.877135	167.557099					-0.549465
190.553000		0.063962	202.877135	167.557099					-0.547428
190.554000		0.063182	202.877135	167.557099					-0.548447
190.555000		0.062402	202.877135	167.557099					-0.549465
190.556000		0.063182	202.877135	167.557099					-0.548447
190.557000		0.063182	202.877135	167.557099					-0.548447
190.558000		0.063182	202.877135	167.557099					-0.548447
190.559000		0.062402	202.877135	167.557099					-0.549465
190.560000		0.063182	202.877135	167.557099					-0.548447
190.561000		0.062402	202.877135	167.557099					-0.549465
190.562000		0.063182	202.877135	167.557099					-0.548447
190.563000		0.063182	202.877135	167.557099					-0.548447
190.564000		0.063182	202.877135	167.557099					-0.548447
190.565000		0.062402	202.877135	167.557099					-0.549465
190.566000		0.062402	202.877135	167.557099					-0.549465
190.567000		0.063182	202.877135	167.557099					-0.548447
190.568000		0.063182	202.877135	167.557099					-0.548447
190.569000		0.062402	202.877135	167.557099					-0.549465
190.570000		0.062402	202.877135	166.986684					-0.549465
190.571000		0.063182	202.877135	167.557099					-0.548447
190.572000		0.063182	202.877135	166.986684					-0.548447
190.573000		0.063182	202.877135	167.557099					-0.548447
190.574000		0.063182	202.877135	167.557099					-0.548447
190.575000		0.063182	202.877135	166.986684					-0.548447
190.576000		0.063182	202.877135	167.557099					-0.548447
190.577000		0.062402	202.877135	167.557099					-0.549465
190.578000		0.063182	202.877135	167.557099					-0.548447
190.579000		0.063962	202.877135	166.986684					-0.547428
190.580000		0.063182	202.877135	167.557099					-0.548447
190.581000		0.063182	202.877135	167.557099					-0.548447
190.582000		0.063182	202.877135	167.557099					-0.548447
190.583000		0.062402	202.877135	167.557099					-0.549465
190.584000		0.063182	202.877135	167.557099					-0.548447
190.585000		0.063182	202.877135	167.557099					-0.548447
190.586000		0.063182	202.877135	167.557099					-0.548447
190.587000		0.063182	202.877135	167.557099					-0.548447
190.588000		0.062402	202.877135	167.557099					-0.549465
190.589000		0.062402	202.877135	167.557099					-0.549465
190.590000		0.063182	202.877135	166.986684					-0.548447
190.591000		0.063182	202.877135	167.557099					-0.548447
190.592000		0.063182	202.877135	167.557099					-0.548447
190.593000		0.062402	202.877135	167.557099					-0.549465
190.594000		0.062402	202.877135	167.557099					-0.549465
190.595000		0.063182	202.877135	167.557099					-0.548447
190.596000		0.063182	202.877135	167.557099					-0.548447
190.597000		0.063182	202.877135	167.557099					-0.548447
190.598000		0.063182	202.877135	167.557099					-0.548447
190.599000		0.063182	202.877135	167.557099					-0.548447
214.500000	0.000000	0.063962	202.877135	167.557099	5.000000	0.500000	0.765800	-0.630951	-0.547428
214.501000		0.065522	202.877135	167.557099					-0.545391
214.502000		0.064742	202.877135	167.557099					-0.546410
214.503000		0.064742	202.877135	167.557099					-0.546410
214.504000		0.063962	202.877135	167.557099					-0.547428
214.505000		0.064742	202.877135	167.557099					-0.546410
214.506000		0.064742	202.877135	167.557099					-0.546410
214.507000		0.063962	202.877135	167.557099					-0.547428
214.508000		0.064742	202.877135	167.557099					-0.546410
214.509000		0.064742	202.877135	167.557099					-0.546410
214.510000		0.063962	202.877135	167.557099					-0.547428
214.511000		0.063962	202.877135	167.557099					-0.547428
214.512000		0.064742	202.877135	167.557099					-0.546410
214.513000		0.064742	202.877135	167.557099					-0.546410
214.514000		0.064742	202.877135	167.557099					-0.546410
214.515000		0.065522	202.877135	167.557099					-0.545391
214.516000		0.063962	202.877135	167.557099					-0.547428
214.517000		0.064742	202.877135	167.557099					-0.546410
214.518000		0.063962	202.877135	167.557099					-0.547428
214.519000		0.063962	202.877135	167.557099					-0.547428
214.520000		0.064742	202.877135	167.557099					-0.546410
214.521000		0.063962	202.877135	167.557099					-0.547428
214.522000		0.064742	202.877135	167.557099					-0.546410
214.523000		0.063962	202.877135	166.986684					-0.547428
214.524000		0.063962	202.877135	166.986684					-0.547428
214.525000		0.063962	202.877135	167.557099					-0.547428
214.526000		0.064742	202.877135	167.557099					-0.546410
214.527000		0.064742	202.877135	167.557099					-0.546410
214.528000		0.063962	202.877135	167.557099					-0.547428
214.529000		0.063962	202.877135	167.557099					-0.547428
214.530000		0.063962	202.877135	167.557099					-0.547428
214.531000		0.064742	202.877135	167.557099					-0.546410
214.532000		0.063962	202.877135	167.557099					-0.547428
214.533000		0.064742	202.877135	166.986684					-0.546410
214.534000		0.063962	202.877135	167.557099					-0.547428
214.535000		0.063962	202.877135	167.557099					-0.547428
214.536000		0.063962	202.877135	167.557099					-0.547428
214.537000		0.064742	202.877135	166.986684					-0.546410
214.538000		0.064742	202.877135	167.557099					-0.546410
214.539000		0.063962	202.877135	167.557099					-0.547428
214.540000		0.063962	202.877135	167.557099					-0.547428
214.541000		0.063962	202.877135	167.557099					-0.547428
214.542000		0.063962	202.877135	167.557099					-0.547428
214.543000		0.064742	202.877135	167.557099					-0.546410
214.544000		0.064742	202.877135	167.557099					-0.546410
214.545000		0.064742	202.877135	167.557099					-0.546410
214.546000		0.064742	202.877135	167.557099					-0.546410
214.547000		0.065522	202.877135	167.557099					-0.545391
214.548000		0.064742	202.877135	167.557099					-0.546410
214.549000		0.064742	202.877135	167.557099					-0.546410
214.550000		0.064742	202.877135	167.557099					-0.546410
214.551000		0.063962	202.877135	167.557099					-0.547428
214.552000		0.063182	202.877135	167.557099					-0.548447
214.553000		0.063962	202.877135	167.557099					-0.547428
214.554000		0.063962	202.877135	167.557099					-0.547428
214.555000		0.064742	202.877135	167.557099					-0.546410
214.556000		0.064742	202.877135	167.557099					-0.546410
214.557000		0.064742	202.877135	166.986684					-0.546410
214.558000		0.063962	202.877135	167.557099					-0.547428
214.559000		0.064742	202.877135	167.557099					-0.546410
214.560000		0.064742	202.877135	167.557099					-0.546410
214.561000		0.064742	202.877135	167.557099					-0.546410
214.562000		0.063962	202.877135	167.557099					-0.547428
214.563000		0.064742	202.877135	167.557099					-0.546410
214.564000		0.063962	202.877135	167.557099					-0.547428
214.565000		0.064742	202.877135	167.557099					-0.546410
214.566000		0.063962	202.877135	167.557099					-0.547428
214.567000		0.063962	202.877135	167.557099					-0.547428
214.568000		0.063962	202.877135	167.557099					-0.547428
214.569000		0.064742	202.877135	167.557099					-0.546410
214.570000		0.063962	202.877135	167.557099					-0.547428
214.571000		0.064742	202.877135	167.557099					-0.546410
214.572000		0.064742	202.877135	167.557099					-0.546410
214.573000		0.064742	202.877135	167.557099					-0.546410
214.574000		0.064742	202.877135	167.557099					-0.546410
214.575000		0.064742	202.877135	167.557099					-0.546410
214.576000		0.065522	202.877135	167.557099					-0.545391
214.577000		0.063962	202.877135	167.557099					-0.547428
214.578000		0.063962	202.877135	167.557099					-0.547428
214.579000		0.064742	202.877135	167.557099					-0.546410
214.580000		0.063962	202.877135	167.557099					-0.547428
214.581000		0.063962	202.877135	167.557099					-0.547428
214.582000		0.063962	202.877135	167.557099					-0.547428
214.583000		0.063962	202.877135	167.557099					-0.547428
214.584000		0.063962	202.877135	167.557099					-0.547428
214.585000		0.063962	202.877135	167.557099					-0.547428
214.586000		0.064742	202.877135	167.557099					-0.546410
214.587000		0.063962	202.877135	167.557099					-0.547428
214.588000		0.063962	202.877135	167.557099					-0.547428
214.589000		0.065522	202.877135	167.557099					-0.545391
214.590000		0.063962	202.877135	167.557099					-0.547428
214.591000		0.064742	202.877135	167.557099					-0.546410
214.592000		0.064742	202.877135	167.557099					-0.546410
214.593000		0.063962	202.877135	167.557099					-0.547428
214.594000		0.063962	202.877135	167.557099					-0.547428
214.595000		0.063962	202.877135	167.557099					-0.547428
214.596000		0.063962	202.877135	166.986684					-0.547428
214.597000		0.064742	202.877135	167.557099					-0.546410
214.598000		0.063962	202.877135	167.557099					-0.547428
214.599000		0.063962	202.877135	167.557099					-0.547428
214.600000	0.241877	0.064742	202.877135	167.557099	5.000000	0.500000	0.765800	-0.630951	-0.546410
214.601000		0.064742	202.877135	167.557099					-0.546410
214.602000		0.063962	202.877135	167.557099					-0.547428
214.603000		0.063962	202.877135	167.557099					-0.547428
214.604000		0.065522	202.877135	167.557099					-0.545391
214.605000		0.064742	202.877135	167.557099					-0.546410
214.606000		0.064742	202.877135	166.986684					-0.546410
214.607000		0.063962	202.877135	167.557099					-0.547428
214.608000		0.064742	202.877135	167.557099					-0.546410
214.609000		0.063962	202.877135	167.557099					-0.547428
214.610000		0.064742	202.877135	167.557099					-0.546410
214.611000		0.064742	202.877135	167.557099					-0.546410
214.612000		0.063962	202.877135	166.986684					-0.547428
214.613000		0.063962	202.877135	167.557099					-0.547428
214.614000		0.064742	202.877135	167.557099					-0.546410
214.615000		0.065522	202.877135	167.557099					-0.545391
214.616000		0.064742	202.877135	167.557099					-0.546410
214.617000		0.063962	202.877135	167.557099					-0.547428
214.618000		0.063962	202.877135	167.557099					-0.547428
214.619000		0.064742	202.877135	167.557099					-0.546410
214.620000		0.063962	202.877135	167.557099					-0.547428
214.621000		0.064742	202.877135	166.986684					-0.546410
214.622000		0.063962	202.877135	167.557099					-0.547428
214.623000		0.064742	202.877135	167.557099					-0.546410
214.624000		0.064742	202.877135	167.557099					-0.546410
214.625000		0.064742	202.877135	167.557099					-0.546410
214.626000		0.064742	202.877135	167.557099					-0.546410
214.627000		0.064742	202.877135	167.557099					-0.546410
214.628000		0.063962	202.877135	167.557099					-0.547428
214.629000		0.063962	202.877135	167.557099					-0.547428
214.630000		0.063962	202.877135	167.557099					-0.547428
214.631000		0.064742	202.877135	167.557099					-0.546410
214.632000		0.063962	202.877135	167.557099					-0.547428
214.633000		0.064742	202.877135	167.557099					-0.546410
214.634000		0.064742	202.877135	167.557099					-0.546410
214.635000		0.065522	202.877135	167.557099					-0.545391
214.636000		0.064742	202.877135	167.557099					-0.546410
214.637000		0.064742	202.877135	167.557099					-0.546410
214.638000		0.064742	202.877135	167.557099					-0.546410
214.639000		0.064742	202.877135	167.557099					-0.546410
214.640000		0.064742	202.877135	167.557099					-0.546410
214.641000		0.063962	202.877135	167.557099					-0.547428
214.642000		0.064742	202.877135	167.557099					-0.546410
214.643000		0.065522	202.877135	167.557099					-0.545391
214.644000		0.063962	202.877135	167.557099					-0.547428
214.645000		0.063182	202.877135	167.557099					-0.548447
214.646000		0.063962	202.877135	167.557099					-0.547428
214.647000		0.064742	202.877135	167.557099					-0.546410
214.648000		0.064742	202.877135	167.557099					-0.546410
214.649000		0.064742	202.877135	167.557099					-0.546410
214.650000		0.063962	202.877135	167.557099					-0.547428
214.651000		0.063962	202.877135	167.557099					-0.547428
214.652000		0.063962	202.877135	167.557099					-0.547428
214.653000		0.063962	202.877135	167.557099					-0.547428
214.654000		0.064742	202.877135	167.557099					-0.546410
214.655000		0.064742	202.877135	167.557099					-0.546410
214.656000		0.064742	202.877135	166.986684					-0.546410
214.657000		0.064742	202.877135	167.557099					-0.546410
214.658000		0.064742	202.877135	167.557099					-0.546410
214.659000		0.063962	202.877135	167.557099					-0.547428
214.660000		0.064742	202.877135	166.986684					-0.546410
214.661000		0.064742	202.877135	167.557099					-0.546410
214.662000		0.063962	202.877135	167.557099					-0.547428
214.663000		0.064742	202.877135	167.557099					-0.546410
214.664000		0.064742	202.877135	167.557099					-0.546410
214.665000		0.064742	202.877135	167.557099					-0.546410
214.666000		0.063962	202.877135	167.557099					-0.547428
214.667000		0.063962	202.877135	167.557099					-0.547428
214.668000		0.064742	202.877135	167.557099					-0.546410
214.669000		0.064742	202.877135	167.557099					-0.546410
214.670000		0.064742	202.877135	167.557099					-0.546410
214.671000		0.065522	202.877135	167.557099					-0.545391
214.672000		0.064742	202.877135	167.557099					-0.546410
214.673000		0.064742	202.877135	167.557099					-0.546410
214.674000		0.063962	202.877135	166.986684					-0.547428
214.675000		0.064742	202.877135	167.557099					-0.546410
214.676000		0.064742	202.877135	167.557099					-0.546410
214.677000		0.064742	202.877135	167.557099					-0.546410
214.678000		0.065522	202.877135	166.986684					-0.545391
214.679000		0.063962	202.877135	167.557099					-0.547428
214.680000		0.065522	202.877135	167.557099					-0.545391
214.681000		0.064742	202.877135	166.986684					-0.546410
214.682000		0.064742	201.281851	167.557099					-0.546410
214.683000		0.063962	202.877135	167.557099					-0.547428
214.684000		0.063962	202.877135	167.557099					-0.547428
214.685000		0.065522	202.877135	167.557099					-0.545391
214.686000		0.063962	202.877135	166.986684					-0.547428
214.687000		0.063962	202.877135	167.557099					-0.547428
214.688000		0.063962	202.877135	167.557099					-0.547428
214.689000		0.065522	202.877135	167.557099					-0.545391
214.690000		0.063962	202.877135	167.557099					-0.547428
214.691000		0.064742	202.877135	167.557099					-0.546410
214.692000		0.064742	202.877135	167.557099					-0.546410
214.693000		0.064742	202.877135	167.557099					-0.546410
214.694000		0.065522	202.877135	166.986684					-0.545391
214.695000		0.063962	202.877135	167.557099					-0.547428
214.696000		0.064742	202.877135	167.557099					-0.546410
214.697000		0.064742	202.877135	167.557099					-0.546410
214.698000		0.064742	202.877135	167.557099					-0.546410
214.699000		0.064742	202.877135	166.986684					-0.546410
214.700000	0.468401	0.064742	202.877135	167.557099	5.000000	0.500000	0.765800	-0.630951	-0.546410
214.701000		0.063962	202.877135	167.557099					-0.547428
214.702000		0.063962	202.877135	167.557099					-0.547428
214.703000		0.063962	202.877135	167.557099					-0.547428
214.704000		0.063962	202.877135	167.557099					-0.547428
214.705000		0.063962	202.877135	167.557099					-0.547428
214.706000		0.063962	202.877135	167.557099					-0.547428
214.707000		0.064742	202.877135	167.557099					-0.546410
214.708000		0.063962	202.877135	167.557099					-0.547428
214.709000		0.064742	202.877135	167.557099					-0.546410
214.710000		0.064742	202.877135	167.557099					-0.546410
214.711000		0.064742	202.877135	167.557099					-0.546410
214.712000		0.064742	202.877135	167.557099					-0.546410
214.713000		0.065522	202.877135	167.557099					-0.545391
214.714000		0.064742	202.877135	167.557099					-0.546410
214.715000		0.063962	202.877135	167.557099					-0.547428
214.716000		0.064742	202.877135	167.557099					-0.546410
214.717000		0.064742	202.877135	167.557099					-0.546410
214.718000		0.064742	202.877135	167.557099					-0.546410
214.719000		0.063962	202.877135	167.557099					-0.547428
214.720000		0.064742	202.877135	167.557099					-0.546410
214.721000		0.063182	202.877135	167.557099					-0.548447
214.722000		0.064742	202.877135	167.557099					-0.546410
214.723000		0.063962	202.877135	167.557099					-0.547428
214.724000		0.063962	202.877135	167.557099					-0.547428
214.725000		0.063962	202.877135	167.557099					-0.547428
214.726000		0.063962	202.877135	166.986684					-0.547428
214.727000		0.063962	201.281851	167.557099					-0.547428
214.728000		0.064742	202.877135	167.557099					-0.546410
214.729000		0.064742	202.877135	167.557099					-0.546410
214.730000		0.065522	202.877135	167.557099					-0.545391
214.731000		0.063962	202.877135	166.986684					-0.547428
214.732000		0.063962	202.877135	166.986684					-0.547428
214.733000		0.063962	202.877135	167.557099					-0.547428
214.734000		0.063962	202.877135	167.557099					-0.547428
214.735000		0.063962	202.877135	167.557099					-0.547428
214.736000		0.065522	202.877135	167.557099					-0.545391
214.737000		0.063962	202.877135	167.557099					-0.547428
214.738000		0.064742	202.877135	167.557099					-0.546410
214.739000		0.063962	202.877135	167.557099					-0.547428
214.740000		0.065522	202.877135	166.986684					-0.545391
214.741000		0.063962	202.877135	167.557099					-0.547428
214.742000		0.063182	202.877135	167.557099					-0.548447
214.743000		0.064742	202.877135	167.557099					-0.546410
214.744000		0.064742	202.877135	167.557099					-0.546410
214.745000		0.063962	202.877135	167.557099					-0.547428
214.746000		0.064742	202.877135	167.557099					-0.546410
214.747000		0.063962	202.877135	167.557099					-0.547428
214.748000		0.064742	202.877135	167.557099					-0.546410
214.749000		0.063962	202.877135	167.557099					-0.547428
214.750000		0.064742	202.877135	167.557099					-0.546410
214.751000		0.065522	202.877135	167.557099					-0.545391
214.752000		0.065522	202.877135	167.557099					-0.545391
214.753000		0.064742	202.877135	167.557099					-0.546410
214.754000		0.063962	202.877135	167.557099					-0.547428
214.755000		0.063962	202.877135	167.557099					-0.547428
214.756000		0.063962	202.877135	167.557099					-0.547428
214.757000		0.063962	202.877135	167.557099					-0.547428
214.758000		0.064742	202.877135	166.986684					-0.546410
214.759000		0.063962	202.877135	167.557099					-0.547428
214.760000		0.063962	202.877135	167.557099					-0.547428
214.761000		0.064742	202.877135	167.557099					-0.546410
214.762000		0.064742	202.877135	167.557099					-0.546410
214.763000		0.065522	202.877135	167.557099					-0.545391
214.764000		0.063962	202.877135	167.557099					-0.547428
214.765000		0.063962	202.877135	167.557099					-0.547428
214.766000		0.063962	202.877135	167.557099					-0.547428
214.767000		0.064742	202.877135	167.557099					-0.546410
214.768000		0.064742	202.877135	167.557099					-0.546410
214.769000		0.064742	202.877135	167.557099					-0.546410
214.770000		0.064742	202.877135	167.557099					-0.546410
214.771000		0.064742	202.877135	167.557099					-0.546410
214.772000		0.063182	202.877135	167.557099					-0.548447
214.773000		0.063962	202.877135	167.557099					-0.547428
214.774000		0.063962	202.877135	167.557099					-0.547428
214.775000		0.064742	202.877135	167.557099					-0.546410
214.776000		0.063962	202.877135	167.557099					-0.547428
214.777000		0.063962	202.877135	167.557099					-0.547428
214.778000		0.063962	202.877135	167.557099					-0.547428
214.779000		0.065522	202.877135	166.986684					-0.545391
214.780000		0.063962	202.877135	167.557099					-0.547428
214.781000		0.063182	202.877135	167.557099					-0.548447
214.782000		0.063962	202.877135	167.557099					-0.547428
214.783000		0.064742	202.877135	167.557099					-0.546410
214.784000		0.063962	202.877135	167.557099					-0.547428
214.785000		0.064742	202.877135	167.557099					-0.546410
214.786000		0.064742	202.877135	167.557099					-0.546410
214.787000		0.064742	202.877135	166.986684					-0.546410
214.788000		0.063962	202.877135	167.557099					-0.547428
214.789000		0.064742	202.877135	167.557099					-0.546410
214.790000		0.063962	202.877135	167.557099					-0.547428
214.791000		0.065522	202.877135	167.557099					-0.545391
214.792000		0.063962	202.877135	167.557099					-0.547428
214.793000		0.063962	202.877135	167.557099					-0.547428
214.794000		0.064742	202.877135	167.557099					-0.546410
214.795000		0.065522	202.877135	167.557099					-0.545391
214.796000		0.064742	202.877135	166.986684					-0.546410
214.797000		0.063962	202.877135	167.557099					-0.547428
214.798000		0.064742	202.877135	167.557099					-0.546410
214.799000		0.063962	202.877135	167.557099					-0.547428
240.200000	0.000000	0.061622	202.877135	167.557099	5.000000	0.500000	0.765800	-0.630951	-0.550484
240.201000		0.060842	202.877135	167.557099					-0.551502
240.202000		0.061622	202.877135	167.557099					-0.550484
240.203000		0.061622	202.877135	167.557099					-0.550484
240.204000		0.063182	202.877135	167.557099					-0.548447
240.205000		0.060842	202.877135	166.986684					-0.551502
240.206000		0.061622	202.877135	167.557099					-0.550484
240.207000		0.061622	202.877135	167.557099					-0.550484
240.208000		0.062402	202.877135	167.557099					-0.549465
240.209000		0.060842	202.877135	166.986684					-0.551502
240.210000		0.061622	202.877135	167.557099					-0.550484
240.211000		0.061622	202.877135	167.557099					-0.550484
240.212000		0.061622	202.877135	167.557099					-0.550484
240.213000		0.060842	202.877135	167.557099					-0.551502
240.214000		0.061622	202.877135	167.557099					-0.550484
240.215000		0.060842	202.877135	167.557099					-0.551502
240.216000		0.061622	202.877135	167.557099					-0.550484
240.217000		0.061622	202.877135	167.557099					-0.550484
240.218000		0.061622	202.877135	167.557099					-0.550484
240.219000		0.061622	202.877135	166.986684					-0.550484
240.220000		0.061622	202.877135	167.557099					-0.550484
240.221000		0.061622	202.877135	167.557099					-0.550484
240.222000		0.061622	202.877135	167.557099					-0.550484
240.223000		0.061622	202.877135	167.557099					-0.550484
240.224000		0.061622	202.877135	167.557099					-0.550484
240.225000		0.060842	202.877135	167.557099					-0.551502
240.226000		0.061622	202.877135	167.557099					-0.550484
240.227000		0.061622	202.877135	167.557099					-0.550484
240.228000		0.061622	202.877135	167.557099					-0.550484
240.229000		0.061622	202.877135	167.557099					-0.550484
240.230000		0.061622	202.877135	167.557099					-0.550484
240.231000		0.061622	202.877135	167.557099					-0.550484
240.232000		0.060842	202.877135	167.557099					-0.551502
240.233000		0.062402	202.877135	167.557099					-0.549465
240.234000		0.061622	202.877135	167.557099					-0.550484
240.235000		0.060842	202.877135	167.557099					-0.551502
240.236000		0.060842	202.877135	167.557099					-0.551502
240.237000		0.061622	202.877135	167.557099					-0.550484
240.238000		0.061622	202.877135	166.986684					-0.550484
240.239000		0.061622	202.877135	167.557099					-0.550484
240.240000		0.061622	202.877135	166.986684					-0.550484
240.241000		0.061622	202.877135	167.557099					-0.550484
240.242000		0.060842	202.877135	167.557099					-0.551502
240.243000		0.060842	202.877135	167.557099					-0.551502
240.244000		0.061622	202.877135	167.557099					-0.550484
240.245000		0.061622	202.877135	167.557099					-0.550484
240.246000		0.061622	202.877135	167.557099					-0.550484
240.247000		0.061622	202.877135	167.557099					-0.550484
240.248000		0.062402	202.877135	167.557099					-0.549465
240.249000		0.061622	202.877135	167.557099					-0.550484
240.250000		0.061622	202.877135	167.557099					-0.550484
240.251000		0.061622	202.877135	167.557099					-0.550484
240.252000		0.061622	202.877135	167.557099					-0.550484
240.253000		0.061622	202.877135	167.557099					-0.550484
240.254000		0.060842	202.877135	167.557099					-0.551502
240.255000		0.060842	202.877135	167.557099					-0.551502
240.256000		0.060842	202.877135	167.557099					-0.551502
240.257000		0.061622	202.877135	167.557099					-0.550484
240.258000		0.060842	202.877135	166.986684					-0.551502
240.259000		0.061622	202.877135	167.557099					-0.550484
240.260000		0.062402	202.877135	167.557099					-0.549465
240.261000		0.061622	202.877135	167.557099					-0.550484
240.262000		0.061622	202.877135	167.557099					-0.550484
240.263000		0.061622	202.877135	167.557099					-0.550484
240.264000		0.062402	202.877135	166.986684					-0.549465
240.265000		0.060842	202.877135	167.557099					-0.551502
240.266000		0.061622	202.877135	167.557099					-0.550484
240.267000		0.061622	202.877135	167.557099					-0.550484
240.268000		0.060842	202.877135	167.557099					-0.551502
240.269000		0.061622	202.877135	167.557099					-0.550484
240.270000		0.060842	202.877135	167.557099					-0.551502
240.271000		0.061622	202.877135	167.557099					-0.550484
240.272000		0.061622	202.877135	167.557099					-0.550484
240.273000		0.061622	202.877135	167.557099					-0.550484
240.274000		0.061622	202.877135	167.557099					-0.550484
240.275000		0.061622	202.877135	167.557099					-0.550484
240.276000		0.061622	202.877135	167.557099					-0.550484
240.277000		0.062402	202.877135	167.557099					-0.549465
240.278000		0.060842	202.877135	167.557099					-0.551502
240.279000		0.060842	202.877135	167.557099					-0.551502
240.280000		0.061622	202.877135	167.557099					-0.550484
240.281000		0.060842	202.877135	167.557099					-0.551502
240.282000		0.062402	202.877135	166.986684					-0.549465
240.283000		0.060842	202.877135	167.557099					-0.551502
240.284000		0.061622	202.877135	167.557099					-0.550484
240.285000		0.061622	202.877135	167.557099					-0.550484
240.286000		0.061622	202.877135	167.557099					-0.550484
240.287000		0.061622	202.877135	167.557099					-0.550484
240.288000		0.061622	202.877135	167.557099					-0.550484
240.289000		0.060842	202.877135	167.557099					-0.551502
240.290000		0.061622	202.877135	167.557099					-0.550484
240.291000		0.060842	202.877135	167.557099					-0.551502
240.292000		0.060842	202.877135	167.557099					-0.551502
240.293000		0.060842	202.877135	167.557099					-0.551502
240.294000		0.061622	202.877135	166.986684					-0.550484
240.295000		0.061622	202.877135	167.557099					-0.550484
240.296000		0.060842	202.877135	167.557099					-0.551502
240.297000		0.060842	202.877135	167.557099					-0.551502
240.298000		0.060842	202.877135	166.986684					-0.551502
240.299000		0.061622	202.877135	167.557099					-0.550484
240.300000	0.320534	0.060842	202.877135	167.557099	5.000000	0.500000	0.765800	-0.630951	-0.551502
240.301000		0.061622	202.877135	166.986684					-0.550484
240.302000		0.060842	202.877135	167.557099					-0.551502
240.303000		0.061622	202.877135	166.986684					-0.550484
240.304000		0.060842	202.877135	167.557099					-0.551502
240.305000		0.062402	202.877135	167.557099					-0.549465
240.306000		0.060842	202.877135	166.986684					-0.551502
240.307000		0.060842	202.877135	167.557099					-0.551502
240.308000		0.061622	202.877135	166.986684					-0.550484
240.309000		0.061622	202.877135	167.557099					-0.550484
240.310000		0.061622	202.877135	167.557099					-0.550484
240.311000		0.061622	202.877135	167.557099					-0.550484
240.312000		0.061622	202.877135	167.557099					-0.550484
240.313000		0.061622	202.877135	167.557099					-0.550484
240.314000		0.061622	202.877135	167.557099					-0.550484
240.315000		0.060842	202.877135	166.986684					-0.551502
240.316000		0.060842	202.877135	167.557099					-0.551502
240.317000		0.061622	202.877135	166.986684					-0.550484
240.318000		0.061622	202.877135	167.557099					-0.550484
240.319000		0.061622	202.877135	167.557099					-0.550484
240.320000		0.061622	202.877135	167.557099					-0.550484
240.321000		0.061622	202.877135	167.557099					-0.550484
240.322000		0.062402	202.877135	167.557099					-0.549465
240.323000		0.062402	201.281851	167.557099					-0.549465
240.324000		0.060842	202.877135	167.557099					-0.551502
240.325000		0.061622	202.877135	167.557099					-0.550484
240.326000		0.060842	202.877135	167.557099					-0.551502
240.327000		0.061622	202.877135	166.986684					-0.550484
240.328000		0.061622	202.877135	167.557099					-0.550484
240.329000		0.060842	202.877135	167.557099					-0.551502
240.330000		0.061622	202.877135	167.557099					-0.550484
240.331000		0.061622	202.877135	167.557099					-0.550484
240.332000		0.061622	202.877135	167.557099					-0.550484
240.333000		0.061622	201.281851	167.557099					-0.550484
240.334000		0.061622	202.877135	166.986684					-0.550484
240.335000		0.061622	202.877135	167.557099					-0.550484
240.336000		0.061622	202.877135	167.557099					-0.550484
240.337000		0.060842	202.877135	167.557099					-0.551502
240.338000		0.061622	202.877135	167.557099					-0.550484
240.339000		0.061622	202.877135	167.557099					-0.550484
240.340000		0.061622	202.877135	167.557099					-0.550484
240.341000		0.060842	202.877135	167.557099					-0.551502
240.342000		0.060842	202.877135	167.557099					-0.551502
240.343000		0.061622	202.877135	167.557099					-0.550484
240.344000		0.060842	202.877135	167.557099					-0.551502
240.345000		0.061622	202.877135	167.557099					-0.550484
240.346000		0.060842	202.877135	167.557099					-0.551502
240.347000		0.061622	202.877135	167.557099					-0.550484
240.348000		0.060842	202.877135	167.557099					-0.551502
240.349000		0.060842	202.877135	167.557099					-0.551502
240.350000		0.062402	202.877135	167.557099					-0.549465
240.351000		0.060842	202.877135	167.557099					-0.551502
240.352000		0.061622	202.877135	167.557099					-0.550484
240.353000		0.061622	202.877135	167.557099					-0.550484
240.354000		0.060842	202.877135	167.557099					-0.551502
240.355000		0.060842	202.877135	167.557099					-0.551502
240.356000		0.060842	202.877135	167.557099					-0.551502
240.357000		0.061622	202.877135	167.557099					-0.550484
240.358000		0.060842	202.877135	166.986684					-0.551502
240.359000		0.060842	202.877135	167.557099					-0.551502
240.360000		0.061622	202.877135	167.557099					-0.550484
240.361000		0.060842	202.877135	167.557099					-0.551502
240.362000		0.061622	202.877135	167.557099					-0.550484
240.363000		0.061622	202.877135	167.557099					-0.550484
240.364000		0.061622	202.877135	167.557099					-0.550484
240.365000		0.060842	202.877135	166.986684					-0.551502
240.366000		0.060842	202.877135	166.986684					-0.551502
240.367000		0.061622	202.877135	167.557099					-0.550484
240.368000		0.060842	202.877135	167.557099					-0.551502
240.369000		0.061622	202.877135	167.557099					-0.550484
240.370000		0.061622	202.877135	167.557099					-0.550484
240.371000		0.061622	202.877135	167.557099					-0.550484
240.372000		0.062402	202.877135	167.557099					-0.549465
240.373000		0.061622	202.877135	167.557099					-0.550484
240.374000		0.061622	202.877135	167.557099					-0.550484
240.375000		0.061622	202.877135	167.557099					-0.550484
240.376000		0.062402	202.877135	167.557099					-0.549465
240.377000		0.061622	202.877135	167.557099					-0.550484
240.378000		0.061622	202.877135	167.557099					-0.550484
240.379000		0.061622	202.877135	167.557099					-0.550484
240.380000		0.061622	202.877135	167.557099					-0.550484
240.381000		0.060842	202.877135	167.557099					-0.551502
240.382000		0.060842	202.877135	166.986684					-0.551502
240.383000		0.061622	202.877135	167.557099					-0.550484
240.384000		0.060842	202.877135	167.557099					-0.551502
240.385000		0.062402	202.877135	167.557099					-0.549465
240.386000		0.061622	202.877135	166.986684					-0.550484
240.387000		0.061622	202.877135	166.986684					-0.550484
240.388000		0.061622	202.877135	167.557099					-0.550484
240.389000		0.061622	202.877135	167.557099					-0.550484
240.390000		0.062402	202.877135	167.557099					-0.549465
240.391000		0.060842	202.877135	167.557099					-0.551502
240.392000		0.061622	202.877135	167.557099					-0.550484
240.393000		0.061622	202.877135	167.557099					-0.550484
240.394000		0.061622	202.877135	167.557099					-0.550484
240.395000		0.061622	202.877135	167.557099					-0.550484
240.396000		0.060842	202.877135	167.557099					-0.551502
240.397000		0.061622	202.877135	167.557099					-0.550484
240.398000		0.060842	202.877135	167.557099					-0.551502
240.399000		0.061622	202.877135	167.557099					-0.550484
240.400000	0.437698	0.061622	202.877135	167.557099	5.000000	0.500000	0.765800	-0.630951	-0.550484
240.401000		0.060842	202.877135	167.557099					-0.551502
240.402000		0.060842	202.877135	167.557099					-0.551502
240.403000		0.060842	202.877135	167.557099					-0.551502
240.404000		0.060842	202.877135	166.986684					-0.551502
240.405000		0.060842	202.877135	167.557099					-0.551502
240.406000		0.061622	202.877135	167.557099					-0.550484
240.407000		0.061622	202.877135	167.557099					-0.550484
240.408000		0.061622	202.877135	167.557099					-0.550484
240.409000		0.060842	202.877135	167.557099					-0.551502
240.410000		0.060842	202.877135	166.986684					-0.551502
240.411000		0.062402	202.877135	167.557099					-0.549465
240.412000		0.060842	202.877135	166.986684					-0.551502
240.413000		0.061622	202.877135	167.557099					-0.550484
240.414000		0.061622	202.877135	167.557099					-0.550484
240.415000		0.061622	202.877135	167.557099					-0.550484
240.416000		0.061622	202.877135	166.986684					-0.550484
240.417000		0.060842	202.877135	167.557099					-0.551502
240.418000		0.061622	202.877135	167.557099					-0.550484
240.419000		0.060842	202.877135	167.557099					-0.551502
240.420000		0.060842	202.877135	167.557099					-0.551502
240.421000		0.060842	202.877135	167.557099					-0.551502
240.422000		0.061622	202.877135	167.557099					-0.550484
240.423000		0.061622	202.877135	167.557099					-0.550484
240.424000		0.061622	202.877135	167.557099					-0.550484
240.425000		0.061622	202.877135	167.557099					-0.550484
240.426000		0.061622	202.877135	167.557099					-0.550484
240.427000		0.060842	202.877135	167.557099					-0.551502
240.428000		0.060842	202.877135	167.557099					-0.551502
240.429000		0.061622	202.877135	167.557099					-0.550484
240.430000		0.060842	202.877135	167.557099					-0.551502
240.431000		0.060842	202.877135	167.557099					-0.551502
240.432000		0.061622	202.877135	167.557099					-0.550484
240.433000		0.060842	202.877135	167.557099					-0.551502
240.434000		0.061622	202.877135	167.557099					-0.550484
240.435000		0.061622	202.877135	167.557099					-0.550484
240.436000		0.060842	202.877135	166.986684					-0.551502
240.437000		0.060842	202.877135	167.557099					-0.551502
240.438000		0.061622	202.877135	167.557099					-0.550484
240.439000		0.060842	202.877135	166.986684					-0.551502
240.440000		0.061622	202.877135	167.557099					-0.550484
240.441000		0.060842	202.877135	167.557099					-0.551502
240.442000		0.061622	202.877135	167.557099					-0.550484
240.443000		0.061622	202.877135	167.557099					-0.550484
240.444000		0.060842	202.877135	167.557099					-0.551502
240.445000		0.061622	202.877135	167.557099					-0.550484
240.446000		0.060842	202.877135	167.557099					-0.551502
240.447000		0.060842	202.877135	167.557099					-0.551502
240.448000		0.061622	202.877135	167.557099					-0.550484
240.449000		0.060842	202.877135	167.557099					-0.551502
240.450000		0.061622	202.877135	167.557099					-0.550484
240.451000		0.061622	202.877135	167.557099					-0.550484
240.452000		0.061622	202.877135	167.557099					-0.550484
240.453000		0.060842	202.877135	167.557099					-0.551502
240.454000		0.061622	202.877135	166.986684					-0.550484
240.455000		0.060842	202.877135	167.557099					-0.551502
240.456000		0.061622	202.877135	167.557099					-0.550484
240.457000		0.062402	202.877135	167.557099					-0.549465
240.458000		0.060842	202.877135	167.557099					-0.551502
240.459000		0.060842	202.877135	167.557099					-0.551502
240.460000		0.061622	202.877135	167.557099					-0.550484
240.461000		0.061622	202.877135	167.557099					-0.550484
240.462000		0.062402	202.877135	167.557099					-0.549465
240.463000		0.061622	202.877135	167.557099					-0.550484
240.464000		0.061622	202.877135	167.557099					-0.550484
240.465000		0.061622	202.877135	167.557099					-0.550484
240.466000		0.061622	202.877135	167.557099					-0.550484
240.467000		0.061622	202.877135	167.557099					-0.550484
240.468000		0.061622	202.877135	167.557099					-0.550484
240.469000		0.061622	202.877135	167.557099					-0.550484
240.470000		0.061622	202.877135	167.557099					-0.550484
240.471000		0.060842	202.877135	167.557099					-0.551502
240.472000		0.061622	202.877135	167.557099					-0.550484
240.473000		0.061622	202.877135	167.557099					-0.550484
240.474000		0.061622	202.877135	166.986684					-0.550484
240.475000		0.060842	202.877135	166.986684					-0.551502
240.476000		0.061622	202.877135	167.557099					-0.550484
240.477000		0.061622	202.877135	167.557099					-0.550484
240.478000		0.061622	202.877135	167.557099					-0.550484
240.479000		0.060842	202.877135	167.557099					-0.551502
240.480000		0.060842	202.877135	166.986684					-0.551502
240.481000		0.060842	202.877135	167.557099					-0.551502
240.482000		0.060842	202.877135	167.557099					-0.551502
240.483000		0.060842	202.877135	166.986684					-0.551502
240.484000		0.060842	202.877135	167.557099					-0.551502
240.485000		0.062402	202.877135	167.557099					-0.549465
240.486000		0.061622	202.877135	167.557099					-0.550484
240.487000		0.061622	202.877135	167.557099					-0.550484
240.488000		0.062402	202.877135	166.986684					-0.549465
240.489000		0.062402	202.877135	167.557099					-0.549465
240.490000		0.061622	202.877135	167.557099					-0.550484
240.491000		0.061622	202.877135	167.557099					-0.550484
240.492000		0.061622	202.877135	167.557099					-0.550484
240.493000		0.061622	202.877135	167.557099					-0.550484
240.494000		0.060842	202.877135	167.557099					-0.551502
240.495000		0.061622	202.877135	167.557099					-0.550484
240.496000		0.061622	202.877135	167.557099					-0.550484
240.497000		0.061622	202.877135	167.557099					-0.550484
240.498000		0.060842	202.877135	167.557099					-0.551502
240.499000		0.061622	202.877135	167.557099					-0.550484
259.200000	0.000000	0.063182	202.877135	167.557099	5.000000	0.500000	0.765800	-0.630951	-0.548447
259.201000		0.063182	202.877135	167.557099					-0.548447
259.202000		0.063962	202.877135	167.557099					-0.547428
259.203000		0.063182	202.877135	167.557099					-0.548447
259.204000		0.062402	202.877135	167.557099					-0.549465
259.205000		0.063182	202.877135	167.557099					-0.548447
259.206000		0.063182	202.877135	167.557099					-0.548447
259.207000		0.063182	202.877135	167.557099					-0.548447
259.208000		0.063962	202.877135	167.557099					-0.547428
259.209000		0.063182	202.877135	167.557099					-0.548447
259.210000		0.063182	202.877135	167.557099					-0.548447
259.211000		0.063182	202.877135	167.557099					-0.548447
259.212000		0.063182	202.877135	167.557099					-0.548447
259.213000		0.063182	202.877135	167.557099					-0.548447
259.214000		0.063182	202.877135	167.557099					-0.548447
259.215000		0.063962	202.877135	167.557099					-0.547428
259.216000		0.063182	202.877135	167.557099					-0.548447
259.217000		0.063962	202.877135	167.557099					-0.547428
259.218000		0.063182	202.877135	167.557099					-0.548447
259.219000		0.063962	202.877135	167.557099					-0.547428
259.220000		0.063182	202.877135	167.557099					-0.548447
259.221000		0.063962	202.877135	167.557099					-0.547428
259.222000		0.063182	202.877135	167.557099					-0.548447
259.223000		0.063182	202.877135	167.557099					-0.548447
259.224000		0.063182	202.877135	167.557099					-0.548447
259.225000		0.063182	202.877135	167.557099					-0.548447
259.226000		0.063962	202.877135	167.557099					-0.547428
259.227000		0.063182	202.877135	167.557099					-0.548447
259.228000		0.063962	202.877135	167.557099					-0.547428
259.229000		0.063182	202.877135	166.986684					-0.548447
259.230000		0.063182	202.877135	167.557099					-0.548447
259.231000		0.063962	202.877135	167.557099					-0.547428
259.232000		0.063962	202.877135	167.557099					-0.547428
259.233000		0.063182	202.877135	167.557099					-0.548447
259.234000		0.063182	202.877135	167.557099					-0.548447
259.235000		0.063182	202.877135	167.557099					-0.548447
259.236000		0.063182	202.877135	167.557099					-0.548447
259.237000		0.063182	202.877135	167.557099					-0.548447
259.238000		0.063962	202.877135	167.557099					-0.547428
259.239000		0.063962	202.877135	167.557099					-0.547428
259.240000		0.063182	202.877135	167.557099					-0.548447
259.241000		0.063182	202.877135	166.986684					-0.548447
259.242000		0.063962	202.877135	167.557099					-0.547428
259.243000		0.063182	202.877135	167.557099					-0.548447
259.244000		0.063182	202.877135	166.986684					-0.548447
259.245000		0.063182	202.877135	167.557099					-0.548447
259.246000		0.063962	202.877135	167.557099					-0.547428
259.247000		0.063182	202.877135	166.986684					-0.548447
259.248000		0.063182	202.877135	167.557099					-0.548447
259.249000		0.063962	202.877135	167.557099					-0.547428
259.250000		0.062402	202.877135	167.557099					-0.549465
259.251000		0.063182	202.877135	167.557099					-0.548447
259.252000		0.063962	202.877135	166.986684					-0.547428
259.253000		0.063182	202.877135	167.557099					-0.548447
259.254000		0.063182	202.877135	166.986684					-0.548447
259.255000		0.063182	202.877135	167.557099					-0.548447
259.256000		0.063182	202.877135	167.557099					-0.548447
259.257000		0.063182	202.877135	167.557099					-0.548447
259.258000		0.062402	202.877135	167.557099					-0.549465
259.259000		0.063182	202.877135	167.557099					-0.548447
259.260000		0.063182	202.877135	167.557099					-0.548447
259.261000		0.063182	202.877135	167.557099					-0.548447
259.262000		0.063182	202.877135	167.557099					-0.548447
259.263000		0.062402	202.877135	167.557099					-0.549465
259.264000		0.063962	202.877135	167.557099					-0.547428
259.265000		0.063182	202.877135	167.557099					-0.548447
259.266000		0.063182	202.877135	167.557099					-0.548447
259.267000		0.063182	202.877135	167.557099					-0.548447
259.268000		0.063182	202.877135	167.557099					-0.548447
259.269000		0.063182	202.877135	167.557099					-0.548447
259.270000		0.063182	202.877135	167.557099					-0.548447
259.271000		0.063182	202.877135	167.557099					-0.548447
259.272000		0.063182	202.877135	167.557099					-0.548447
259.273000		0.063962	202.877135	167.557099					-0.547428
259.274000		0.063182	202.877135	167.557099					-0.548447
259.275000		0.063182	202.877135	166.986684					-0.548447
259.276000		0.063182	202.877135	167.557099					-0.548447
259.277000		0.062402	202.877135	167.557099					-0.549465
259.278000		0.063962	202.877135	167.557099					-0.547428
259.279000		0.063182	202.877135	166.986684					-0.548447
259.280000		0.063182	202.877135	167.557099					-0.548447
259.281000		0.063182	202.877135	167.557099					-0.548447
259.282000		0.063182	202.877135	167.557099					-0.548447
259.283000		0.063962	202.877135	167.557099					-0.547428
259.284000		0.063182	202.877135	167.557099					-0.548447
259.285000		0.063962	202.877135	167.557099					-0.547428
259.286000		0.063962	202.877135	167.557099					-0.547428
259.287000		0.062402	202.877135	167.557099					-0.549465
259.288000		0.063182	202.877135	167.557099					-0.548447
259.289000		0.063962	202.877135	167.557099					-0.547428
259.290000		0.063182	202.877135	167.557099					-0.548447
259.291000		0.063182	202.877135	167.557099					-0.548447
259.292000		0.063182	202.877135	167.557099					-0.548447
259.293000		0.062402	202.877135	167.557099					-0.549465
259.294000		0.063182	202.877135	167.557099					-0.548447
259.295000		0.063182	202.877135	167.557099					-0.548447
259.296000		0.063182	202.877135	167.557099					-0.548447
259.297000		0.063182	202.877135	167.557099					-0.548447
259.298000		0.063182	202.877135	167.557099					-0.548447
259.299000		0.063182	202.877135	167.557099					-0.548447
259.300000	0.219740	0.063962	202.877135	166.986684	5.000000	0.500000	0.765800	-0.630951	-0.547428
259.301000		0.063182	202.877135	167.557099					-0.548447
259.302000		0.063182	202.877135	167.557099					-0.548447
259.303000		0.063182	202.877135	167.557099					-0.548447
259.304000		0.063962	202.877135	167.557099					-0.547428
259.305000		0.063962	202.877135	167.557099					-0.547428
259.306000		0.063182	202.877135	166.986684					-0.548447
259.307000		0.063962	202.877135	167.557099					-0.547428
259.308000		0.064742	202.877135	166.986684					-0.546410
259.309000		0.063962	202.877135	167.557099					-0.547428
259.310000		0.063962	202.877135	167.557099					-0.547428
259.311000		0.063962	202.877135	167.557099					-0.547428
259.312000		0.063182	202.877135	167.557099					-0.548447
259.313000		0.063962	202.877135	167.557099					-0.547428
259.314000		0.063182	202.877135	167.557099					-0.548447
259.315000		0.063962	202.877135	167.557099					-0.547428
259.316000		0.063182	202.877135	167.557099					-0.548447
259.317000		0.063182	202.877135	167.557099					-0.548447
259.318000		0.063182	202.877135	167.557099					-0.548447
259.319000		0.063962	202.877135	167.557099					-0.547428
259.320000		0.063962	202.877135	167.557099					-0.547428
259.321000		0.063962	202.877135	167.557099					-0.547428
259.322000		0.063962	202.877135	167.557099					-0.547428
259.323000		0.063182	202.877135	167.557099					-0.548447
259.324000		0.063182	202.877135	167.557099					-0.548447
259.325000		0.063182	202.877135	167.557099					-0.548447
259.326000		0.063182	202.877135	166.986684					-0.548447
259.327000		0.063962	202.877135	167.557099					-0.547428
259.328000		0.063182	202.877135	166.986684					-0.548447
259.329000		0.063182	202.877135	167.557099					-0.548447
259.330000		0.062402	202.877135	167.557099					-0.549465
259.331000		0.063182	202.877135	167.557099					-0.548447
259.332000		0.063182	202.877135	166.986684					-0.548447
259.333000		0.063182	202.877135	167.557099					-0.548447
259.334000		0.063182	202.877135	167.557099					-0.548447
259.335000		0.063182	202.877135	167.557099					-0.548447
259.336000		0.063182	202.877135	166.986684					-0.548447
259.337000		0.063182	202.877135	167.557099					-0.548447
259.338000		0.063182	202.877135	167.557099					-0.548447
259.339000		0.063182	202.877135	167.557099					-0.548447
259.340000		0.063182	202.877135	167.557099					-0.548447
259.341000		0.063962	202.877135	167.557099					-0.547428
259.342000		0.063182	202.877135	167.557099					-0.548447
259.343000		0.063182	202.877135	167.557099					-0.548447
259.344000		0.063962	202.877135	167.557099					-0.547428
259.345000		0.063962	202.877135	167.557099					-0.547428
259.346000		0.063182	202.877135	167.557099					-0.548447
259.347000		0.063962	202.877135	167.557099					-0.547428
259.348000		0.063962	202.877135	167.557099					-0.547428
259.349000		0.063962	202.877135	166.986684					-0.547428
259.350000		0.063962	202.877135	167.557099					-0.547428
259.351000		0.062402	202.877135	167.557099					-0.549465
259.352000		0.063182	202.877135	167.557099					-0.548447
259.353000		0.063182	202.877135	167.557099					-0.548447
259.354000		0.063962	202.877135	167.557099					-0.547428
259.355000		0.063182	202.877135	167.557099					-0.548447
259.356000		0.063182	202.877135	167.557099					-0.548447
259.357000		0.063182	202.877135	167.557099					-0.548447
259.358000		0.063182	202.877135	167.557099					-0.548447
259.359000		0.063962	202.877135	166.986684					-0.547428
259.360000		0.063962	202.877135	167.557099					-0.547428
259.361000		0.063962	202.877135	167.557099					-0.547428
259.362000		0.063962	202.877135	166.986684					-0.547428
259.363000		0.063182	202.877135	167.557099					-0.548447
259.364000		0.063182	202.877135	167.557099					-0.548447
259.365000		0.063962	202.877135	167.557099					-0.547428
259.366000		0.063182	202.877135	167.557099					-0.548447
259.367000		0.063182	202.877135	166.986684					-0.548447
259.368000		0.063182	202.877135	167.557099					-0.548447
259.369000		0.063182	202.877135	167.557099					-0.548447
259.370000		0.063182	202.877135	167.557099					-0.548447
259.371000		0.063182	202.877135	167.557099					-0.548447
259.372000		0.063182	202.877135	167.557099					-0.548447
259.373000		0.063182	202.877135	167.557099					-0.548447
259.374000		0.063962	202.877135	167.557099					-0.547428
259.375000		0.063182	202.877135	167.557099					-0.548447
259.376000		0.063182	202.877135	166.986684					-0.548447
259.377000		0.063182	202.877135	167.557099					-0.548447
259.378000		0.063182	202.877135	166.986684					-0.548447
259.379000		0.063962	202.877135	166.986684					-0.547428
259.380000		0.063182	202.877135	167.557099					-0.548447
259.381000		0.063182	202.877135	166.986684					-0.548447
259.382000		0.063182	202.877135	167.557099					-0.548447
259.383000		0.063962	202.877135	166.986684					-0.547428
259.384000		0.063182	202.877135	166.986684					-0.548447
259.385000		0.063182	202.877135	167.557099					-0.548447
259.386000		0.063182	202.877135	167.557099					-0.548447
259.387000		0.063962	202.877135	167.557099					-0.547428
259.388000		0.063182	202.877135	166.986684					-0.548447
259.389000		0.063182	202.877135	167.557099					-0.548447
259.390000		0.062402	202.877135	166.986684					-0.549465
259.391000		0.063182	202.877135	167.557099					-0.548447
259.392000		0.063962	202.877135	166.986684					-0.547428
259.393000		0.063182	202.877135	167.557099					-0.548447
259.394000		0.063182	202.877135	167.557099					-0.548447
259.395000		0.063182	202.877135	167.557099					-0.548447
259.396000		0.063962	202.877135	167.557099					-0.547428
259.397000		0.063182	202.877135	167.557099					-0.548447
259.398000		0.063182	202.877135	167.557099					-0.548447
259.399000		0.063962	202.877135	167.557099					-0.547428
259.400000	0.357407	0.063182	202.877135	167.557099	5.000000	0.500000	0.765800	-0.630951	-0.548447
259.401000		0.063182	202.877135	167.557099					-0.548447
259.402000		0.063182	202.877135	167.557099					-0.548447
259.403000		0.063182	202.877135	167.557099					-0.548447
259.404000		0.063962	202.877135	167.557099					-0.547428
259.405000		0.063182	202.877135	167.557099					-0.548447
259.406000		0.063962	202.877135	167.557099					-0.547428
259.407000		0.063962	202.877135	167.557099					-0.547428
259.408000		0.063182	202.877135	167.557099					-0.548447
259.409000		0.063182	202.877135	167.557099					-0.548447
259.410000		0.063182	202.877135	167.557099					-0.548447
259.411000		0.063182	202.877135	167.557099					-0.548447
259.412000		0.063962	202.877135	167.557099					-0.547428
259.413000		0.062402	202.877135	166.986684					-0.549465
259.414000		0.063962	202.877135	167.557099					-0.547428
259.415000		0.063182	202.877135	167.557099					-0.548447
259.416000		0.063182	202.877135	167.557099					-0.548447
259.417000		0.063182	202.877135	167.557099					-0.548447
259.418000		0.063182	202.877135	167.557099					-0.548447
259.419000		0.063962	202.877135	167.557099					-0.547428
259.420000		0.063182	202.877135	167.557099					-0.548447
259.421000		0.063182	202.877135	167.557099					-0.548447
259.422000		0.063182	202.877135	167.557099					-0.548447
259.423000		0.063182	202.877135	167.557099					-0.548447
259.424000		0.063182	202.877135	167.557099					-0.548447
259.425000		0.063962	202.877135	166.986684					-0.547428
259.426000		0.063962	202.877135	166.986684					-0.547428
259.427000		0.063962	202.877135	166.986684					-0.547428
259.428000		0.063182	202.877135	167.557099					-0.548447
259.429000		0.063182	202.877135	167.557099					-0.548447
259.430000		0.063182	202.877135	167.557099					-0.548447
259.431000		0.063182	202.877135	167.557099					-0.548447
259.432000		0.063962	202.877135	166.986684					-0.547428
259.433000		0.063962	202.877135	167.557099					-0.547428
259.434000		0.063182	202.877135	167.557099					-0.548447
259.435000		0.063962	202.877135	166.986684					-0.547428
259.436000		0.063962	202.877135	167.557099					-0.547428
259.437000		0.063182	202.877135	167.557099					-0.548447
259.438000		0.063182	202.877135	167.557099					-0.548447
259.439000		0.063182	202.877135	167.557099					-0.548447
259.440000		0.063182	202.877135	167.557099					-0.548447
259.441000		0.063182	202.877135	167.557099					-0.548447
259.442000		0.063962	202.877135	167.557099					-0.547428
259.443000		0.063962	202.877135	167.557099					-0.547428
259.444000		0.063182	202.877135	167.557099					-0.548447
259.445000		0.063182	202.877135	167.557099					-0.548447
259.446000		0.063182	202.877135	167.557099					-0.548447
259.447000		0.063182	202.877135	167.557099					-0.548447
259.448000		0.063962	202.877135	166.986684					-0.547428
259.449000		0.063962	202.877135	167.557099					-0.547428
259.450000		0.063182	202.877135	167.557099					-0.548447
259.451000		0.063182	202.877135	166.986684					-0.548447
259.452000		0.063962	202.877135	167.557099					-0.547428
259.453000		0.063962	202.877135	167.557099					-0.547428
259.454000		0.063182	202.877135	167.557099					-0.548447
259.455000		0.063182	202.877135	166.986684					-0.548447
259.456000		0.063182	202.877135	167.557099					-0.548447
259.457000		0.063962	202.877135	167.557099					-0.547428
259.458000		0.063962	202.877135	166.986684					-0.547428
259.459000		0.063182	202.877135	167.557099					-0.548447
259.460000		0.063182	202.877135	166.986684					-0.548447
259.461000		0.063182	202.877135	167.557099					-0.548447
259.462000		0.063962	202.877135	167.557099					-0.547428
259.463000		0.063182	202.877135	167.557099					-0.548447
259.464000		0.063182	202.877135	167.557099					-0.548447
259.465000		0.063182	202.877135	167.557099					-0.548447
259.466000		0.063182	202.877135	167.557099					-0.548447
259.467000		0.063962	202.877135	167.557099					-0.547428
259.468000		0.063182	202.877135	167.557099					-0.548447
259.469000		0.063182	202.877135	167.557099					-0.548447
259.470000		0.063182	202.877135	166.986684					-0.548447
259.471000		0.063182	202.877135	167.557099					-0.548447
259.472000		0.063182	202.877135	166.986684					-0.548447
259.473000		0.063182	202.877135	167.557099					-0.548447
259.474000		0.063182	202.877135	167.557099					-0.548447
259.475000		0.063182	202.877135	167.557099					-0.548447
259.476000		0.063182	202.877135	167.557099					-0.548447
259.477000		0.063182	202.877135	167.557099					-0.548447
259.478000		0.063182	202.877135	167.557099					-0.548447
259.479000		0.063182	202.877135	167.557099					-0.548447
259.480000		0.063182	202.877135	167.557099					-0.548447
259.481000		0.063182	202.877135	167.557099					-0.548447
259.482000		0.063182	202.877135	167.557099					-0.548447
259.483000		0.063962	202.877135	167.557099					-0.547428
259.484000		0.063182	202.877135	166.986684					-0.548447
259.485000		0.063182	202.877135	166.986684					-0.548447
259.486000		0.063962	202.877135	167.557099					-0.547428
259.487000		0.063962	202.877135	167.557099					-0.547428
259.488000		0.063962	202.877135	166.986684					-0.547428
259.489000		0.063962	202.877135	167.557099					-0.547428
259.490000		0.063182	202.877135	167.557099					-0.548447
259.491000		0.063182	202.877135	167.557099					-0.548447
259.492000		0.063962	202.877135	167.557099					-0.547428
259.493000		0.063182	202.877135	167.557099					-0.548447
259.494000		0.063182	202.877135	167.557099					-0.548447
259.495000		0.062402	202.877135	167.557099					-0.549465
259.496000		0.063182	202.877135	167.557099					-0.548447
259.497000		0.063182	202.877135	167.557099					-0.548447
259.498000		0.063962	202.877135	167.557099					-0.547428
259.499000		0.063962	202.877135	167.557099					-0.547428
259.500000	0.497184	0.063182	202.877135	167.557099	5.000000	0.500000	0.765800	-0.630951	-0.548447
259.501000		0.063182	202.877135	167.557099					-0.548447
259.502000		0.063182	202.877135	167.557099					-0.548447
259.503000		0.063182	202.877135	166.986684					-0.548447
259.504000		0.063182	202.877135	167.557099					-0.548447
259.505000		0.063962	202.877135	167.557099					-0.547428
259.506000		0.063962	202.877135	167.557099					-0.547428
259.507000		0.063962	202.877135	167.557099					-0.547428
259.508000		0.063182	202.877135	167.557099					-0.548447
259.509000		0.063182	202.877135	166.986684					-0.548447
259.510000		0.063182	202.877135	167.557099					-0.548447
259.511000		0.063182	202.877135	167.557099					-0.548447
259.512000		0.063182	202.877135	167.557099					-0.548447
259.513000		0.063182	202.877135	167.557099					-0.548447
259.514000		0.062402	202.877135	167.557099					-0.549465
259.515000		0.063962	202.877135	167.557099					-0.547428
259.516000		0.062402	202.877135	167.557099					-0.549465
259.517000		0.063182	202.877135	167.557099					-0.548447
259.518000		0.063182	202.877135	167.557099					-0.548447
259.519000		0.063182	202.877135	167.557099					-0.548447
259.520000		0.063962	202.877135	167.557099					-0.547428
259.521000		0.063182	202.877135	167.557099					-0.548447
259.522000		0.063182	202.877135	167.557099					-0.548447
259.523000		0.063182	202.877135	167.557099					-0.548447
259.524000		0.063182	202.877135	167.557099					-0.548447
259.525000		0.063182	202.877135	167.557099					-0.548447
259.526000		0.063962	202.877135	166.986684					-0.547428
259.527000		0.063182	202.877135	167.557099					-0.548447
259.528000		0.063182	202.877135	167.557099					-0.548447
259.529000		0.063962	202.877135	167.557099					-0.547428
259.530000		0.063182	202.877135	167.557099					-0.548447
259.531000		0.063182	202.877135	167.557099					-0.548447
259.532000		0.063182	202.877135	167.557099					-0.548447
259.533000		0.063182	202.877135	167.557099					-0.548447
259.534000		0.063182	202.877135	166.986684					-0.548447
259.535000		0.063962	202.877135	167.557099					-0.547428
259.536000		0.063182	202.877135	167.557099					-0.548447
259.537000		0.063182	202.877135	167.557099					-0.548447
259.538000		0.063182	202.877135	167.557099					-0.548447
259.539000		0.063182	202.877135	167.557099					-0.548447
259.540000		0.062402	202.877135	167.557099					-0.549465
259.541000		0.063182	202.877135	167.557099					-0.548447
259.542000		0.063182	202.877135	167.557099					-0.548447
259.543000		0.063182	202.877135	167.557099					-0.548447
259.544000		0.063182	202.877135	167.557099					-0.548447
259.545000		0.063962	202.877135	167.557099					-0.547428
259.546000		0.063962	202.877135	166.986684					-0.547428
259.547000		0.063182	202.877135	167.557099					-0.548447
259.548000		0.063962	202.877135	166.986684					-0.547428
259.549000		0.063182	202.877135	167.557099					-0.548447
259.550000		0.063182	202.877135	167.557099					-0.548447
259.551000		0.062402	202.877135	167.557099					-0.549465
259.552000		0.063182	202.877135	167.557099					-0.548447
259.553000		0.063182	202.877135	167.557099					-0.548447
259.554000		0.063962	202.877135	167.557099					-0.547428
259.555000		0.063962	202.877135	167.557099					-0.547428
259.556000		0.063182	202.877135	167.557099					-0.548447
259.557000		0.063962	202.877135	166.986684					-0.547428
259.558000		0.063182	202.877135	167.557099					-0.548447
259.559000		0.063182	202.877135	166.986684					-0.548447
259.560000		0.063962	202.877135	167.557099					-0.547428
259.561000		0.063182	202.877135	167.557099					-0.548447
259.562000		0.063182	202.877135	167.557099					-0.548447
259.563000		0.063182	202.877135	167.557099					-0.548447
259.564000		0.063182	202.877135	167.557099					-0.548447
259.565000		0.063182	202.877135	166.986684					-0.548447
259.566000		0.063182	202.877135	167.557099					-0.548447
259.567000		0.063962	202.877135	167.557099					-0.547428
259.568000		0.063962	202.877135	167.557099					-0.547428
259.569000		0.063962	202.877135	167.557099					-0.547428
259.570000		0.063182	202.877135	166.986684					-0.548447
259.571000		0.063182	202.877135	167.557099					-0.548447
259.572000		0.063182	202.877135	167.557099					-0.548447
259.573000		0.063182	202.877135	167.557099					-0.548447
259.574000		0.062402	202.877135	166.986684					-0.549465
259.575000		0.063182	202.877135	167.557099					-0.548447
259.576000		0.063182	202.877135	166.986684					-0.548447
259.577000		0.063182	202.877135	167.557099					-0.548447
259.578000		0.063182	202.877135	167.557099					-0.548447
259.579000		0.063182	202.877135	167.557099					-0.548447
259.580000		0.063182	202.877135	167.557099					-0.548447
259.581000		0.063182	202.877135	166.986684					-0.548447
259.582000		0.063182	202.877135	167.557099					-0.548447
259.583000		0.063182	202.877135	167.557099					-0.548447
259.584000		0.063962	202.877135	167.557099					-0.547428
259.585000		0.063182	202.877135	167.557099					-0.548447
259.586000		0.063182	202.877135	167.557099					-0.548447
259.587000		0.063962	202.877135	167.557099					-0.547428
259.588000		0.063962	202.877135	167.557099					-0.547428
259.589000		0.063962	202.877135	167.557099					-0.547428
259.590000		0.063182	202.877135	167.557099					-0.548447
259.591000		0.063182	202.877135	167.557099					-0.548447
259.592000		0.063182	202.877135	167.557099					-0.548447
259.593000		0.063182	201.281851	166.986684					-0.548447
259.594000		0.062402	202.877135	167.557099					-0.549465
259.595000		0.063182	202.877135	167.557099					-0.548447
259.596000		0.063182	202.877135	167.557099					-0.548447
259.597000		0.063962	202.877135	167.557099					-0.547428
259.598000		0.063962	202.877135	167.557099					-0.547428
259.599000		0.063182	202.877135	166.986684					-0.548447
