# Supplementary material for: Proof of concept of a static approach to determine mechanical tissue properties during tumor surgery
Source: BMC Biomed Eng. 2025 Nov 3;7:15. doi: 10.1186/s42490-025-00100-9 (PMC12581488; doi:10.1186/s42490-025-00100-9)
Supplement: Supplementary file 1 — Supplementary Material 1 [file 42490_2025_100_MOESM1_ESM.zip › Supplementary Materials/Data/2025-02-07--11-01-41_Skin with circled Tumor Phantom_2V_line_5mm_distance.txt]

LabVIEW Measurement	
Writer_Version	2
Reader_Version	2
Separator	Tab
Decimal_Separator	.
Multi_Headings	No
X_Columns	One
Time_Pref	Absolute
Operator	BMTR
Date	2025/02/07
Time	11:02:24.3242252833532039591
***End_of_Header***	
	
Notes	X values guaranteed valid only for Force									
Channels	9									
Samples	1	100	100	100	1	1	1	1	100	
Date	2025/02/07	2025/02/07	2025/02/07	2025/02/07	2025/02/07	2025/02/07	2025/02/07	2025/02/07	2025/02/07	
Time	11:02:24.3264455795288085937	11:02:24.3242252833532039591	11:02:24.32426694909537775	11:02:24.3242461161078755327	11:02:24.3264455795288085937	11:02:24.3264455795288085937	11:02:24.3264455795288085937	11:02:24.4201841354370117188	11:02:24.3242252833532039591	
Y_Unit_Label		Volts	Volts	Volts					Volts	
X_Dimension	Time	Time	Time	Time	Time	Time	Time	Time	Time	
X0	0.0000000000000000E+0	0.0000000000000000E+0	0.0000000000000000E+0	0.0000000000000000E+0	0.0000000000000000E+0	0.0000000000000000E+0	0.0000000000000000E+0	0.0000000000000000E+0	0.0000000000000000E+0	
Delta_X	1.000000	0.001000	0.001000	0.001000	1.000000	1.000000	1.000000	1.000000	0.001000	
***End_of_Header***										
X_Value	Untitled	Force	SG5 (x)	WS31 (y)	Untitled 1	Untitled 2	Untitled 3	Untitled 4	Force 1	Comment
0.000000	0.000000	0.039001	202.877135	203.493260	5.000000	0.500000	0.765800	-0.656415	-0.605486
0.001000		0.039781	201.281851	203.493260					-0.604468
0.002000		0.039001	201.281851	203.493260					-0.605486
0.003000		0.039781	201.281851	203.493260					-0.604468
0.004000		0.039001	201.281851	203.493260					-0.605486
0.005000		0.039781	201.281851	203.493260					-0.604468
0.006000		0.041341	201.281851	203.493260					-0.602431
0.007000		0.039781	202.877135	203.493260					-0.604468
0.008000		0.039781	201.281851	203.493260					-0.604468
0.009000		0.039781	201.281851	203.493260					-0.604468
0.010000		0.040561	201.281851	202.922845					-0.603449
0.011000		0.039781	201.281851	203.493260					-0.604468
0.012000		0.039781	201.281851	203.493260					-0.604468
0.013000		0.039781	201.281851	203.493260					-0.604468
0.014000		0.039781	201.281851	203.493260					-0.604468
0.015000		0.039781	202.877135	203.493260					-0.604468
0.016000		0.039001	201.281851	203.493260					-0.605486
0.017000		0.040561	201.281851	203.493260					-0.603449
0.018000		0.039781	201.281851	203.493260					-0.604468
0.019000		0.039781	201.281851	203.493260					-0.604468
0.020000		0.040561	201.281851	203.493260					-0.603449
0.021000		0.039781	201.281851	203.493260					-0.604468
0.022000		0.039781	201.281851	203.493260					-0.604468
0.023000		0.040561	201.281851	203.493260					-0.603449
0.024000		0.039781	201.281851	203.493260					-0.604468
0.025000		0.040561	201.281851	203.493260					-0.603449
0.026000		0.039781	201.281851	203.493260					-0.604468
0.027000		0.040561	201.281851	203.493260					-0.603449
0.028000		0.039781	201.281851	203.493260					-0.604468
0.029000		0.039781	201.281851	203.493260					-0.604468
0.030000		0.040561	201.281851	203.493260					-0.603449
0.031000		0.039001	201.281851	203.493260					-0.605486
0.032000		0.039781	201.281851	203.493260					-0.604468
0.033000		0.039781	201.281851	203.493260					-0.604468
0.034000		0.039781	201.281851	203.493260					-0.604468
0.035000		0.039781	201.281851	203.493260					-0.604468
0.036000		0.039781	201.281851	203.493260					-0.604468
0.037000		0.039781	201.281851	203.493260					-0.604468
0.038000		0.039781	201.281851	203.493260					-0.604468
0.039000		0.039781	201.281851	203.493260					-0.604468
0.040000		0.039781	201.281851	203.493260					-0.604468
0.041000		0.039781	201.281851	203.493260					-0.604468
0.042000		0.039781	201.281851	203.493260					-0.604468
0.043000		0.039781	201.281851	203.493260					-0.604468
0.044000		0.039781	201.281851	203.493260					-0.604468
0.045000		0.040561	201.281851	203.493260					-0.603449
0.046000		0.039781	201.281851	203.493260					-0.604468
0.047000		0.039781	202.877135	203.493260					-0.604468
0.048000		0.039781	202.877135	203.493260					-0.604468
0.049000		0.039781	201.281851	203.493260					-0.604468
0.050000		0.039781	201.281851	203.493260					-0.604468
0.051000		0.039781	202.877135	203.493260					-0.604468
0.052000		0.039001	201.281851	203.493260					-0.605486
0.053000		0.039781	201.281851	203.493260					-0.604468
0.054000		0.039001	201.281851	203.493260					-0.605486
0.055000		0.039781	201.281851	203.493260					-0.604468
0.056000		0.039781	201.281851	203.493260					-0.604468
0.057000		0.039781	201.281851	203.493260					-0.604468
0.058000		0.039781	201.281851	203.493260					-0.604468
0.059000		0.039781	202.877135	203.493260					-0.604468
0.060000		0.039781	202.877135	203.493260					-0.604468
0.061000		0.039781	201.281851	203.493260					-0.604468
0.062000		0.039781	202.877135	203.493260					-0.604468
0.063000		0.039781	201.281851	203.493260					-0.604468
0.064000		0.039781	201.281851	203.493260					-0.604468
0.065000		0.039001	201.281851	203.493260					-0.605486
0.066000		0.039781	201.281851	203.493260					-0.604468
0.067000		0.039781	201.281851	203.493260					-0.604468
0.068000		0.040561	201.281851	203.493260					-0.603449
0.069000		0.039781	202.877135	203.493260					-0.604468
0.070000		0.039781	201.281851	203.493260					-0.604468
0.071000		0.039781	201.281851	203.493260					-0.604468
0.072000		0.039781	201.281851	203.493260					-0.604468
0.073000		0.039781	201.281851	203.493260					-0.604468
0.074000		0.039781	201.281851	203.493260					-0.604468
0.075000		0.039781	201.281851	203.493260					-0.604468
0.076000		0.039781	201.281851	203.493260					-0.604468
0.077000		0.039781	201.281851	202.922845					-0.604468
0.078000		0.039781	201.281851	203.493260					-0.604468
0.079000		0.040561	201.281851	203.493260					-0.603449
0.080000		0.039781	201.281851	203.493260					-0.604468
0.081000		0.039781	201.281851	203.493260					-0.604468
0.082000		0.039781	201.281851	203.493260					-0.604468
0.083000		0.039781	202.877135	203.493260					-0.604468
0.084000		0.039781	201.281851	203.493260					-0.604468
0.085000		0.039781	201.281851	203.493260					-0.604468
0.086000		0.039781	202.877135	203.493260					-0.604468
0.087000		0.040561	202.877135	203.493260					-0.603449
0.088000		0.039781	202.877135	203.493260					-0.604468
0.089000		0.039781	201.281851	203.493260					-0.604468
0.090000		0.039781	201.281851	203.493260					-0.604468
0.091000		0.039781	201.281851	203.493260					-0.604468
0.092000		0.039781	201.281851	203.493260					-0.604468
0.093000		0.039781	201.281851	203.493260					-0.604468
0.094000		0.039781	201.281851	203.493260					-0.604468
0.095000		0.040561	201.281851	203.493260					-0.603449
0.096000		0.039001	201.281851	203.493260					-0.605486
0.097000		0.039781	201.281851	203.493260					-0.604468
0.098000		0.039781	201.281851	203.493260					-0.604468
0.099000		0.040561	201.281851	203.493260					-0.603449
45.900000	0.000000	0.044461	201.281851	198.359523	5.000000	0.500000	0.765800	-0.656415	-0.598357
45.901000		0.044461	201.281851	198.359523					-0.598357
45.902000		0.043681	201.281851	198.359523					-0.599375
45.903000		0.043681	201.281851	198.359523					-0.599375
45.904000		0.043681	201.281851	198.359523					-0.599375
45.905000		0.044461	202.877135	198.359523					-0.598357
45.906000		0.043681	201.281851	198.359523					-0.599375
45.907000		0.043681	202.877135	198.359523					-0.599375
45.908000		0.043681	201.281851	198.359523					-0.599375
45.909000		0.044461	201.281851	198.359523					-0.598357
45.910000		0.042901	201.281851	198.359523					-0.600394
45.911000		0.043681	201.281851	198.359523					-0.599375
45.912000		0.044461	201.281851	198.359523					-0.598357
45.913000		0.044461	201.281851	198.359523					-0.598357
45.914000		0.043681	201.281851	198.359523					-0.599375
45.915000		0.043681	201.281851	198.359523					-0.599375
45.916000		0.045241	201.281851	198.359523					-0.597338
45.917000		0.045241	201.281851	198.359523					-0.597338
45.918000		0.044461	201.281851	198.359523					-0.598357
45.919000		0.044461	201.281851	198.359523					-0.598357
45.920000		0.044461	201.281851	198.359523					-0.598357
45.921000		0.044461	201.281851	198.359523					-0.598357
45.922000		0.043681	201.281851	198.359523					-0.599375
45.923000		0.043681	201.281851	198.929938					-0.599375
45.924000		0.043681	201.281851	198.359523					-0.599375
45.925000		0.044461	201.281851	198.359523					-0.598357
45.926000		0.044461	201.281851	198.359523					-0.598357
45.927000		0.044461	201.281851	198.359523					-0.598357
45.928000		0.043681	201.281851	198.359523					-0.599375
45.929000		0.043681	202.877135	198.359523					-0.599375
45.930000		0.044461	201.281851	198.359523					-0.598357
45.931000		0.044461	201.281851	198.359523					-0.598357
45.932000		0.044461	201.281851	198.359523					-0.598357
45.933000		0.043681	201.281851	198.359523					-0.599375
45.934000		0.045241	201.281851	198.359523					-0.597338
45.935000		0.044461	201.281851	198.359523					-0.598357
45.936000		0.044461	201.281851	198.359523					-0.598357
45.937000		0.043681	202.877135	198.359523					-0.599375
45.938000		0.043681	201.281851	198.359523					-0.599375
45.939000		0.043681	201.281851	198.359523					-0.599375
45.940000		0.043681	201.281851	198.359523					-0.599375
45.941000		0.043681	201.281851	198.359523					-0.599375
45.942000		0.044461	201.281851	198.359523					-0.598357
45.943000		0.042901	201.281851	198.359523					-0.600394
45.944000		0.044461	201.281851	198.359523					-0.598357
45.945000		0.043681	201.281851	198.359523					-0.599375
45.946000		0.044461	201.281851	198.359523					-0.598357
45.947000		0.043681	202.877135	198.359523					-0.599375
45.948000		0.044461	201.281851	198.359523					-0.598357
45.949000		0.044461	202.877135	198.359523					-0.598357
45.950000		0.044461	202.877135	198.359523					-0.598357
45.951000		0.043681	202.877135	198.359523					-0.599375
45.952000		0.044461	201.281851	198.359523					-0.598357
45.953000		0.044461	202.877135	198.359523					-0.598357
45.954000		0.043681	201.281851	198.359523					-0.599375
45.955000		0.043681	201.281851	198.359523					-0.599375
45.956000		0.044461	201.281851	198.359523					-0.598357
45.957000		0.043681	201.281851	198.359523					-0.599375
45.958000		0.045241	201.281851	198.359523					-0.597338
45.959000		0.044461	201.281851	198.359523					-0.598357
45.960000		0.043681	201.281851	198.359523					-0.599375
45.961000		0.043681	201.281851	198.359523					-0.599375
45.962000		0.044461	201.281851	198.359523					-0.598357
45.963000		0.042901	201.281851	198.359523					-0.600394
45.964000		0.044461	201.281851	198.359523					-0.598357
45.965000		0.044461	202.877135	198.359523					-0.598357
45.966000		0.043681	201.281851	198.359523					-0.599375
45.967000		0.043681	201.281851	198.359523					-0.599375
45.968000		0.043681	201.281851	198.359523					-0.599375
45.969000		0.043681	201.281851	198.359523					-0.599375
45.970000		0.045241	201.281851	198.359523					-0.597338
45.971000		0.044461	201.281851	198.359523					-0.598357
45.972000		0.044461	201.281851	198.359523					-0.598357
45.973000		0.043681	201.281851	198.359523					-0.599375
45.974000		0.044461	201.281851	198.359523					-0.598357
45.975000		0.043681	201.281851	198.359523					-0.599375
45.976000		0.044461	202.877135	198.359523					-0.598357
45.977000		0.044461	201.281851	198.359523					-0.598357
45.978000		0.044461	201.281851	198.359523					-0.598357
45.979000		0.043681	201.281851	198.359523					-0.599375
45.980000		0.044461	201.281851	198.359523					-0.598357
45.981000		0.043681	201.281851	198.359523					-0.599375
45.982000		0.042901	201.281851	198.359523					-0.600394
45.983000		0.043681	201.281851	198.359523					-0.599375
45.984000		0.043681	201.281851	198.359523					-0.599375
45.985000		0.044461	201.281851	198.359523					-0.598357
45.986000		0.044461	201.281851	198.359523					-0.598357
45.987000		0.044461	201.281851	198.359523					-0.598357
45.988000		0.043681	202.877135	198.359523					-0.599375
45.989000		0.044461	201.281851	198.359523					-0.598357
45.990000		0.043681	201.281851	198.359523					-0.599375
45.991000		0.044461	202.877135	198.359523					-0.598357
45.992000		0.043681	201.281851	198.359523					-0.599375
45.993000		0.044461	201.281851	198.359523					-0.598357
45.994000		0.044461	202.877135	198.359523					-0.598357
45.995000		0.044461	201.281851	198.359523					-0.598357
45.996000		0.044461	201.281851	198.359523					-0.598357
45.997000		0.043681	201.281851	198.359523					-0.599375
45.998000		0.043681	201.281851	198.359523					-0.599375
45.999000		0.043681	201.281851	198.359523					-0.599375
46.000000	0.244827	0.043681	201.281851	198.359523	5.000000	0.500000	0.765800	-0.656415	-0.599375
46.001000		0.043681	201.281851	198.359523					-0.599375
46.002000		0.043681	201.281851	198.359523					-0.599375
46.003000		0.045241	201.281851	198.359523					-0.597338
46.004000		0.043681	201.281851	198.359523					-0.599375
46.005000		0.043681	202.877135	198.359523					-0.599375
46.006000		0.044461	201.281851	198.359523					-0.598357
46.007000		0.044461	201.281851	198.359523					-0.598357
46.008000		0.043681	201.281851	198.359523					-0.599375
46.009000		0.043681	201.281851	198.359523					-0.599375
46.010000		0.044461	201.281851	198.359523					-0.598357
46.011000		0.043681	201.281851	198.359523					-0.599375
46.012000		0.044461	202.877135	198.359523					-0.598357
46.013000		0.043681	201.281851	198.359523					-0.599375
46.014000		0.043681	201.281851	198.359523					-0.599375
46.015000		0.043681	201.281851	198.359523					-0.599375
46.016000		0.044461	202.877135	198.359523					-0.598357
46.017000		0.044461	201.281851	198.359523					-0.598357
46.018000		0.044461	202.877135	198.359523					-0.598357
46.019000		0.044461	202.877135	198.359523					-0.598357
46.020000		0.043681	201.281851	198.359523					-0.599375
46.021000		0.043681	201.281851	198.359523					-0.599375
46.022000		0.044461	201.281851	198.359523					-0.598357
46.023000		0.044461	201.281851	198.359523					-0.598357
46.024000		0.043681	201.281851	198.359523					-0.599375
46.025000		0.044461	201.281851	198.359523					-0.598357
46.026000		0.043681	201.281851	198.359523					-0.599375
46.027000		0.044461	201.281851	198.359523					-0.598357
46.028000		0.043681	202.877135	198.359523					-0.599375
46.029000		0.043681	201.281851	198.359523					-0.599375
46.030000		0.045241	202.877135	198.359523					-0.597338
46.031000		0.043681	201.281851	198.359523					-0.599375
46.032000		0.044461	201.281851	198.359523					-0.598357
46.033000		0.044461	201.281851	198.359523					-0.598357
46.034000		0.044461	201.281851	198.359523					-0.598357
46.035000		0.043681	201.281851	198.359523					-0.599375
46.036000		0.044461	201.281851	198.359523					-0.598357
46.037000		0.043681	201.281851	198.359523					-0.599375
46.038000		0.043681	201.281851	198.359523					-0.599375
46.039000		0.044461	201.281851	198.359523					-0.598357
46.040000		0.044461	201.281851	198.359523					-0.598357
46.041000		0.044461	201.281851	198.359523					-0.598357
46.042000		0.043681	201.281851	198.359523					-0.599375
46.043000		0.044461	202.877135	198.359523					-0.598357
46.044000		0.044461	201.281851	198.359523					-0.598357
46.045000		0.044461	201.281851	198.359523					-0.598357
46.046000		0.044461	202.877135	198.359523					-0.598357
46.047000		0.044461	202.877135	198.359523					-0.598357
46.048000		0.044461	201.281851	198.359523					-0.598357
46.049000		0.044461	201.281851	198.359523					-0.598357
46.050000		0.043681	201.281851	198.359523					-0.599375
46.051000		0.044461	201.281851	198.359523					-0.598357
46.052000		0.045241	201.281851	198.359523					-0.597338
46.053000		0.044461	201.281851	198.359523					-0.598357
46.054000		0.045241	201.281851	198.359523					-0.597338
46.055000		0.044461	202.877135	198.359523					-0.598357
46.056000		0.044461	201.281851	198.359523					-0.598357
46.057000		0.043681	201.281851	198.359523					-0.599375
46.058000		0.043681	201.281851	198.359523					-0.599375
46.059000		0.044461	201.281851	198.359523					-0.598357
46.060000		0.043681	201.281851	198.359523					-0.599375
46.061000		0.043681	202.877135	198.359523					-0.599375
46.062000		0.044461	201.281851	198.359523					-0.598357
46.063000		0.044461	202.877135	198.359523					-0.598357
46.064000		0.044461	202.877135	198.359523					-0.598357
46.065000		0.043681	201.281851	198.359523					-0.599375
46.066000		0.045241	201.281851	198.359523					-0.597338
46.067000		0.044461	201.281851	198.359523					-0.598357
46.068000		0.045241	201.281851	198.359523					-0.597338
46.069000		0.043681	201.281851	198.359523					-0.599375
46.070000		0.045241	201.281851	198.359523					-0.597338
46.071000		0.044461	201.281851	198.359523					-0.598357
46.072000		0.043681	201.281851	198.359523					-0.599375
46.073000		0.043681	201.281851	198.359523					-0.599375
46.074000		0.044461	201.281851	198.929938					-0.598357
46.075000		0.044461	201.281851	198.359523					-0.598357
46.076000		0.044461	201.281851	198.359523					-0.598357
46.077000		0.044461	201.281851	198.359523					-0.598357
46.078000		0.045241	201.281851	198.359523					-0.597338
46.079000		0.044461	201.281851	198.359523					-0.598357
46.080000		0.044461	201.281851	198.359523					-0.598357
46.081000		0.043681	201.281851	198.359523					-0.599375
46.082000		0.044461	201.281851	198.359523					-0.598357
46.083000		0.043681	201.281851	198.359523					-0.599375
46.084000		0.044461	201.281851	198.359523					-0.598357
46.085000		0.043681	201.281851	198.359523					-0.599375
46.086000		0.043681	201.281851	198.359523					-0.599375
46.087000		0.044461	201.281851	198.359523					-0.598357
46.088000		0.043681	201.281851	198.359523					-0.599375
46.089000		0.044461	201.281851	198.359523					-0.598357
46.090000		0.044461	201.281851	198.359523					-0.598357
46.091000		0.043681	201.281851	198.359523					-0.599375
46.092000		0.043681	202.877135	198.359523					-0.599375
46.093000		0.043681	202.877135	198.359523					-0.599375
46.094000		0.044461	201.281851	198.359523					-0.598357
46.095000		0.043681	201.281851	198.359523					-0.599375
46.096000		0.043681	201.281851	198.359523					-0.599375
46.097000		0.043681	202.877135	198.359523					-0.599375
46.098000		0.043681	201.281851	198.359523					-0.599375
46.099000		0.044461	201.281851	198.359523					-0.598357
46.100000	0.349235	0.044461	202.877135	198.359523	5.000000	0.500000	0.765800	-0.656415	-0.598357
46.101000		0.043681	201.281851	198.359523					-0.599375
46.102000		0.044461	201.281851	198.359523					-0.598357
46.103000		0.044461	201.281851	198.359523					-0.598357
46.104000		0.045241	201.281851	198.359523					-0.597338
46.105000		0.044461	202.877135	198.359523					-0.598357
46.106000		0.044461	201.281851	198.359523					-0.598357
46.107000		0.043681	201.281851	198.359523					-0.599375
46.108000		0.043681	201.281851	198.359523					-0.599375
46.109000		0.044461	202.877135	198.359523					-0.598357
46.110000		0.044461	201.281851	198.359523					-0.598357
46.111000		0.044461	202.877135	198.929938					-0.598357
46.112000		0.043681	201.281851	198.359523					-0.599375
46.113000		0.043681	201.281851	198.359523					-0.599375
46.114000		0.043681	201.281851	198.359523					-0.599375
46.115000		0.044461	201.281851	198.359523					-0.598357
46.116000		0.044461	202.877135	198.359523					-0.598357
46.117000		0.044461	201.281851	198.359523					-0.598357
46.118000		0.043681	201.281851	198.359523					-0.599375
46.119000		0.043681	201.281851	198.359523					-0.599375
46.120000		0.044461	201.281851	198.359523					-0.598357
46.121000		0.044461	202.877135	198.359523					-0.598357
46.122000		0.044461	202.877135	198.359523					-0.598357
46.123000		0.043681	201.281851	198.359523					-0.599375
46.124000		0.044461	201.281851	198.359523					-0.598357
46.125000		0.043681	201.281851	198.359523					-0.599375
46.126000		0.042901	201.281851	198.359523					-0.600394
46.127000		0.042901	201.281851	198.359523					-0.600394
46.128000		0.042901	201.281851	198.359523					-0.600394
46.129000		0.043681	201.281851	198.359523					-0.599375
46.130000		0.043681	202.877135	198.359523					-0.599375
46.131000		0.043681	201.281851	198.359523					-0.599375
46.132000		0.044461	201.281851	198.359523					-0.598357
46.133000		0.043681	201.281851	198.359523					-0.599375
46.134000		0.043681	201.281851	198.359523					-0.599375
46.135000		0.044461	202.877135	198.359523					-0.598357
46.136000		0.044461	201.281851	198.359523					-0.598357
46.137000		0.045241	201.281851	198.359523					-0.597338
46.138000		0.044461	201.281851	198.359523					-0.598357
46.139000		0.044461	201.281851	198.359523					-0.598357
46.140000		0.044461	201.281851	198.359523					-0.598357
46.141000		0.044461	202.877135	198.359523					-0.598357
46.142000		0.044461	201.281851	198.359523					-0.598357
46.143000		0.042901	201.281851	198.359523					-0.600394
46.144000		0.044461	201.281851	198.359523					-0.598357
46.145000		0.043681	201.281851	198.359523					-0.599375
46.146000		0.043681	201.281851	198.359523					-0.599375
46.147000		0.044461	201.281851	198.359523					-0.598357
46.148000		0.044461	201.281851	198.359523					-0.598357
46.149000		0.043681	201.281851	198.359523					-0.599375
46.150000		0.044461	201.281851	198.359523					-0.598357
46.151000		0.043681	201.281851	198.359523					-0.599375
46.152000		0.044461	201.281851	198.359523					-0.598357
46.153000		0.044461	201.281851	198.359523					-0.598357
46.154000		0.044461	201.281851	198.359523					-0.598357
46.155000		0.045241	201.281851	198.359523					-0.597338
46.156000		0.043681	202.877135	198.359523					-0.599375
46.157000		0.043681	201.281851	198.359523					-0.599375
46.158000		0.044461	201.281851	198.359523					-0.598357
46.159000		0.043681	201.281851	198.359523					-0.599375
46.160000		0.043681	201.281851	198.359523					-0.599375
46.161000		0.043681	201.281851	198.359523					-0.599375
46.162000		0.043681	201.281851	198.359523					-0.599375
46.163000		0.043681	201.281851	198.359523					-0.599375
46.164000		0.043681	201.281851	198.359523					-0.599375
46.165000		0.043681	201.281851	198.359523					-0.599375
46.166000		0.044461	201.281851	198.359523					-0.598357
46.167000		0.043681	201.281851	198.359523					-0.599375
46.168000		0.044461	201.281851	198.359523					-0.598357
46.169000		0.043681	201.281851	198.359523					-0.599375
46.170000		0.043681	201.281851	198.359523					-0.599375
46.171000		0.043681	201.281851	198.359523					-0.599375
46.172000		0.043681	201.281851	198.359523					-0.599375
46.173000		0.043681	201.281851	198.359523					-0.599375
46.174000		0.043681	201.281851	198.359523					-0.599375
46.175000		0.043681	201.281851	198.359523					-0.599375
46.176000		0.044461	201.281851	198.359523					-0.598357
46.177000		0.043681	201.281851	198.359523					-0.599375
46.178000		0.044461	201.281851	198.359523					-0.598357
46.179000		0.043681	201.281851	198.359523					-0.599375
46.180000		0.043681	201.281851	198.359523					-0.599375
46.181000		0.044461	201.281851	198.359523					-0.598357
46.182000		0.043681	201.281851	198.359523					-0.599375
46.183000		0.044461	201.281851	198.359523					-0.598357
46.184000		0.043681	201.281851	198.359523					-0.599375
46.185000		0.043681	201.281851	198.359523					-0.599375
46.186000		0.043681	201.281851	198.359523					-0.599375
46.187000		0.043681	202.877135	198.359523					-0.599375
46.188000		0.043681	201.281851	198.359523					-0.599375
46.189000		0.044461	201.281851	198.359523					-0.598357
46.190000		0.044461	201.281851	198.359523					-0.598357
46.191000		0.044461	201.281851	198.359523					-0.598357
46.192000		0.044461	201.281851	198.359523					-0.598357
46.193000		0.043681	201.281851	198.359523					-0.599375
46.194000		0.044461	201.281851	198.359523					-0.598357
46.195000		0.045241	201.281851	198.359523					-0.597338
46.196000		0.044461	201.281851	198.359523					-0.598357
46.197000		0.044461	202.877135	198.359523					-0.598357
46.198000		0.044461	201.281851	198.359523					-0.598357
46.199000		0.043681	201.281851	198.359523					-0.599375
46.200000	0.452631	0.044461	201.281851	198.359523	5.000000	0.500000	0.765800	-0.656415	-0.598357
46.201000		0.042901	201.281851	198.359523					-0.600394
46.202000		0.043681	201.281851	198.359523					-0.599375
46.203000		0.043681	201.281851	198.359523					-0.599375
46.204000		0.043681	201.281851	198.359523					-0.599375
46.205000		0.044461	201.281851	198.359523					-0.598357
46.206000		0.044461	201.281851	198.359523					-0.598357
46.207000		0.043681	201.281851	198.359523					-0.599375
46.208000		0.044461	201.281851	198.359523					-0.598357
46.209000		0.043681	201.281851	198.359523					-0.599375
46.210000		0.043681	201.281851	198.359523					-0.599375
46.211000		0.043681	201.281851	198.359523					-0.599375
46.212000		0.043681	201.281851	198.359523					-0.599375
46.213000		0.043681	201.281851	198.359523					-0.599375
46.214000		0.044461	202.877135	198.359523					-0.598357
46.215000		0.043681	201.281851	198.359523					-0.599375
46.216000		0.044461	202.877135	198.359523					-0.598357
46.217000		0.044461	201.281851	198.359523					-0.598357
46.218000		0.044461	201.281851	198.359523					-0.598357
46.219000		0.043681	202.877135	198.359523					-0.599375
46.220000		0.043681	201.281851	198.359523					-0.599375
46.221000		0.044461	202.877135	198.359523					-0.598357
46.222000		0.043681	201.281851	198.359523					-0.599375
46.223000		0.042901	201.281851	198.359523					-0.600394
46.224000		0.044461	201.281851	198.359523					-0.598357
46.225000		0.045241	201.281851	198.359523					-0.597338
46.226000		0.044461	201.281851	198.359523					-0.598357
46.227000		0.044461	201.281851	198.359523					-0.598357
46.228000		0.044461	201.281851	198.359523					-0.598357
46.229000		0.043681	201.281851	198.359523					-0.599375
46.230000		0.043681	201.281851	198.359523					-0.599375
46.231000		0.044461	201.281851	198.359523					-0.598357
46.232000		0.043681	202.877135	198.359523					-0.599375
46.233000		0.043681	201.281851	198.359523					-0.599375
46.234000		0.043681	201.281851	198.359523					-0.599375
46.235000		0.043681	201.281851	198.359523					-0.599375
46.236000		0.044461	201.281851	198.359523					-0.598357
46.237000		0.043681	201.281851	198.359523					-0.599375
46.238000		0.043681	201.281851	198.359523					-0.599375
46.239000		0.043681	201.281851	198.359523					-0.599375
46.240000		0.043681	201.281851	198.359523					-0.599375
46.241000		0.044461	201.281851	198.359523					-0.598357
46.242000		0.044461	201.281851	198.359523					-0.598357
46.243000		0.043681	201.281851	198.359523					-0.599375
46.244000		0.044461	202.877135	198.359523					-0.598357
46.245000		0.043681	201.281851	198.359523					-0.599375
46.246000		0.044461	201.281851	198.359523					-0.598357
46.247000		0.043681	202.877135	198.359523					-0.599375
46.248000		0.044461	201.281851	198.359523					-0.598357
46.249000		0.043681	201.281851	198.359523					-0.599375
46.250000		0.042901	201.281851	198.359523					-0.600394
46.251000		0.043681	201.281851	198.359523					-0.599375
46.252000		0.043681	201.281851	198.359523					-0.599375
46.253000		0.044461	201.281851	198.359523					-0.598357
46.254000		0.043681	201.281851	198.359523					-0.599375
46.255000		0.044461	201.281851	198.359523					-0.598357
46.256000		0.044461	201.281851	198.359523					-0.598357
46.257000		0.044461	201.281851	198.359523					-0.598357
46.258000		0.044461	201.281851	198.359523					-0.598357
46.259000		0.043681	201.281851	198.359523					-0.599375
46.260000		0.043681	201.281851	198.359523					-0.599375
46.261000		0.045241	202.877135	198.359523					-0.597338
46.262000		0.043681	201.281851	198.359523					-0.599375
46.263000		0.042901	201.281851	198.359523					-0.600394
46.264000		0.044461	201.281851	198.359523					-0.598357
46.265000		0.044461	201.281851	198.359523					-0.598357
46.266000		0.042901	201.281851	198.359523					-0.600394
46.267000		0.043681	201.281851	198.359523					-0.599375
46.268000		0.043681	201.281851	198.359523					-0.599375
46.269000		0.043681	201.281851	198.359523					-0.599375
46.270000		0.043681	201.281851	198.359523					-0.599375
46.271000		0.044461	201.281851	198.359523					-0.598357
46.272000		0.043681	201.281851	198.359523					-0.599375
46.273000		0.043681	201.281851	198.359523					-0.599375
46.274000		0.045241	202.877135	198.359523					-0.597338
46.275000		0.043681	201.281851	198.359523					-0.599375
46.276000		0.043681	201.281851	198.359523					-0.599375
46.277000		0.043681	201.281851	198.359523					-0.599375
46.278000		0.044461	201.281851	198.359523					-0.598357
46.279000		0.044461	201.281851	198.359523					-0.598357
46.280000		0.043681	201.281851	198.359523					-0.599375
46.281000		0.043681	201.281851	198.359523					-0.599375
46.282000		0.045241	201.281851	198.359523					-0.597338
46.283000		0.043681	201.281851	198.359523					-0.599375
46.284000		0.043681	201.281851	198.359523					-0.599375
46.285000		0.044461	201.281851	198.359523					-0.598357
46.286000		0.044461	202.877135	198.359523					-0.598357
46.287000		0.044461	201.281851	198.359523					-0.598357
46.288000		0.045241	201.281851	198.359523					-0.597338
46.289000		0.044461	201.281851	198.359523					-0.598357
46.290000		0.044461	202.877135	198.929938					-0.598357
46.291000		0.043681	201.281851	198.359523					-0.599375
46.292000		0.044461	201.281851	198.359523					-0.598357
46.293000		0.043681	202.877135	198.359523					-0.599375
46.294000		0.044461	201.281851	198.359523					-0.598357
46.295000		0.044461	201.281851	198.359523					-0.598357
46.296000		0.043681	201.281851	198.359523					-0.599375
46.297000		0.044461	202.877135	198.359523					-0.598357
46.298000		0.044461	201.281851	198.359523					-0.598357
46.299000		0.043681	201.281851	198.359523					-0.599375
81.000000	0.000000	0.049921	201.281851	193.225785	5.000000	0.500000	0.765800	-0.656415	-0.591227
81.001000		0.049921	202.877135	193.225785					-0.591227
81.002000		0.049141	202.877135	193.225785					-0.592245
81.003000		0.049921	201.281851	193.225785					-0.591227
81.004000		0.049141	201.281851	193.225785					-0.592245
81.005000		0.049141	202.877135	193.225785					-0.592245
81.006000		0.049921	201.281851	193.225785					-0.591227
81.007000		0.049921	201.281851	193.225785					-0.591227
81.008000		0.049921	201.281851	193.225785					-0.591227
81.009000		0.049921	201.281851	193.225785					-0.591227
81.010000		0.049141	201.281851	193.225785					-0.592245
81.011000		0.049141	202.877135	193.225785					-0.592245
81.012000		0.049141	202.877135	193.225785					-0.592245
81.013000		0.049921	201.281851	193.225785					-0.591227
81.014000		0.049141	201.281851	193.225785					-0.592245
81.015000		0.049921	201.281851	193.225785					-0.591227
81.016000		0.049921	201.281851	193.225785					-0.591227
81.017000		0.050701	201.281851	193.225785					-0.590208
81.018000		0.049141	201.281851	193.225785					-0.592245
81.019000		0.049921	201.281851	193.225785					-0.591227
81.020000		0.050701	201.281851	193.225785					-0.590208
81.021000		0.049921	201.281851	193.225785					-0.591227
81.022000		0.049141	202.877135	193.225785					-0.592245
81.023000		0.049921	202.877135	193.225785					-0.591227
81.024000		0.050701	202.877135	193.225785					-0.590208
81.025000		0.050701	201.281851	193.225785					-0.590208
81.026000		0.050701	201.281851	193.225785					-0.590208
81.027000		0.049921	201.281851	193.225785					-0.591227
81.028000		0.050701	202.877135	193.225785					-0.590208
81.029000		0.050701	201.281851	193.225785					-0.590208
81.030000		0.050701	201.281851	193.225785					-0.590208
81.031000		0.049141	201.281851	193.225785					-0.592245
81.032000		0.050701	202.877135	193.225785					-0.590208
81.033000		0.049921	201.281851	193.225785					-0.591227
81.034000		0.050701	201.281851	193.225785					-0.590208
81.035000		0.049921	201.281851	193.225785					-0.591227
81.036000		0.049921	201.281851	193.225785					-0.591227
81.037000		0.050701	201.281851	193.225785					-0.590208
81.038000		0.049921	201.281851	193.225785					-0.591227
81.039000		0.049921	202.877135	193.225785					-0.591227
81.040000		0.049921	201.281851	193.225785					-0.591227
81.041000		0.049921	201.281851	193.225785					-0.591227
81.042000		0.049921	201.281851	193.225785					-0.591227
81.043000		0.049921	201.281851	193.225785					-0.591227
81.044000		0.049921	201.281851	193.225785					-0.591227
81.045000		0.050701	201.281851	193.225785					-0.590208
81.046000		0.050701	201.281851	193.225785					-0.590208
81.047000		0.049921	201.281851	193.225785					-0.591227
81.048000		0.049921	201.281851	193.225785					-0.591227
81.049000		0.050701	201.281851	193.225785					-0.590208
81.050000		0.049921	201.281851	193.225785					-0.591227
81.051000		0.049921	201.281851	193.225785					-0.591227
81.052000		0.049921	202.877135	193.225785					-0.591227
81.053000		0.049141	201.281851	193.225785					-0.592245
81.054000		0.049921	202.877135	193.225785					-0.591227
81.055000		0.049921	201.281851	193.225785					-0.591227
81.056000		0.049921	201.281851	193.225785					-0.591227
81.057000		0.050701	201.281851	193.225785					-0.590208
81.058000		0.050701	201.281851	193.225785					-0.590208
81.059000		0.049921	201.281851	193.225785					-0.591227
81.060000		0.049141	201.281851	193.225785					-0.592245
81.061000		0.050701	201.281851	193.225785					-0.590208
81.062000		0.049921	201.281851	193.225785					-0.591227
81.063000		0.049921	201.281851	193.225785					-0.591227
81.064000		0.049921	201.281851	193.225785					-0.591227
81.065000		0.049921	201.281851	193.225785					-0.591227
81.066000		0.049921	201.281851	193.225785					-0.591227
81.067000		0.049921	202.877135	193.225785					-0.591227
81.068000		0.049921	201.281851	193.225785					-0.591227
81.069000		0.049921	201.281851	193.225785					-0.591227
81.070000		0.049921	201.281851	193.225785					-0.591227
81.071000		0.050701	201.281851	193.225785					-0.590208
81.072000		0.050701	201.281851	193.225785					-0.590208
81.073000		0.049921	201.281851	193.225785					-0.591227
81.074000		0.049921	202.877135	193.225785					-0.591227
81.075000		0.050701	202.877135	193.225785					-0.590208
81.076000		0.049921	201.281851	193.225785					-0.591227
81.077000		0.049921	201.281851	193.225785					-0.591227
81.078000		0.049141	201.281851	193.225785					-0.592245
81.079000		0.049921	201.281851	193.225785					-0.591227
81.080000		0.049921	201.281851	193.225785					-0.591227
81.081000		0.049921	201.281851	193.225785					-0.591227
81.082000		0.049141	201.281851	193.225785					-0.592245
81.083000		0.049921	201.281851	193.225785					-0.591227
81.084000		0.049921	201.281851	193.225785					-0.591227
81.085000		0.049921	201.281851	193.225785					-0.591227
81.086000		0.049921	201.281851	193.225785					-0.591227
81.087000		0.049921	201.281851	193.225785					-0.591227
81.088000		0.050701	201.281851	193.225785					-0.590208
81.089000		0.049921	202.877135	193.225785					-0.591227
81.090000		0.049921	202.877135	193.225785					-0.591227
81.091000		0.050701	201.281851	193.225785					-0.590208
81.092000		0.049141	201.281851	193.225785					-0.592245
81.093000		0.050701	201.281851	193.225785					-0.590208
81.094000		0.049921	202.877135	193.225785					-0.591227
81.095000		0.050701	202.877135	193.225785					-0.590208
81.096000		0.049141	202.877135	193.225785					-0.592245
81.097000		0.049921	201.281851	193.225785					-0.591227
81.098000		0.049921	201.281851	193.225785					-0.591227
81.099000		0.049141	201.281851	193.225785					-0.592245
81.100000	0.253740	0.049921	202.877135	193.225785	5.000000	0.500000	0.765800	-0.656415	-0.591227
81.101000		0.050701	201.281851	193.225785					-0.590208
81.102000		0.049141	201.281851	193.225785					-0.592245
81.103000		0.049141	201.281851	193.225785					-0.592245
81.104000		0.049141	201.281851	193.225785					-0.592245
81.105000		0.049921	202.877135	193.225785					-0.591227
81.106000		0.049921	201.281851	193.225785					-0.591227
81.107000		0.049921	202.877135	193.225785					-0.591227
81.108000		0.049921	201.281851	193.225785					-0.591227
81.109000		0.049921	202.877135	193.225785					-0.591227
81.110000		0.050701	201.281851	193.225785					-0.590208
81.111000		0.049921	202.877135	193.225785					-0.591227
81.112000		0.049921	201.281851	193.225785					-0.591227
81.113000		0.049921	202.877135	193.225785					-0.591227
81.114000		0.050701	201.281851	193.225785					-0.590208
81.115000		0.049921	201.281851	193.225785					-0.591227
81.116000		0.049921	202.877135	193.225785					-0.591227
81.117000		0.049921	201.281851	193.225785					-0.591227
81.118000		0.050701	201.281851	193.225785					-0.590208
81.119000		0.049921	201.281851	193.225785					-0.591227
81.120000		0.050701	201.281851	193.225785					-0.590208
81.121000		0.049921	201.281851	193.225785					-0.591227
81.122000		0.049921	201.281851	193.225785					-0.591227
81.123000		0.049921	201.281851	193.225785					-0.591227
81.124000		0.049921	201.281851	193.225785					-0.591227
81.125000		0.049921	201.281851	193.225785					-0.591227
81.126000		0.049141	201.281851	193.225785					-0.592245
81.127000		0.050701	201.281851	193.225785					-0.590208
81.128000		0.049141	202.877135	193.225785					-0.592245
81.129000		0.050701	201.281851	193.225785					-0.590208
81.130000		0.049141	201.281851	193.225785					-0.592245
81.131000		0.049921	201.281851	193.225785					-0.591227
81.132000		0.049921	201.281851	193.225785					-0.591227
81.133000		0.049921	201.281851	193.225785					-0.591227
81.134000		0.050701	201.281851	193.225785					-0.590208
81.135000		0.049921	201.281851	193.225785					-0.591227
81.136000		0.049921	201.281851	193.225785					-0.591227
81.137000		0.049921	201.281851	193.225785					-0.591227
81.138000		0.049921	201.281851	193.225785					-0.591227
81.139000		0.049921	201.281851	193.225785					-0.591227
81.140000		0.049921	201.281851	193.225785					-0.591227
81.141000		0.049141	201.281851	193.225785					-0.592245
81.142000		0.049141	201.281851	193.225785					-0.592245
81.143000		0.049921	201.281851	193.225785					-0.591227
81.144000		0.049141	202.877135	193.225785					-0.592245
81.145000		0.049921	202.877135	193.225785					-0.591227
81.146000		0.049921	201.281851	193.225785					-0.591227
81.147000		0.049921	201.281851	193.225785					-0.591227
81.148000		0.050701	201.281851	193.225785					-0.590208
81.149000		0.049921	201.281851	193.225785					-0.591227
81.150000		0.050701	201.281851	193.225785					-0.590208
81.151000		0.049141	201.281851	193.225785					-0.592245
81.152000		0.049921	201.281851	193.225785					-0.591227
81.153000		0.049921	201.281851	193.225785					-0.591227
81.154000		0.049921	201.281851	193.225785					-0.591227
81.155000		0.049921	201.281851	193.225785					-0.591227
81.156000		0.049921	201.281851	193.225785					-0.591227
81.157000		0.049141	201.281851	193.225785					-0.592245
81.158000		0.049921	201.281851	193.225785					-0.591227
81.159000		0.049921	201.281851	193.225785					-0.591227
81.160000		0.049921	201.281851	193.225785					-0.591227
81.161000		0.049141	202.877135	193.225785					-0.592245
81.162000		0.049141	201.281851	193.225785					-0.592245
81.163000		0.049921	201.281851	193.225785					-0.591227
81.164000		0.049141	201.281851	193.225785					-0.592245
81.165000		0.049921	201.281851	193.225785					-0.591227
81.166000		0.050701	201.281851	193.225785					-0.590208
81.167000		0.050701	201.281851	193.225785					-0.590208
81.168000		0.049921	201.281851	193.225785					-0.591227
81.169000		0.049921	201.281851	193.225785					-0.591227
81.170000		0.049921	201.281851	193.225785					-0.591227
81.171000		0.049141	202.877135	193.225785					-0.592245
81.172000		0.049921	202.877135	193.225785					-0.591227
81.173000		0.049921	201.281851	193.225785					-0.591227
81.174000		0.050701	201.281851	193.225785					-0.590208
81.175000		0.049141	201.281851	193.225785					-0.592245
81.176000		0.050701	201.281851	193.225785					-0.590208
81.177000		0.049921	201.281851	193.225785					-0.591227
81.178000		0.049921	201.281851	193.225785					-0.591227
81.179000		0.049921	201.281851	193.225785					-0.591227
81.180000		0.049921	201.281851	193.225785					-0.591227
81.181000		0.049141	201.281851	193.225785					-0.592245
81.182000		0.049921	201.281851	193.225785					-0.591227
81.183000		0.049921	201.281851	193.225785					-0.591227
81.184000		0.049921	201.281851	193.225785					-0.591227
81.185000		0.049921	201.281851	193.225785					-0.591227
81.186000		0.049921	202.877135	193.225785					-0.591227
81.187000		0.049141	201.281851	193.225785					-0.592245
81.188000		0.049921	201.281851	193.225785					-0.591227
81.189000		0.049921	201.281851	193.225785					-0.591227
81.190000		0.049921	202.877135	193.225785					-0.591227
81.191000		0.049921	202.877135	193.225785					-0.591227
81.192000		0.049921	201.281851	193.225785					-0.591227
81.193000		0.049921	201.281851	193.225785					-0.591227
81.194000		0.049921	201.281851	193.225785					-0.591227
81.195000		0.049921	201.281851	193.225785					-0.591227
81.196000		0.050701	201.281851	193.225785					-0.590208
81.197000		0.049921	201.281851	193.225785					-0.591227
81.198000		0.050701	201.281851	193.225785					-0.590208
81.199000		0.049141	201.281851	193.225785					-0.592245
81.200000	0.386300	0.049921	201.281851	193.225785	5.000000	0.500000	0.765800	-0.656415	-0.591227
81.201000		0.049921	201.281851	193.225785					-0.591227
81.202000		0.050701	201.281851	193.225785					-0.590208
81.203000		0.049921	201.281851	193.225785					-0.591227
81.204000		0.050701	201.281851	193.225785					-0.590208
81.205000		0.049921	201.281851	193.225785					-0.591227
81.206000		0.049921	202.877135	193.225785					-0.591227
81.207000		0.049921	202.877135	193.225785					-0.591227
81.208000		0.049921	201.281851	193.225785					-0.591227
81.209000		0.049921	201.281851	193.225785					-0.591227
81.210000		0.049921	202.877135	193.225785					-0.591227
81.211000		0.049921	201.281851	193.225785					-0.591227
81.212000		0.050701	202.877135	193.225785					-0.590208
81.213000		0.049141	201.281851	193.225785					-0.592245
81.214000		0.049141	201.281851	193.225785					-0.592245
81.215000		0.049141	201.281851	193.225785					-0.592245
81.216000		0.049921	202.877135	193.225785					-0.591227
81.217000		0.049921	202.877135	193.225785					-0.591227
81.218000		0.049921	201.281851	193.225785					-0.591227
81.219000		0.049921	201.281851	193.225785					-0.591227
81.220000		0.049921	201.281851	193.225785					-0.591227
81.221000		0.049921	201.281851	193.225785					-0.591227
81.222000		0.049921	201.281851	193.225785					-0.591227
81.223000		0.050701	201.281851	193.225785					-0.590208
81.224000		0.049921	201.281851	193.225785					-0.591227
81.225000		0.049921	202.877135	193.225785					-0.591227
81.226000		0.049921	201.281851	193.225785					-0.591227
81.227000		0.049141	202.877135	193.225785					-0.592245
81.228000		0.049141	201.281851	193.225785					-0.592245
81.229000		0.049921	201.281851	193.225785					-0.591227
81.230000		0.049141	202.877135	193.225785					-0.592245
81.231000		0.049141	201.281851	193.225785					-0.592245
81.232000		0.049141	201.281851	193.225785					-0.592245
81.233000		0.049141	201.281851	193.225785					-0.592245
81.234000		0.049921	201.281851	193.225785					-0.591227
81.235000		0.050701	201.281851	193.225785					-0.590208
81.236000		0.050701	201.281851	193.225785					-0.590208
81.237000		0.050701	201.281851	193.225785					-0.590208
81.238000		0.049921	202.877135	193.225785					-0.591227
81.239000		0.049141	201.281851	193.225785					-0.592245
81.240000		0.049921	201.281851	193.225785					-0.591227
81.241000		0.049921	202.877135	193.225785					-0.591227
81.242000		0.049921	201.281851	193.225785					-0.591227
81.243000		0.049921	201.281851	193.225785					-0.591227
81.244000		0.049141	201.281851	193.225785					-0.592245
81.245000		0.050701	201.281851	193.225785					-0.590208
81.246000		0.049141	201.281851	193.225785					-0.592245
81.247000		0.049921	201.281851	193.225785					-0.591227
81.248000		0.049921	201.281851	193.225785					-0.591227
81.249000		0.049921	201.281851	193.225785					-0.591227
81.250000		0.049921	201.281851	193.225785					-0.591227
81.251000		0.049141	201.281851	193.225785					-0.592245
81.252000		0.049921	201.281851	193.225785					-0.591227
81.253000		0.049921	201.281851	193.225785					-0.591227
81.254000		0.049921	201.281851	193.225785					-0.591227
81.255000		0.049921	201.281851	193.225785					-0.591227
81.256000		0.049921	201.281851	193.225785					-0.591227
81.257000		0.049921	201.281851	193.225785					-0.591227
81.258000		0.049921	201.281851	193.225785					-0.591227
81.259000		0.049141	201.281851	193.225785					-0.592245
81.260000		0.049141	201.281851	193.225785					-0.592245
81.261000		0.049141	201.281851	193.225785					-0.592245
81.262000		0.049141	201.281851	193.225785					-0.592245
81.263000		0.049921	201.281851	193.225785					-0.591227
81.264000		0.049141	202.877135	193.225785					-0.592245
81.265000		0.049921	201.281851	193.225785					-0.591227
81.266000		0.049921	201.281851	193.225785					-0.591227
81.267000		0.049921	201.281851	193.225785					-0.591227
81.268000		0.049141	202.877135	193.225785					-0.592245
81.269000		0.049921	201.281851	193.225785					-0.591227
81.270000		0.049921	201.281851	193.225785					-0.591227
81.271000		0.049141	202.877135	193.225785					-0.592245
81.272000		0.049921	201.281851	193.225785					-0.591227
81.273000		0.049921	201.281851	193.225785					-0.591227
81.274000		0.049921	201.281851	193.225785					-0.591227
81.275000		0.049921	201.281851	193.225785					-0.591227
81.276000		0.049921	201.281851	193.225785					-0.591227
81.277000		0.050701	201.281851	193.225785					-0.590208
81.278000		0.050701	201.281851	193.225785					-0.590208
81.279000		0.049141	201.281851	193.225785					-0.592245
81.280000		0.049921	201.281851	193.225785					-0.591227
81.281000		0.050701	201.281851	193.225785					-0.590208
81.282000		0.049141	201.281851	193.225785					-0.592245
81.283000		0.049921	202.877135	193.225785					-0.591227
81.284000		0.049921	201.281851	193.225785					-0.591227
81.285000		0.050701	201.281851	193.225785					-0.590208
81.286000		0.049141	201.281851	193.225785					-0.592245
81.287000		0.049921	201.281851	193.225785					-0.591227
81.288000		0.049141	201.281851	193.225785					-0.592245
81.289000		0.049921	201.281851	193.225785					-0.591227
81.290000		0.049921	201.281851	193.225785					-0.591227
81.291000		0.049921	201.281851	193.225785					-0.591227
81.292000		0.049921	201.281851	193.225785					-0.591227
81.293000		0.049921	201.281851	193.225785					-0.591227
81.294000		0.049921	201.281851	193.225785					-0.591227
81.295000		0.049921	201.281851	193.225785					-0.591227
81.296000		0.049921	201.281851	193.225785					-0.591227
81.297000		0.049921	201.281851	193.225785					-0.591227
81.298000		0.049921	201.281851	193.225785					-0.591227
81.299000		0.049141	201.281851	193.225785					-0.592245
111.400000	0.000000	0.028081	202.877135	188.662463	5.000000	0.500000	0.765800	-0.656415	-0.619746
111.401000		0.028081	201.281851	188.662463					-0.619746
111.402000		0.028861	201.281851	188.662463					-0.618728
111.403000		0.028081	201.281851	188.662463					-0.619746
111.404000		0.028081	202.877135	188.662463					-0.619746
111.405000		0.028081	201.281851	188.662463					-0.619746
111.406000		0.028861	201.281851	188.662463					-0.618728
111.407000		0.028861	202.877135	188.662463					-0.618728
111.408000		0.028861	201.281851	188.662463					-0.618728
111.409000		0.027301	201.281851	188.662463					-0.620765
111.410000		0.028861	202.877135	188.662463					-0.618728
111.411000		0.028861	202.877135	188.662463					-0.618728
111.412000		0.028081	201.281851	188.662463					-0.619746
111.413000		0.027301	201.281851	188.662463					-0.620765
111.414000		0.027301	202.877135	188.662463					-0.620765
111.415000		0.028081	201.281851	188.662463					-0.619746
111.416000		0.028081	201.281851	188.662463					-0.619746
111.417000		0.027301	201.281851	188.662463					-0.620765
111.418000		0.028081	201.281851	188.662463					-0.619746
111.419000		0.028081	201.281851	188.662463					-0.619746
111.420000		0.028861	201.281851	188.662463					-0.618728
111.421000		0.028081	201.281851	188.662463					-0.619746
111.422000		0.028861	201.281851	188.662463					-0.618728
111.423000		0.028861	201.281851	188.662463					-0.618728
111.424000		0.028861	201.281851	188.662463					-0.618728
111.425000		0.028861	201.281851	188.662463					-0.618728
111.426000		0.028081	201.281851	188.662463					-0.619746
111.427000		0.028861	201.281851	188.662463					-0.618728
111.428000		0.028081	201.281851	188.662463					-0.619746
111.429000		0.028861	201.281851	188.662463					-0.618728
111.430000		0.028081	201.281851	188.662463					-0.619746
111.431000		0.028861	201.281851	188.662463					-0.618728
111.432000		0.028861	202.877135	188.662463					-0.618728
111.433000		0.028081	201.281851	188.662463					-0.619746
111.434000		0.028081	201.281851	188.662463					-0.619746
111.435000		0.028861	202.877135	188.662463					-0.618728
111.436000		0.027301	201.281851	188.662463					-0.620765
111.437000		0.027301	202.877135	188.662463					-0.620765
111.438000		0.028861	201.281851	188.662463					-0.618728
111.439000		0.027301	201.281851	188.662463					-0.620765
111.440000		0.028081	201.281851	188.662463					-0.619746
111.441000		0.028861	201.281851	188.662463					-0.618728
111.442000		0.028081	201.281851	188.662463					-0.619746
111.443000		0.028081	201.281851	188.662463					-0.619746
111.444000		0.028861	201.281851	188.662463					-0.618728
111.445000		0.028861	201.281851	188.662463					-0.618728
111.446000		0.028861	201.281851	188.662463					-0.618728
111.447000		0.027301	201.281851	188.662463					-0.620765
111.448000		0.027301	201.281851	188.662463					-0.620765
111.449000		0.028081	202.877135	188.662463					-0.619746
111.450000		0.028081	201.281851	188.662463					-0.619746
111.451000		0.028861	201.281851	188.662463					-0.618728
111.452000		0.028861	201.281851	188.662463					-0.618728
111.453000		0.028081	201.281851	188.662463					-0.619746
111.454000		0.028081	201.281851	188.662463					-0.619746
111.455000		0.028081	201.281851	188.662463					-0.619746
111.456000		0.028081	201.281851	188.662463					-0.619746
111.457000		0.027301	201.281851	188.662463					-0.620765
111.458000		0.027301	201.281851	188.662463					-0.620765
111.459000		0.028861	201.281851	188.662463					-0.618728
111.460000		0.028861	201.281851	188.662463					-0.618728
111.461000		0.028861	201.281851	188.662463					-0.618728
111.462000		0.028861	201.281851	188.662463					-0.618728
111.463000		0.028861	201.281851	188.662463					-0.618728
111.464000		0.028081	201.281851	188.662463					-0.619746
111.465000		0.028861	201.281851	188.662463					-0.618728
111.466000		0.028081	201.281851	188.662463					-0.619746
111.467000		0.028861	201.281851	188.662463					-0.618728
111.468000		0.028861	201.281851	188.662463					-0.618728
111.469000		0.028861	201.281851	188.662463					-0.618728
111.470000		0.028081	201.281851	188.662463					-0.619746
111.471000		0.028081	201.281851	188.662463					-0.619746
111.472000		0.028081	202.877135	188.662463					-0.619746
111.473000		0.028081	201.281851	188.662463					-0.619746
111.474000		0.028081	201.281851	188.662463					-0.619746
111.475000		0.028861	202.877135	188.662463					-0.618728
111.476000		0.028081	201.281851	188.662463					-0.619746
111.477000		0.028081	201.281851	188.662463					-0.619746
111.478000		0.028081	202.877135	188.662463					-0.619746
111.479000		0.028081	201.281851	188.662463					-0.619746
111.480000		0.028861	201.281851	188.662463					-0.618728
111.481000		0.028861	201.281851	188.662463					-0.618728
111.482000		0.028861	202.877135	188.662463					-0.618728
111.483000		0.028081	201.281851	188.662463					-0.619746
111.484000		0.028861	201.281851	188.662463					-0.618728
111.485000		0.028861	201.281851	188.662463					-0.618728
111.486000		0.028081	202.877135	188.662463					-0.619746
111.487000		0.028861	201.281851	188.662463					-0.618728
111.488000		0.028081	201.281851	188.662463					-0.619746
111.489000		0.028861	201.281851	188.662463					-0.618728
111.490000		0.028081	201.281851	188.662463					-0.619746
111.491000		0.028081	201.281851	188.662463					-0.619746
111.492000		0.028081	201.281851	188.662463					-0.619746
111.493000		0.028081	202.877135	188.662463					-0.619746
111.494000		0.028081	201.281851	188.662463					-0.619746
111.495000		0.027301	201.281851	188.662463					-0.620765
111.496000		0.028081	201.281851	188.662463					-0.619746
111.497000		0.028861	201.281851	188.662463					-0.618728
111.498000		0.028081	201.281851	188.662463					-0.619746
111.499000		0.028081	201.281851	188.662463					-0.619746
111.500000	0.235468	0.028081	202.877135	188.662463	5.000000	0.500000	0.765800	-0.656415	-0.619746
111.501000		0.028861	201.281851	188.662463					-0.618728
111.502000		0.028861	202.877135	188.662463					-0.618728
111.503000		0.028861	201.281851	188.662463					-0.618728
111.504000		0.028861	201.281851	188.662463					-0.618728
111.505000		0.028081	201.281851	188.662463					-0.619746
111.506000		0.028861	202.877135	188.662463					-0.618728
111.507000		0.028861	201.281851	188.662463					-0.618728
111.508000		0.027301	202.877135	188.662463					-0.620765
111.509000		0.028081	201.281851	188.662463					-0.619746
111.510000		0.028861	201.281851	188.662463					-0.618728
111.511000		0.028081	201.281851	188.662463					-0.619746
111.512000		0.028861	201.281851	188.662463					-0.618728
111.513000		0.028081	201.281851	188.662463					-0.619746
111.514000		0.028081	201.281851	188.662463					-0.619746
111.515000		0.028081	202.877135	188.662463					-0.619746
111.516000		0.027301	202.877135	188.662463					-0.620765
111.517000		0.028081	201.281851	188.662463					-0.619746
111.518000		0.028081	201.281851	188.662463					-0.619746
111.519000		0.028081	201.281851	188.662463					-0.619746
111.520000		0.027301	201.281851	188.662463					-0.620765
111.521000		0.028081	201.281851	188.662463					-0.619746
111.522000		0.028081	201.281851	188.662463					-0.619746
111.523000		0.028081	201.281851	188.662463					-0.619746
111.524000		0.028861	201.281851	188.662463					-0.618728
111.525000		0.028861	201.281851	188.662463					-0.618728
111.526000		0.028861	201.281851	188.662463					-0.618728
111.527000		0.028861	201.281851	188.662463					-0.618728
111.528000		0.028861	202.877135	188.662463					-0.618728
111.529000		0.028081	201.281851	188.662463					-0.619746
111.530000		0.028081	201.281851	188.662463					-0.619746
111.531000		0.028081	201.281851	188.662463					-0.619746
111.532000		0.028861	202.877135	188.662463					-0.618728
111.533000		0.028861	202.877135	188.662463					-0.618728
111.534000		0.028861	201.281851	188.662463					-0.618728
111.535000		0.027301	201.281851	188.662463					-0.620765
111.536000		0.028081	201.281851	188.662463					-0.619746
111.537000		0.028861	202.877135	188.662463					-0.618728
111.538000		0.027301	201.281851	188.662463					-0.620765
111.539000		0.028081	202.877135	188.662463					-0.619746
111.540000		0.028861	201.281851	188.662463					-0.618728
111.541000		0.028081	201.281851	188.662463					-0.619746
111.542000		0.028861	201.281851	188.662463					-0.618728
111.543000		0.028861	201.281851	188.662463					-0.618728
111.544000		0.028081	202.877135	188.662463					-0.619746
111.545000		0.028861	201.281851	188.662463					-0.618728
111.546000		0.028081	201.281851	188.662463					-0.619746
111.547000		0.028861	201.281851	188.662463					-0.618728
111.548000		0.028861	201.281851	188.662463					-0.618728
111.549000		0.028081	201.281851	188.662463					-0.619746
111.550000		0.028081	201.281851	188.662463					-0.619746
111.551000		0.028081	202.877135	188.662463					-0.619746
111.552000		0.028081	201.281851	188.662463					-0.619746
111.553000		0.027301	201.281851	188.662463					-0.620765
111.554000		0.028861	201.281851	188.662463					-0.618728
111.555000		0.027301	201.281851	188.662463					-0.620765
111.556000		0.028081	201.281851	188.662463					-0.619746
111.557000		0.028081	202.877135	188.662463					-0.619746
111.558000		0.027301	201.281851	188.662463					-0.620765
111.559000		0.028081	202.877135	188.662463					-0.619746
111.560000		0.028861	201.281851	188.662463					-0.618728
111.561000		0.028861	201.281851	188.662463					-0.618728
111.562000		0.028081	201.281851	188.662463					-0.619746
111.563000		0.028081	201.281851	188.662463					-0.619746
111.564000		0.028861	201.281851	188.662463					-0.618728
111.565000		0.028081	201.281851	188.662463					-0.619746
111.566000		0.028861	202.877135	188.662463					-0.618728
111.567000		0.028081	202.877135	188.662463					-0.619746
111.568000		0.028081	201.281851	188.662463					-0.619746
111.569000		0.028081	201.281851	188.662463					-0.619746
111.570000		0.028861	201.281851	188.662463					-0.618728
111.571000		0.028861	201.281851	188.662463					-0.618728
111.572000		0.028081	201.281851	188.662463					-0.619746
111.573000		0.028081	201.281851	188.662463					-0.619746
111.574000		0.029641	201.281851	188.662463					-0.617709
111.575000		0.028081	201.281851	188.662463					-0.619746
111.576000		0.028081	201.281851	188.662463					-0.619746
111.577000		0.028081	202.877135	188.662463					-0.619746
111.578000		0.027301	202.877135	188.662463					-0.620765
111.579000		0.028861	201.281851	188.662463					-0.618728
111.580000		0.028081	201.281851	188.662463					-0.619746
111.581000		0.028081	202.877135	188.662463					-0.619746
111.582000		0.027301	201.281851	188.662463					-0.620765
111.583000		0.028861	201.281851	188.662463					-0.618728
111.584000		0.028081	201.281851	188.662463					-0.619746
111.585000		0.028081	201.281851	188.662463					-0.619746
111.586000		0.028081	201.281851	188.662463					-0.619746
111.587000		0.028861	201.281851	188.662463					-0.618728
111.588000		0.028861	202.877135	188.662463					-0.618728
111.589000		0.028861	201.281851	188.662463					-0.618728
111.590000		0.028081	201.281851	188.662463					-0.619746
111.591000		0.028081	201.281851	188.662463					-0.619746
111.592000		0.028081	201.281851	188.662463					-0.619746
111.593000		0.028081	202.877135	188.662463					-0.619746
111.594000		0.028861	201.281851	188.662463					-0.618728
111.595000		0.028081	201.281851	188.662463					-0.619746
111.596000		0.028081	202.877135	188.662463					-0.619746
111.597000		0.028081	201.281851	188.662463					-0.619746
111.598000		0.028081	201.281851	188.662463					-0.619746
111.599000		0.028861	201.281851	188.662463					-0.618728
111.600000	0.357006	0.028861	201.281851	188.662463	5.000000	0.500000	0.765800	-0.656415	-0.618728
111.601000		0.028861	201.281851	188.662463					-0.618728
111.602000		0.028081	201.281851	188.662463					-0.619746
111.603000		0.028081	201.281851	188.662463					-0.619746
111.604000		0.028861	201.281851	188.662463					-0.618728
111.605000		0.028861	201.281851	188.662463					-0.618728
111.606000		0.028861	201.281851	188.662463					-0.618728
111.607000		0.028861	201.281851	188.662463					-0.618728
111.608000		0.027301	201.281851	188.662463					-0.620765
111.609000		0.028861	202.877135	188.662463					-0.618728
111.610000		0.028081	201.281851	188.662463					-0.619746
111.611000		0.028081	201.281851	188.662463					-0.619746
111.612000		0.028861	201.281851	188.662463					-0.618728
111.613000		0.028081	201.281851	188.662463					-0.619746
111.614000		0.028861	202.877135	188.662463					-0.618728
111.615000		0.028861	201.281851	188.662463					-0.618728
111.616000		0.028861	201.281851	188.662463					-0.618728
111.617000		0.028861	201.281851	188.662463					-0.618728
111.618000		0.028861	201.281851	188.662463					-0.618728
111.619000		0.028081	201.281851	188.662463					-0.619746
111.620000		0.028081	201.281851	188.662463					-0.619746
111.621000		0.028081	201.281851	188.662463					-0.619746
111.622000		0.028081	201.281851	188.662463					-0.619746
111.623000		0.028861	202.877135	188.662463					-0.618728
111.624000		0.028081	201.281851	188.662463					-0.619746
111.625000		0.028081	201.281851	188.662463					-0.619746
111.626000		0.028081	201.281851	188.662463					-0.619746
111.627000		0.028861	202.877135	188.662463					-0.618728
111.628000		0.027301	201.281851	188.662463					-0.620765
111.629000		0.028081	201.281851	188.662463					-0.619746
111.630000		0.028861	201.281851	188.662463					-0.618728
111.631000		0.027301	201.281851	188.662463					-0.620765
111.632000		0.028081	202.877135	188.662463					-0.619746
111.633000		0.028861	201.281851	188.662463					-0.618728
111.634000		0.028861	202.877135	188.662463					-0.618728
111.635000		0.027301	201.281851	188.662463					-0.620765
111.636000		0.028861	201.281851	188.662463					-0.618728
111.637000		0.028861	202.877135	188.662463					-0.618728
111.638000		0.028861	201.281851	188.662463					-0.618728
111.639000		0.027301	202.877135	188.662463					-0.620765
111.640000		0.028081	201.281851	188.662463					-0.619746
111.641000		0.028081	201.281851	188.662463					-0.619746
111.642000		0.028861	201.281851	188.662463					-0.618728
111.643000		0.028861	201.281851	188.662463					-0.618728
111.644000		0.028081	201.281851	188.662463					-0.619746
111.645000		0.028081	201.281851	188.662463					-0.619746
111.646000		0.028081	201.281851	188.662463					-0.619746
111.647000		0.028861	201.281851	188.662463					-0.618728
111.648000		0.028081	201.281851	188.662463					-0.619746
111.649000		0.028081	201.281851	188.662463					-0.619746
111.650000		0.028081	202.877135	188.662463					-0.619746
111.651000		0.028081	201.281851	188.662463					-0.619746
111.652000		0.028081	201.281851	188.662463					-0.619746
111.653000		0.028081	201.281851	188.662463					-0.619746
111.654000		0.028861	201.281851	188.662463					-0.618728
111.655000		0.028081	201.281851	188.662463					-0.619746
111.656000		0.028081	202.877135	188.662463					-0.619746
111.657000		0.028081	201.281851	188.662463					-0.619746
111.658000		0.028081	201.281851	188.662463					-0.619746
111.659000		0.028081	201.281851	188.662463					-0.619746
111.660000		0.028081	201.281851	188.662463					-0.619746
111.661000		0.027301	201.281851	188.662463					-0.620765
111.662000		0.028861	201.281851	188.662463					-0.618728
111.663000		0.028861	201.281851	188.662463					-0.618728
111.664000		0.028861	202.877135	188.662463					-0.618728
111.665000		0.028081	202.877135	188.662463					-0.619746
111.666000		0.028861	201.281851	188.662463					-0.618728
111.667000		0.028861	201.281851	188.662463					-0.618728
111.668000		0.028081	201.281851	188.662463					-0.619746
111.669000		0.028081	202.877135	188.662463					-0.619746
111.670000		0.028081	201.281851	188.662463					-0.619746
111.671000		0.028081	201.281851	188.662463					-0.619746
111.672000		0.028081	201.281851	188.662463					-0.619746
111.673000		0.028081	201.281851	188.662463					-0.619746
111.674000		0.028861	202.877135	188.662463					-0.618728
111.675000		0.028081	202.877135	188.662463					-0.619746
111.676000		0.028081	202.877135	188.662463					-0.619746
111.677000		0.028861	201.281851	188.662463					-0.618728
111.678000		0.028081	201.281851	188.662463					-0.619746
111.679000		0.028081	201.281851	188.662463					-0.619746
111.680000		0.028081	201.281851	188.662463					-0.619746
111.681000		0.028081	201.281851	188.662463					-0.619746
111.682000		0.028081	201.281851	188.662463					-0.619746
111.683000		0.028081	202.877135	188.662463					-0.619746
111.684000		0.027301	201.281851	188.662463					-0.620765
111.685000		0.028861	201.281851	188.662463					-0.618728
111.686000		0.028081	201.281851	188.662463					-0.619746
111.687000		0.028081	201.281851	188.662463					-0.619746
111.688000		0.028861	201.281851	188.662463					-0.618728
111.689000		0.028861	201.281851	188.662463					-0.618728
111.690000		0.027301	201.281851	188.662463					-0.620765
111.691000		0.028861	202.877135	188.662463					-0.618728
111.692000		0.028861	202.877135	188.662463					-0.618728
111.693000		0.028861	201.281851	188.662463					-0.618728
111.694000		0.028861	201.281851	188.662463					-0.618728
111.695000		0.027301	201.281851	188.662463					-0.620765
111.696000		0.028861	201.281851	188.662463					-0.618728
111.697000		0.028081	202.877135	188.662463					-0.619746
111.698000		0.028081	201.281851	188.662463					-0.619746
111.699000		0.028081	201.281851	188.662463					-0.619746
111.700000	0.474976	0.028081	202.877135	188.662463	5.000000	0.500000	0.765800	-0.656415	-0.619746
111.701000		0.028861	201.281851	188.662463					-0.618728
111.702000		0.028861	202.877135	188.662463					-0.618728
111.703000		0.028861	201.281851	188.662463					-0.618728
111.704000		0.028861	201.281851	188.662463					-0.618728
111.705000		0.028081	201.281851	188.662463					-0.619746
111.706000		0.028861	201.281851	188.662463					-0.618728
111.707000		0.028861	201.281851	188.662463					-0.618728
111.708000		0.028861	202.877135	188.662463					-0.618728
111.709000		0.028861	202.877135	188.662463					-0.618728
111.710000		0.028861	201.281851	188.662463					-0.618728
111.711000		0.028861	201.281851	188.662463					-0.618728
111.712000		0.028861	201.281851	188.662463					-0.618728
111.713000		0.028081	201.281851	188.662463					-0.619746
111.714000		0.028081	202.877135	188.662463					-0.619746
111.715000		0.027301	201.281851	188.662463					-0.620765
111.716000		0.028081	201.281851	188.662463					-0.619746
111.717000		0.028081	201.281851	188.662463					-0.619746
111.718000		0.028081	201.281851	188.662463					-0.619746
111.719000		0.028081	201.281851	188.662463					-0.619746
111.720000		0.028081	201.281851	188.662463					-0.619746
111.721000		0.028081	202.877135	188.662463					-0.619746
111.722000		0.028081	201.281851	188.662463					-0.619746
111.723000		0.028081	201.281851	188.662463					-0.619746
111.724000		0.028861	201.281851	188.662463					-0.618728
111.725000		0.028861	201.281851	188.662463					-0.618728
111.726000		0.027301	202.877135	188.662463					-0.620765
111.727000		0.027301	202.877135	188.662463					-0.620765
111.728000		0.028081	201.281851	188.662463					-0.619746
111.729000		0.028081	201.281851	188.662463					-0.619746
111.730000		0.028861	201.281851	188.662463					-0.618728
111.731000		0.028081	201.281851	188.662463					-0.619746
111.732000		0.028861	201.281851	188.662463					-0.618728
111.733000		0.028081	201.281851	188.662463					-0.619746
111.734000		0.028081	201.281851	188.662463					-0.619746
111.735000		0.028861	201.281851	188.662463					-0.618728
111.736000		0.028081	202.877135	188.662463					-0.619746
111.737000		0.028081	201.281851	188.662463					-0.619746
111.738000		0.028081	201.281851	188.662463					-0.619746
111.739000		0.028081	201.281851	188.662463					-0.619746
111.740000		0.028861	201.281851	188.662463					-0.618728
111.741000		0.027301	201.281851	188.662463					-0.620765
111.742000		0.028081	201.281851	188.662463					-0.619746
111.743000		0.028081	201.281851	188.662463					-0.619746
111.744000		0.028861	201.281851	188.662463					-0.618728
111.745000		0.028081	201.281851	188.662463					-0.619746
111.746000		0.028081	201.281851	188.662463					-0.619746
111.747000		0.028081	201.281851	188.662463					-0.619746
111.748000		0.028081	201.281851	188.662463					-0.619746
111.749000		0.028081	201.281851	188.662463					-0.619746
111.750000		0.028081	202.877135	188.662463					-0.619746
111.751000		0.028081	201.281851	188.662463					-0.619746
111.752000		0.028081	201.281851	188.662463					-0.619746
111.753000		0.028081	201.281851	188.662463					-0.619746
111.754000		0.027301	201.281851	188.662463					-0.620765
111.755000		0.028081	201.281851	188.662463					-0.619746
111.756000		0.028081	202.877135	188.662463					-0.619746
111.757000		0.028081	201.281851	188.662463					-0.619746
111.758000		0.028081	201.281851	188.662463					-0.619746
111.759000		0.028081	201.281851	188.662463					-0.619746
111.760000		0.027301	201.281851	188.662463					-0.620765
111.761000		0.028861	201.281851	188.662463					-0.618728
111.762000		0.028861	201.281851	188.662463					-0.618728
111.763000		0.028861	201.281851	188.662463					-0.618728
111.764000		0.028861	201.281851	188.662463					-0.618728
111.765000		0.027301	201.281851	188.662463					-0.620765
111.766000		0.027301	201.281851	188.662463					-0.620765
111.767000		0.028081	201.281851	188.662463					-0.619746
111.768000		0.027301	201.281851	188.662463					-0.620765
111.769000		0.028081	201.281851	188.662463					-0.619746
111.770000		0.028081	202.877135	188.662463					-0.619746
111.771000		0.028861	202.877135	188.662463					-0.618728
111.772000		0.028861	201.281851	188.662463					-0.618728
111.773000		0.028081	201.281851	188.662463					-0.619746
111.774000		0.029641	201.281851	188.662463					-0.617709
111.775000		0.028861	201.281851	188.662463					-0.618728
111.776000		0.028081	201.281851	188.662463					-0.619746
111.777000		0.028081	202.877135	188.662463					-0.619746
111.778000		0.028081	201.281851	188.662463					-0.619746
111.779000		0.028861	202.877135	188.662463					-0.618728
111.780000		0.028081	201.281851	188.662463					-0.619746
111.781000		0.028081	201.281851	188.662463					-0.619746
111.782000		0.028081	201.281851	188.662463					-0.619746
111.783000		0.027301	201.281851	188.662463					-0.620765
111.784000		0.028081	201.281851	188.662463					-0.619746
111.785000		0.028081	201.281851	188.662463					-0.619746
111.786000		0.028861	201.281851	188.662463					-0.618728
111.787000		0.028861	201.281851	188.662463					-0.618728
111.788000		0.028081	202.877135	188.662463					-0.619746
111.789000		0.028081	201.281851	188.662463					-0.619746
111.790000		0.028081	202.877135	188.662463					-0.619746
111.791000		0.028861	202.877135	188.662463					-0.618728
111.792000		0.028861	201.281851	188.662463					-0.618728
111.793000		0.028081	201.281851	188.662463					-0.619746
111.794000		0.028081	201.281851	188.662463					-0.619746
111.795000		0.028081	201.281851	188.662463					-0.619746
111.796000		0.028081	201.281851	188.662463					-0.619746
111.797000		0.028081	201.281851	188.662463					-0.619746
111.798000		0.028081	201.281851	188.662463					-0.619746
111.799000		0.028081	202.877135	188.662463					-0.619746
151.100000	0.000000	0.029641	201.281851	184.099141	5.000000	0.500000	0.765800	-0.656415	-0.617709
151.101000		0.029641	201.281851	183.528726					-0.617709
151.102000		0.028861	202.877135	183.528726					-0.618728
151.103000		0.028861	201.281851	183.528726					-0.618728
151.104000		0.028861	201.281851	184.099141					-0.618728
151.105000		0.028081	202.877135	183.528726					-0.619746
151.106000		0.028861	201.281851	183.528726					-0.618728
151.107000		0.028861	201.281851	183.528726					-0.618728
151.108000		0.028861	201.281851	184.099141					-0.618728
151.109000		0.028861	201.281851	184.099141					-0.618728
151.110000		0.028861	202.877135	183.528726					-0.618728
151.111000		0.028861	201.281851	184.099141					-0.618728
151.112000		0.029641	202.877135	183.528726					-0.617709
151.113000		0.028861	201.281851	183.528726					-0.618728
151.114000		0.028861	201.281851	184.099141					-0.618728
151.115000		0.028861	201.281851	183.528726					-0.618728
151.116000		0.028861	201.281851	183.528726					-0.618728
151.117000		0.028861	201.281851	183.528726					-0.618728
151.118000		0.029641	201.281851	183.528726					-0.617709
151.119000		0.029641	201.281851	183.528726					-0.617709
151.120000		0.028861	201.281851	183.528726					-0.618728
151.121000		0.028861	201.281851	183.528726					-0.618728
151.122000		0.028861	201.281851	184.099141					-0.618728
151.123000		0.028861	201.281851	184.099141					-0.618728
151.124000		0.028861	201.281851	183.528726					-0.618728
151.125000		0.028861	201.281851	183.528726					-0.618728
151.126000		0.028861	201.281851	183.528726					-0.618728
151.127000		0.029641	201.281851	184.099141					-0.617709
151.128000		0.028861	201.281851	183.528726					-0.618728
151.129000		0.028861	201.281851	184.099141					-0.618728
151.130000		0.029641	201.281851	183.528726					-0.617709
151.131000		0.028861	201.281851	184.099141					-0.618728
151.132000		0.029641	202.877135	183.528726					-0.617709
151.133000		0.028861	201.281851	184.099141					-0.618728
151.134000		0.029641	201.281851	184.099141					-0.617709
151.135000		0.028861	201.281851	184.099141					-0.618728
151.136000		0.028861	201.281851	184.099141					-0.618728
151.137000		0.029641	201.281851	183.528726					-0.617709
151.138000		0.029641	201.281851	183.528726					-0.617709
151.139000		0.029641	201.281851	183.528726					-0.617709
151.140000		0.028861	201.281851	183.528726					-0.618728
151.141000		0.028861	201.281851	183.528726					-0.618728
151.142000		0.028861	201.281851	183.528726					-0.618728
151.143000		0.029641	201.281851	184.099141					-0.617709
151.144000		0.028861	201.281851	184.099141					-0.618728
151.145000		0.028861	201.281851	184.099141					-0.618728
151.146000		0.028861	201.281851	184.099141					-0.618728
151.147000		0.029641	202.877135	184.099141					-0.617709
151.148000		0.028861	201.281851	183.528726					-0.618728
151.149000		0.028861	201.281851	183.528726					-0.618728
151.150000		0.029641	201.281851	184.099141					-0.617709
151.151000		0.028861	201.281851	183.528726					-0.618728
151.152000		0.029641	201.281851	183.528726					-0.617709
151.153000		0.028861	202.877135	183.528726					-0.618728
151.154000		0.028861	202.877135	183.528726					-0.618728
151.155000		0.028861	202.877135	184.099141					-0.618728
151.156000		0.028861	201.281851	183.528726					-0.618728
151.157000		0.029641	202.877135	184.099141					-0.617709
151.158000		0.028861	201.281851	183.528726					-0.618728
151.159000		0.029641	202.877135	183.528726					-0.617709
151.160000		0.029641	201.281851	184.099141					-0.617709
151.161000		0.028861	202.877135	184.099141					-0.618728
151.162000		0.029641	201.281851	183.528726					-0.617709
151.163000		0.028081	201.281851	183.528726					-0.619746
151.164000		0.028861	201.281851	184.099141					-0.618728
151.165000		0.028861	201.281851	184.099141					-0.618728
151.166000		0.029641	201.281851	183.528726					-0.617709
151.167000		0.028081	201.281851	184.099141					-0.619746
151.168000		0.028861	201.281851	184.099141					-0.618728
151.169000		0.028861	201.281851	184.099141					-0.618728
151.170000		0.029641	201.281851	184.099141					-0.617709
151.171000		0.028861	201.281851	184.099141					-0.618728
151.172000		0.028861	202.877135	183.528726					-0.618728
151.173000		0.029641	201.281851	183.528726					-0.617709
151.174000		0.029641	201.281851	184.099141					-0.617709
151.175000		0.028861	201.281851	183.528726					-0.618728
151.176000		0.028861	201.281851	184.099141					-0.618728
151.177000		0.028861	201.281851	184.099141					-0.618728
151.178000		0.028861	201.281851	183.528726					-0.618728
151.179000		0.028081	201.281851	184.099141					-0.619746
151.180000		0.029641	201.281851	183.528726					-0.617709
151.181000		0.028861	201.281851	184.099141					-0.618728
151.182000		0.030421	201.281851	183.528726					-0.616691
151.183000		0.028861	202.877135	183.528726					-0.618728
151.184000		0.028861	202.877135	184.099141					-0.618728
151.185000		0.029641	201.281851	183.528726					-0.617709
151.186000		0.028861	202.877135	183.528726					-0.618728
151.187000		0.029641	201.281851	183.528726					-0.617709
151.188000		0.028861	201.281851	183.528726					-0.618728
151.189000		0.028861	202.877135	184.099141					-0.618728
151.190000		0.028861	201.281851	184.099141					-0.618728
151.191000		0.028861	201.281851	184.099141					-0.618728
151.192000		0.029641	201.281851	184.099141					-0.617709
151.193000		0.028861	201.281851	183.528726					-0.618728
151.194000		0.028861	201.281851	183.528726					-0.618728
151.195000		0.029641	202.877135	183.528726					-0.617709
151.196000		0.028861	201.281851	184.099141					-0.618728
151.197000		0.029641	202.877135	183.528726					-0.617709
151.198000		0.028861	201.281851	184.099141					-0.618728
151.199000		0.028081	201.281851	184.099141					-0.619746
151.200000	0.340195	0.028861	201.281851	184.099141	5.000000	0.500000	0.765800	-0.656415	-0.618728
151.201000		0.028861	201.281851	183.528726					-0.618728
151.202000		0.028861	201.281851	184.099141					-0.618728
151.203000		0.028861	202.877135	184.099141					-0.618728
151.204000		0.028081	201.281851	183.528726					-0.619746
151.205000		0.029641	201.281851	184.099141					-0.617709
151.206000		0.028861	201.281851	184.099141					-0.618728
151.207000		0.028861	202.877135	184.099141					-0.618728
151.208000		0.028861	201.281851	183.528726					-0.618728
151.209000		0.029641	201.281851	184.099141					-0.617709
151.210000		0.028861	201.281851	183.528726					-0.618728
151.211000		0.028861	201.281851	183.528726					-0.618728
151.212000		0.028861	201.281851	183.528726					-0.618728
151.213000		0.029641	201.281851	183.528726					-0.617709
151.214000		0.028861	201.281851	184.099141					-0.618728
151.215000		0.028861	201.281851	184.099141					-0.618728
151.216000		0.028861	202.877135	183.528726					-0.618728
151.217000		0.029641	201.281851	183.528726					-0.617709
151.218000		0.029641	202.877135	183.528726					-0.617709
151.219000		0.029641	202.877135	184.099141					-0.617709
151.220000		0.029641	201.281851	184.099141					-0.617709
151.221000		0.029641	201.281851	183.528726					-0.617709
151.222000		0.029641	201.281851	183.528726					-0.617709
151.223000		0.028081	201.281851	183.528726					-0.619746
151.224000		0.028861	202.877135	184.099141					-0.618728
151.225000		0.028081	201.281851	184.099141					-0.619746
151.226000		0.028861	201.281851	183.528726					-0.618728
151.227000		0.029641	201.281851	184.099141					-0.617709
151.228000		0.028861	201.281851	184.099141					-0.618728
151.229000		0.028861	201.281851	184.099141					-0.618728
151.230000		0.029641	201.281851	184.099141					-0.617709
151.231000		0.028861	201.281851	183.528726					-0.618728
151.232000		0.028861	201.281851	184.099141					-0.618728
151.233000		0.029641	201.281851	183.528726					-0.617709
151.234000		0.028861	202.877135	184.099141					-0.618728
151.235000		0.029641	201.281851	184.099141					-0.617709
151.236000		0.029641	201.281851	183.528726					-0.617709
151.237000		0.028861	202.877135	183.528726					-0.618728
151.238000		0.029641	202.877135	183.528726					-0.617709
151.239000		0.028861	202.877135	184.099141					-0.618728
151.240000		0.028081	201.281851	183.528726					-0.619746
151.241000		0.028861	202.877135	184.099141					-0.618728
151.242000		0.028861	201.281851	183.528726					-0.618728
151.243000		0.028861	201.281851	183.528726					-0.618728
151.244000		0.028861	201.281851	184.099141					-0.618728
151.245000		0.028861	201.281851	183.528726					-0.618728
151.246000		0.028861	201.281851	184.099141					-0.618728
151.247000		0.029641	201.281851	183.528726					-0.617709
151.248000		0.028861	201.281851	183.528726					-0.618728
151.249000		0.028861	201.281851	184.099141					-0.618728
151.250000		0.029641	201.281851	183.528726					-0.617709
151.251000		0.029641	201.281851	183.528726					-0.617709
151.252000		0.028861	201.281851	184.099141					-0.618728
151.253000		0.028861	202.877135	183.528726					-0.618728
151.254000		0.029641	201.281851	183.528726					-0.617709
151.255000		0.028861	201.281851	183.528726					-0.618728
151.256000		0.028861	201.281851	183.528726					-0.618728
151.257000		0.028861	201.281851	183.528726					-0.618728
151.258000		0.028861	202.877135	184.099141					-0.618728
151.259000		0.029641	202.877135	184.099141					-0.617709
151.260000		0.028861	202.877135	184.099141					-0.618728
151.261000		0.028861	202.877135	184.099141					-0.618728
151.262000		0.028861	202.877135	184.099141					-0.618728
151.263000		0.028861	202.877135	183.528726					-0.618728
151.264000		0.028081	201.281851	184.099141					-0.619746
151.265000		0.028861	201.281851	183.528726					-0.618728
151.266000		0.028861	201.281851	184.099141					-0.618728
151.267000		0.028861	201.281851	184.099141					-0.618728
151.268000		0.029641	201.281851	184.099141					-0.617709
151.269000		0.028861	201.281851	184.099141					-0.618728
151.270000		0.028861	201.281851	184.099141					-0.618728
151.271000		0.028861	201.281851	184.099141					-0.618728
151.272000		0.028861	201.281851	184.099141					-0.618728
151.273000		0.028861	202.877135	184.099141					-0.618728
151.274000		0.028081	201.281851	184.099141					-0.619746
151.275000		0.028861	201.281851	184.099141					-0.618728
151.276000		0.028081	201.281851	183.528726					-0.619746
151.277000		0.028861	201.281851	183.528726					-0.618728
151.278000		0.028861	201.281851	183.528726					-0.618728
151.279000		0.028861	201.281851	184.099141					-0.618728
151.280000		0.028861	201.281851	184.099141					-0.618728
151.281000		0.029641	201.281851	184.099141					-0.617709
151.282000		0.028861	201.281851	183.528726					-0.618728
151.283000		0.028861	202.877135	183.528726					-0.618728
151.284000		0.028861	201.281851	184.099141					-0.618728
151.285000		0.028081	201.281851	183.528726					-0.619746
151.286000		0.028081	201.281851	183.528726					-0.619746
151.287000		0.028861	202.877135	184.099141					-0.618728
151.288000		0.028861	201.281851	183.528726					-0.618728
151.289000		0.028861	201.281851	183.528726					-0.618728
151.290000		0.029641	201.281851	183.528726					-0.617709
151.291000		0.029641	201.281851	183.528726					-0.617709
151.292000		0.028861	201.281851	184.099141					-0.618728
151.293000		0.028861	201.281851	183.528726					-0.618728
151.294000		0.028861	201.281851	184.099141					-0.618728
151.295000		0.028861	201.281851	183.528726					-0.618728
151.296000		0.028861	202.877135	184.099141					-0.618728
151.297000		0.028861	201.281851	183.528726					-0.618728
151.298000		0.028861	201.281851	183.528726					-0.618728
151.299000		0.028081	202.877135	183.528726					-0.619746
182.500000	0.000000	0.078002	201.281851	177.824574	5.000000	0.500000	0.765800	-0.656415	-0.554558
182.501000		0.080342	201.281851	177.824574					-0.551502
182.502000		0.077222	201.281851	177.824574					-0.555577
182.503000		0.077222	202.877135	177.824574					-0.555577
182.504000		0.078782	202.877135	177.824574					-0.553539
182.505000		0.077222	201.281851	177.824574					-0.555577
182.506000		0.078002	202.877135	177.824574					-0.554558
182.507000		0.078002	201.281851	177.824574					-0.554558
182.508000		0.078782	201.281851	177.824574					-0.553539
182.509000		0.078782	201.281851	177.824574					-0.553539
182.510000		0.077222	201.281851	177.824574					-0.555577
182.511000		0.078002	201.281851	177.824574					-0.554558
182.512000		0.077222	201.281851	177.824574					-0.555577
182.513000		0.077222	201.281851	177.824574					-0.555577
182.514000		0.078002	201.281851	177.824574					-0.554558
182.515000		0.078002	201.281851	177.824574					-0.554558
182.516000		0.077222	201.281851	177.824574					-0.555577
182.517000		0.078002	201.281851	177.824574					-0.554558
182.518000		0.077222	201.281851	177.824574					-0.555577
182.519000		0.076442	201.281851	177.824574					-0.556595
182.520000		0.079562	202.877135	177.824574					-0.552521
182.521000		0.078002	201.281851	177.824574					-0.554558
182.522000		0.077222	202.877135	177.824574					-0.555577
182.523000		0.078782	201.281851	177.824574					-0.553539
182.524000		0.077222	202.877135	177.824574					-0.555577
182.525000		0.078002	201.281851	177.824574					-0.554558
182.526000		0.078782	201.281851	177.824574					-0.553539
182.527000		0.077222	201.281851	177.824574					-0.555577
182.528000		0.078002	202.877135	177.824574					-0.554558
182.529000		0.078782	201.281851	177.824574					-0.553539
182.530000		0.077222	201.281851	177.824574					-0.555577
182.531000		0.078002	201.281851	177.824574					-0.554558
182.532000		0.078782	201.281851	177.824574					-0.553539
182.533000		0.077222	202.877135	177.824574					-0.555577
182.534000		0.078782	202.877135	177.824574					-0.553539
182.535000		0.078782	202.877135	177.824574					-0.553539
182.536000		0.076442	201.281851	177.824574					-0.556595
182.537000		0.078002	202.877135	177.824574					-0.554558
182.538000		0.078782	201.281851	177.824574					-0.553539
182.539000		0.077222	201.281851	177.824574					-0.555577
182.540000		0.077222	202.877135	177.824574					-0.555577
182.541000		0.079562	201.281851	177.824574					-0.552521
182.542000		0.077222	201.281851	177.824574					-0.555577
182.543000		0.078782	202.877135	177.824574					-0.553539
182.544000		0.078782	201.281851	177.824574					-0.553539
182.545000		0.077222	201.281851	177.824574					-0.555577
182.546000		0.078002	201.281851	177.824574					-0.554558
182.547000		0.078002	201.281851	177.824574					-0.554558
182.548000		0.077222	201.281851	177.824574					-0.555577
182.549000		0.078002	201.281851	177.824574					-0.554558
182.550000		0.077222	201.281851	177.824574					-0.555577
182.551000		0.077222	201.281851	177.824574					-0.555577
182.552000		0.078002	201.281851	177.824574					-0.554558
182.553000		0.078782	201.281851	177.824574					-0.553539
182.554000		0.077222	201.281851	177.824574					-0.555577
182.555000		0.078782	202.877135	177.824574					-0.553539
182.556000		0.078002	201.281851	177.824574					-0.554558
182.557000		0.078002	202.877135	177.824574					-0.554558
182.558000		0.078782	201.281851	177.824574					-0.553539
182.559000		0.077222	202.877135	177.824574					-0.555577
182.560000		0.077222	201.281851	177.824574					-0.555577
182.561000		0.078002	201.281851	177.824574					-0.554558
182.562000		0.078782	201.281851	177.824574					-0.553539
182.563000		0.077222	201.281851	177.824574					-0.555577
182.564000		0.077222	201.281851	177.824574					-0.555577
182.565000		0.078782	201.281851	177.824574					-0.553539
182.566000		0.077222	201.281851	177.824574					-0.555577
182.567000		0.077222	202.877135	177.824574					-0.555577
182.568000		0.078002	201.281851	177.824574					-0.554558
182.569000		0.077222	201.281851	177.824574					-0.555577
182.570000		0.078782	201.281851	177.824574					-0.553539
182.571000		0.077222	201.281851	177.824574					-0.555577
182.572000		0.078002	201.281851	177.824574					-0.554558
182.573000		0.078002	201.281851	177.824574					-0.554558
182.574000		0.077222	201.281851	177.824574					-0.555577
182.575000		0.077222	201.281851	177.824574					-0.555577
182.576000		0.078782	201.281851	177.824574					-0.553539
182.577000		0.077222	201.281851	177.824574					-0.555577
182.578000		0.078782	201.281851	177.824574					-0.553539
182.579000		0.078782	201.281851	177.824574					-0.553539
182.580000		0.077222	201.281851	177.824574					-0.555577
182.581000		0.078002	201.281851	177.824574					-0.554558
182.582000		0.078782	201.281851	177.824574					-0.553539
182.583000		0.076442	201.281851	177.824574					-0.556595
182.584000		0.077222	201.281851	177.824574					-0.555577
182.585000		0.078782	201.281851	177.824574					-0.553539
182.586000		0.077222	201.281851	177.824574					-0.555577
182.587000		0.078002	201.281851	177.824574					-0.554558
182.588000		0.077222	201.281851	177.824574					-0.555577
182.589000		0.077222	202.877135	177.824574					-0.555577
182.590000		0.077222	201.281851	177.824574					-0.555577
182.591000		0.078002	202.877135	177.824574					-0.554558
182.592000		0.077222	201.281851	177.824574					-0.555577
182.593000		0.078002	201.281851	177.824574					-0.554558
182.594000		0.078002	201.281851	177.824574					-0.554558
182.595000		0.077222	201.281851	177.824574					-0.555577
182.596000		0.078782	201.281851	178.394989					-0.553539
182.597000		0.078782	201.281851	177.824574					-0.553539
182.598000		0.078002	201.281851	177.824574					-0.554558
182.599000		0.077222	201.281851	177.824574					-0.555577
182.600000	0.443422	0.077222	201.281851	177.824574	5.000000	0.500000	0.765800	-0.656415	-0.555577
182.601000		0.077222	201.281851	177.824574					-0.555577
182.602000		0.078782	201.281851	177.824574					-0.553539
182.603000		0.077222	201.281851	177.824574					-0.555577
182.604000		0.077222	201.281851	177.824574					-0.555577
182.605000		0.078002	202.877135	177.824574					-0.554558
182.606000		0.078782	201.281851	177.824574					-0.553539
182.607000		0.078002	201.281851	177.824574					-0.554558
182.608000		0.077222	202.877135	177.824574					-0.555577
182.609000		0.078782	201.281851	177.824574					-0.553539
182.610000		0.078002	202.877135	177.824574					-0.554558
182.611000		0.077222	201.281851	177.824574					-0.555577
182.612000		0.077222	201.281851	177.824574					-0.555577
182.613000		0.078002	202.877135	177.824574					-0.554558
182.614000		0.077222	201.281851	177.824574					-0.555577
182.615000		0.078782	201.281851	177.824574					-0.553539
182.616000		0.077222	201.281851	177.824574					-0.555577
182.617000		0.078002	201.281851	177.824574					-0.554558
182.618000		0.078002	201.281851	177.824574					-0.554558
182.619000		0.077222	201.281851	177.824574					-0.555577
182.620000		0.077222	202.877135	177.824574					-0.555577
182.621000		0.078002	201.281851	177.824574					-0.554558
182.622000		0.078002	201.281851	177.824574					-0.554558
182.623000		0.077222	201.281851	177.824574					-0.555577
182.624000		0.078782	201.281851	177.824574					-0.553539
182.625000		0.078002	202.877135	177.824574					-0.554558
182.626000		0.078002	201.281851	177.824574					-0.554558
182.627000		0.078782	201.281851	177.824574					-0.553539
182.628000		0.078002	201.281851	177.824574					-0.554558
182.629000		0.077222	201.281851	177.824574					-0.555577
182.630000		0.078002	202.877135	177.824574					-0.554558
182.631000		0.078002	201.281851	177.824574					-0.554558
182.632000		0.077222	201.281851	177.824574					-0.555577
182.633000		0.078002	202.877135	177.824574					-0.554558
182.634000		0.078782	202.877135	177.824574					-0.553539
182.635000		0.078002	201.281851	177.824574					-0.554558
182.636000		0.078782	201.281851	177.824574					-0.553539
182.637000		0.077222	201.281851	177.824574					-0.555577
182.638000		0.078782	201.281851	177.824574					-0.553539
182.639000		0.077222	201.281851	177.824574					-0.555577
182.640000		0.077222	201.281851	177.824574					-0.555577
182.641000		0.078002	201.281851	177.824574					-0.554558
182.642000		0.078782	202.877135	177.824574					-0.553539
182.643000		0.078002	202.877135	177.824574					-0.554558
182.644000		0.078002	202.877135	177.824574					-0.554558
182.645000		0.077222	201.281851	177.824574					-0.555577
182.646000		0.078782	201.281851	177.824574					-0.553539
182.647000		0.077222	201.281851	177.824574					-0.555577
182.648000		0.078002	201.281851	177.824574					-0.554558
182.649000		0.078782	201.281851	177.824574					-0.553539
182.650000		0.078002	201.281851	177.824574					-0.554558
182.651000		0.078002	201.281851	177.824574					-0.554558
182.652000		0.078002	201.281851	177.824574					-0.554558
182.653000		0.077222	201.281851	177.824574					-0.555577
182.654000		0.078782	201.281851	177.824574					-0.553539
182.655000		0.077222	201.281851	177.824574					-0.555577
182.656000		0.077222	201.281851	177.824574					-0.555577
182.657000		0.077222	201.281851	177.824574					-0.555577
182.658000		0.077222	201.281851	177.824574					-0.555577
182.659000		0.078002	202.877135	177.824574					-0.554558
182.660000		0.078002	201.281851	177.824574					-0.554558
182.661000		0.078002	201.281851	177.824574					-0.554558
182.662000		0.077222	201.281851	177.824574					-0.555577
182.663000		0.077222	201.281851	177.824574					-0.555577
182.664000		0.077222	201.281851	177.824574					-0.555577
182.665000		0.078002	201.281851	177.824574					-0.554558
182.666000		0.077222	201.281851	177.824574					-0.555577
182.667000		0.077222	201.281851	177.824574					-0.555577
182.668000		0.078002	201.281851	177.824574					-0.554558
182.669000		0.078002	201.281851	177.824574					-0.554558
182.670000		0.077222	201.281851	177.824574					-0.555577
182.671000		0.077222	201.281851	177.824574					-0.555577
182.672000		0.078002	201.281851	177.824574					-0.554558
182.673000		0.077222	201.281851	177.824574					-0.555577
182.674000		0.078002	201.281851	177.824574					-0.554558
182.675000		0.078002	202.877135	177.824574					-0.554558
182.676000		0.078002	202.877135	177.824574					-0.554558
182.677000		0.078002	201.281851	177.824574					-0.554558
182.678000		0.078002	201.281851	177.824574					-0.554558
182.679000		0.078002	201.281851	177.824574					-0.554558
182.680000		0.078002	202.877135	177.824574					-0.554558
182.681000		0.077222	202.877135	177.824574					-0.555577
182.682000		0.078002	202.877135	177.824574					-0.554558
182.683000		0.077222	202.877135	177.824574					-0.555577
182.684000		0.077222	202.877135	177.824574					-0.555577
182.685000		0.078782	202.877135	177.824574					-0.553539
182.686000		0.078002	201.281851	177.824574					-0.554558
182.687000		0.078002	201.281851	177.824574					-0.554558
182.688000		0.077222	201.281851	177.824574					-0.555577
182.689000		0.077222	201.281851	177.824574					-0.555577
182.690000		0.077222	201.281851	177.824574					-0.555577
182.691000		0.078002	202.877135	177.824574					-0.554558
182.692000		0.078002	201.281851	177.824574					-0.554558
182.693000		0.078782	201.281851	177.824574					-0.553539
182.694000		0.078002	201.281851	177.824574					-0.554558
182.695000		0.078002	202.877135	177.824574					-0.554558
182.696000		0.078782	201.281851	177.824574					-0.553539
182.697000		0.078782	201.281851	177.824574					-0.553539
182.698000		0.078002	201.281851	177.824574					-0.554558
182.699000		0.077222	201.281851	177.824574					-0.555577
211.900000	0.000000	0.081902	201.281851	173.261252	5.000000	0.500000	0.765800	-0.656415	-0.549465
211.901000		0.081902	201.281851	173.261252					-0.549465
211.902000		0.082682	201.281851	173.261252					-0.548447
211.903000		0.081122	201.281851	173.831667					-0.550484
211.904000		0.081902	201.281851	173.261252					-0.549465
211.905000		0.081122	202.877135	173.261252					-0.550484
211.906000		0.081902	202.877135	173.831667					-0.549465
211.907000		0.080342	201.281851	173.261252					-0.551502
211.908000		0.081902	201.281851	173.261252					-0.549465
211.909000		0.081902	201.281851	173.261252					-0.549465
211.910000		0.081902	202.877135	173.261252					-0.549465
211.911000		0.081122	202.877135	173.261252					-0.550484
211.912000		0.081902	201.281851	173.261252					-0.549465
211.913000		0.081902	201.281851	173.261252					-0.549465
211.914000		0.081122	201.281851	173.261252					-0.550484
211.915000		0.081902	201.281851	173.261252					-0.549465
211.916000		0.082682	201.281851	173.261252					-0.548447
211.917000		0.082682	202.877135	173.261252					-0.548447
211.918000		0.081122	201.281851	173.261252					-0.550484
211.919000		0.081902	201.281851	173.261252					-0.549465
211.920000		0.081122	201.281851	173.261252					-0.550484
211.921000		0.081122	201.281851	173.261252					-0.550484
211.922000		0.081902	201.281851	173.261252					-0.549465
211.923000		0.081122	202.877135	173.261252					-0.550484
211.924000		0.081902	202.877135	173.261252					-0.549465
211.925000		0.081902	201.281851	173.831667					-0.549465
211.926000		0.081902	202.877135	173.261252					-0.549465
211.927000		0.081122	201.281851	173.261252					-0.550484
211.928000		0.081902	201.281851	173.261252					-0.549465
211.929000		0.081902	202.877135	173.261252					-0.549465
211.930000		0.081902	201.281851	173.261252					-0.549465
211.931000		0.081902	201.281851	173.831667					-0.549465
211.932000		0.081902	201.281851	173.261252					-0.549465
211.933000		0.081902	201.281851	173.261252					-0.549465
211.934000		0.081902	201.281851	173.261252					-0.549465
211.935000		0.082682	201.281851	173.261252					-0.548447
211.936000		0.081902	201.281851	173.261252					-0.549465
211.937000		0.081122	202.877135	173.261252					-0.550484
211.938000		0.081902	201.281851	173.261252					-0.549465
211.939000		0.081122	202.877135	173.261252					-0.550484
211.940000		0.081902	201.281851	173.261252					-0.549465
211.941000		0.081122	201.281851	173.261252					-0.550484
211.942000		0.081902	201.281851	173.261252					-0.549465
211.943000		0.081122	201.281851	173.261252					-0.550484
211.944000		0.081902	201.281851	173.261252					-0.549465
211.945000		0.081902	201.281851	173.261252					-0.549465
211.946000		0.081902	201.281851	173.261252					-0.549465
211.947000		0.081902	201.281851	173.261252					-0.549465
211.948000		0.082682	201.281851	173.261252					-0.548447
211.949000		0.081902	202.877135	173.831667					-0.549465
211.950000		0.081122	201.281851	173.261252					-0.550484
211.951000		0.082682	201.281851	173.261252					-0.548447
211.952000		0.081122	201.281851	173.261252					-0.550484
211.953000		0.081902	201.281851	173.261252					-0.549465
211.954000		0.081122	201.281851	173.261252					-0.550484
211.955000		0.081902	202.877135	173.261252					-0.549465
211.956000		0.082682	201.281851	173.261252					-0.548447
211.957000		0.081902	201.281851	173.261252					-0.549465
211.958000		0.081122	201.281851	173.261252					-0.550484
211.959000		0.081122	201.281851	173.261252					-0.550484
211.960000		0.081122	201.281851	173.261252					-0.550484
211.961000		0.081902	201.281851	173.261252					-0.549465
211.962000		0.081122	201.281851	173.261252					-0.550484
211.963000		0.081122	201.281851	173.261252					-0.550484
211.964000		0.081902	201.281851	173.261252					-0.549465
211.965000		0.082682	201.281851	173.261252					-0.548447
211.966000		0.081122	201.281851	173.261252					-0.550484
211.967000		0.081122	201.281851	173.261252					-0.550484
211.968000		0.081902	201.281851	173.261252					-0.549465
211.969000		0.081122	202.877135	173.261252					-0.550484
211.970000		0.082682	201.281851	173.261252					-0.548447
211.971000		0.081122	201.281851	173.261252					-0.550484
211.972000		0.081902	201.281851	173.261252					-0.549465
211.973000		0.081902	201.281851	173.261252					-0.549465
211.974000		0.081902	201.281851	173.261252					-0.549465
211.975000		0.082682	201.281851	173.261252					-0.548447
211.976000		0.081902	201.281851	173.261252					-0.549465
211.977000		0.081902	201.281851	173.261252					-0.549465
211.978000		0.082682	201.281851	173.261252					-0.548447
211.979000		0.081902	202.877135	173.261252					-0.549465
211.980000		0.081122	201.281851	173.261252					-0.550484
211.981000		0.081122	201.281851	173.261252					-0.550484
211.982000		0.081122	201.281851	173.261252					-0.550484
211.983000		0.081902	202.877135	173.261252					-0.549465
211.984000		0.082682	201.281851	173.261252					-0.548447
211.985000		0.081902	202.877135	173.261252					-0.549465
211.986000		0.081902	201.281851	173.261252					-0.549465
211.987000		0.082682	201.281851	173.261252					-0.548447
211.988000		0.081902	201.281851	173.261252					-0.549465
211.989000		0.081122	201.281851	173.261252					-0.550484
211.990000		0.081902	201.281851	173.261252					-0.549465
211.991000		0.081122	201.281851	173.261252					-0.550484
211.992000		0.081122	201.281851	173.261252					-0.550484
211.993000		0.081122	201.281851	173.261252					-0.550484
211.994000		0.080342	201.281851	173.261252					-0.551502
211.995000		0.081122	201.281851	173.261252					-0.550484
211.996000		0.082682	201.281851	173.261252					-0.548447
211.997000		0.081902	202.877135	173.261252					-0.549465
211.998000		0.081122	202.877135	173.261252					-0.550484
211.999000		0.081122	201.281851	173.261252					-0.550484
212.000000	0.270108	0.081902	202.877135	173.261252	5.000000	0.500000	0.765800	-0.656415	-0.549465
212.001000		0.082682	201.281851	173.831667					-0.548447
212.002000		0.081902	201.281851	173.261252					-0.549465
212.003000		0.082682	201.281851	173.261252					-0.548447
212.004000		0.081902	202.877135	173.261252					-0.549465
212.005000		0.082682	201.281851	173.261252					-0.548447
212.006000		0.081902	201.281851	173.261252					-0.549465
212.007000		0.081902	201.281851	173.831667					-0.549465
212.008000		0.082682	201.281851	173.261252					-0.548447
212.009000		0.081902	201.281851	173.261252					-0.549465
212.010000		0.081902	201.281851	173.261252					-0.549465
212.011000		0.081902	202.877135	173.261252					-0.549465
212.012000		0.081122	201.281851	173.261252					-0.550484
212.013000		0.081122	201.281851	173.261252					-0.550484
212.014000		0.082682	201.281851	173.261252					-0.548447
212.015000		0.081902	201.281851	173.261252					-0.549465
212.016000		0.081902	201.281851	173.261252					-0.549465
212.017000		0.081902	201.281851	173.261252					-0.549465
212.018000		0.081902	202.877135	173.831667					-0.549465
212.019000		0.081902	201.281851	173.261252					-0.549465
212.020000		0.081902	201.281851	173.261252					-0.549465
212.021000		0.081902	202.877135	173.261252					-0.549465
212.022000		0.081902	202.877135	173.261252					-0.549465
212.023000		0.081902	201.281851	173.261252					-0.549465
212.024000		0.081902	201.281851	173.261252					-0.549465
212.025000		0.081122	201.281851	173.261252					-0.550484
212.026000		0.081902	201.281851	173.261252					-0.549465
212.027000		0.081902	202.877135	173.261252					-0.549465
212.028000		0.080342	201.281851	173.261252					-0.551502
212.029000		0.081902	201.281851	173.261252					-0.549465
212.030000		0.081122	201.281851	173.261252					-0.550484
212.031000		0.081902	201.281851	173.831667					-0.549465
212.032000		0.081122	201.281851	173.831667					-0.550484
212.033000		0.081902	201.281851	173.261252					-0.549465
212.034000		0.081902	201.281851	173.261252					-0.549465
212.035000		0.081122	201.281851	173.261252					-0.550484
212.036000		0.081902	202.877135	173.261252					-0.549465
212.037000		0.081902	201.281851	173.261252					-0.549465
212.038000		0.081122	202.877135	173.261252					-0.550484
212.039000		0.081902	201.281851	173.261252					-0.549465
212.040000		0.081902	201.281851	173.261252					-0.549465
212.041000		0.081902	201.281851	173.261252					-0.549465
212.042000		0.082682	202.877135	173.831667					-0.548447
212.043000		0.081902	201.281851	173.261252					-0.549465
212.044000		0.081902	201.281851	173.261252					-0.549465
212.045000		0.081122	201.281851	173.261252					-0.550484
212.046000		0.081902	202.877135	173.831667					-0.549465
212.047000		0.081902	201.281851	173.261252					-0.549465
212.048000		0.081902	201.281851	173.261252					-0.549465
212.049000		0.081902	201.281851	173.261252					-0.549465
212.050000		0.081902	201.281851	173.261252					-0.549465
212.051000		0.081902	201.281851	173.261252					-0.549465
212.052000		0.081902	201.281851	173.261252					-0.549465
212.053000		0.081122	201.281851	173.261252					-0.550484
212.054000		0.081902	202.877135	173.261252					-0.549465
212.055000		0.081122	201.281851	173.261252					-0.550484
212.056000		0.081902	201.281851	173.261252					-0.549465
212.057000		0.081902	201.281851	173.261252					-0.549465
212.058000		0.081122	201.281851	173.261252					-0.550484
212.059000		0.081902	202.877135	173.261252					-0.549465
212.060000		0.081902	201.281851	173.261252					-0.549465
212.061000		0.081902	201.281851	173.261252					-0.549465
212.062000		0.081122	201.281851	173.261252					-0.550484
212.063000		0.081902	201.281851	173.261252					-0.549465
212.064000		0.081122	202.877135	173.261252					-0.550484
212.065000		0.081122	202.877135	173.261252					-0.550484
212.066000		0.081902	202.877135	173.261252					-0.549465
212.067000		0.081902	201.281851	173.261252					-0.549465
212.068000		0.081902	201.281851	173.261252					-0.549465
212.069000		0.081122	201.281851	173.831667					-0.550484
212.070000		0.081902	202.877135	173.261252					-0.549465
212.071000		0.081122	201.281851	173.261252					-0.550484
212.072000		0.081122	201.281851	173.261252					-0.550484
212.073000		0.081122	201.281851	173.831667					-0.550484
212.074000		0.081122	202.877135	173.261252					-0.550484
212.075000		0.081122	201.281851	173.261252					-0.550484
212.076000		0.081902	201.281851	173.261252					-0.549465
212.077000		0.081122	201.281851	173.261252					-0.550484
212.078000		0.081902	201.281851	173.261252					-0.549465
212.079000		0.081902	201.281851	173.831667					-0.549465
212.080000		0.081902	202.877135	173.261252					-0.549465
212.081000		0.081902	201.281851	173.261252					-0.549465
212.082000		0.081122	201.281851	173.261252					-0.550484
212.083000		0.080342	201.281851	173.261252					-0.551502
212.084000		0.081902	201.281851	173.261252					-0.549465
212.085000		0.081902	201.281851	173.831667					-0.549465
212.086000		0.081902	201.281851	173.261252					-0.549465
212.087000		0.081902	202.877135	173.261252					-0.549465
212.088000		0.082682	201.281851	173.261252					-0.548447
212.089000		0.081902	202.877135	173.831667					-0.549465
212.090000		0.081902	201.281851	173.261252					-0.549465
212.091000		0.081122	201.281851	173.261252					-0.550484
212.092000		0.081902	201.281851	173.261252					-0.549465
212.093000		0.081902	201.281851	173.831667					-0.549465
212.094000		0.081122	201.281851	173.261252					-0.550484
212.095000		0.081122	202.877135	173.261252					-0.550484
212.096000		0.081902	201.281851	173.261252					-0.549465
212.097000		0.081902	201.281851	173.261252					-0.549465
212.098000		0.081902	201.281851	173.261252					-0.549465
212.099000		0.082682	202.877135	173.261252					-0.548447
212.100000	0.404300	0.081122	201.281851	173.261252	5.000000	0.500000	0.765800	-0.656415	-0.550484
212.101000		0.081902	201.281851	173.831667					-0.549465
212.102000		0.082682	201.281851	173.261252					-0.548447
212.103000		0.081902	201.281851	173.831667					-0.549465
212.104000		0.081902	201.281851	173.261252					-0.549465
212.105000		0.081902	201.281851	173.261252					-0.549465
212.106000		0.081122	202.877135	173.261252					-0.550484
212.107000		0.081902	202.877135	173.261252					-0.549465
212.108000		0.081902	202.877135	173.261252					-0.549465
212.109000		0.081122	201.281851	173.831667					-0.550484
212.110000		0.081122	202.877135	173.261252					-0.550484
212.111000		0.081902	201.281851	173.261252					-0.549465
212.112000		0.081902	201.281851	173.261252					-0.549465
212.113000		0.081122	201.281851	173.261252					-0.550484
212.114000		0.081122	201.281851	173.261252					-0.550484
212.115000		0.081122	201.281851	173.261252					-0.550484
212.116000		0.081902	201.281851	173.831667					-0.549465
212.117000		0.082682	201.281851	173.831667					-0.548447
212.118000		0.081902	201.281851	173.261252					-0.549465
212.119000		0.081902	201.281851	173.261252					-0.549465
212.120000		0.081902	201.281851	173.261252					-0.549465
212.121000		0.082682	201.281851	173.261252					-0.548447
212.122000		0.081122	202.877135	173.261252					-0.550484
212.123000		0.082682	202.877135	173.261252					-0.548447
212.124000		0.081902	201.281851	173.261252					-0.549465
212.125000		0.081122	201.281851	173.261252					-0.550484
212.126000		0.081122	201.281851	173.261252					-0.550484
212.127000		0.081902	201.281851	173.261252					-0.549465
212.128000		0.082682	201.281851	173.261252					-0.548447
212.129000		0.081122	201.281851	173.261252					-0.550484
212.130000		0.081902	201.281851	173.261252					-0.549465
212.131000		0.081902	201.281851	173.261252					-0.549465
212.132000		0.081122	201.281851	173.261252					-0.550484
212.133000		0.081902	201.281851	173.261252					-0.549465
212.134000		0.081122	201.281851	173.261252					-0.550484
212.135000		0.081122	202.877135	173.261252					-0.550484
212.136000		0.081902	201.281851	173.261252					-0.549465
212.137000		0.081902	201.281851	173.261252					-0.549465
212.138000		0.081902	201.281851	173.831667					-0.549465
212.139000		0.081902	201.281851	173.261252					-0.549465
212.140000		0.081902	201.281851	173.261252					-0.549465
212.141000		0.081902	201.281851	173.261252					-0.549465
212.142000		0.081902	201.281851	173.261252					-0.549465
212.143000		0.081122	202.877135	173.831667					-0.550484
212.144000		0.081122	201.281851	173.831667					-0.550484
212.145000		0.081902	201.281851	173.261252					-0.549465
212.146000		0.081902	201.281851	173.261252					-0.549465
212.147000		0.081902	201.281851	173.261252					-0.549465
212.148000		0.081902	201.281851	173.261252					-0.549465
212.149000		0.081122	201.281851	173.261252					-0.550484
212.150000		0.081122	202.877135	173.261252					-0.550484
212.151000		0.081122	201.281851	173.261252					-0.550484
212.152000		0.081122	201.281851	173.261252					-0.550484
212.153000		0.081902	201.281851	173.261252					-0.549465
212.154000		0.082682	201.281851	173.261252					-0.548447
212.155000		0.081902	201.281851	173.261252					-0.549465
212.156000		0.081122	202.877135	173.261252					-0.550484
212.157000		0.082682	201.281851	173.261252					-0.548447
212.158000		0.081902	201.281851	173.831667					-0.549465
212.159000		0.081122	201.281851	173.831667					-0.550484
212.160000		0.081122	201.281851	173.831667					-0.550484
212.161000		0.081902	201.281851	173.261252					-0.549465
212.162000		0.081122	201.281851	173.261252					-0.550484
212.163000		0.081902	201.281851	173.261252					-0.549465
212.164000		0.081902	201.281851	173.831667					-0.549465
212.165000		0.081122	201.281851	173.261252					-0.550484
212.166000		0.081902	201.281851	173.261252					-0.549465
212.167000		0.081122	201.281851	173.261252					-0.550484
212.168000		0.081902	201.281851	173.261252					-0.549465
212.169000		0.082682	201.281851	173.261252					-0.548447
212.170000		0.082682	201.281851	173.831667					-0.548447
212.171000		0.081122	201.281851	173.261252					-0.550484
212.172000		0.081122	201.281851	173.261252					-0.550484
212.173000		0.081902	202.877135	173.261252					-0.549465
212.174000		0.081902	201.281851	173.261252					-0.549465
212.175000		0.081122	201.281851	173.831667					-0.550484
212.176000		0.081122	202.877135	173.261252					-0.550484
212.177000		0.081902	201.281851	173.261252					-0.549465
212.178000		0.081902	201.281851	173.261252					-0.549465
212.179000		0.081902	201.281851	173.261252					-0.549465
212.180000		0.081902	202.877135	173.261252					-0.549465
212.181000		0.081122	202.877135	173.261252					-0.550484
212.182000		0.081122	201.281851	173.261252					-0.550484
212.183000		0.081122	201.281851	173.261252					-0.550484
212.184000		0.081902	201.281851	173.261252					-0.549465
212.185000		0.081122	201.281851	173.261252					-0.550484
212.186000		0.082682	201.281851	173.261252					-0.548447
212.187000		0.081902	201.281851	173.261252					-0.549465
212.188000		0.081122	201.281851	173.261252					-0.550484
212.189000		0.081902	201.281851	173.261252					-0.549465
212.190000		0.081902	201.281851	173.261252					-0.549465
212.191000		0.081122	201.281851	173.261252					-0.550484
212.192000		0.082682	201.281851	173.261252					-0.548447
212.193000		0.081902	201.281851	173.261252					-0.549465
212.194000		0.081122	201.281851	173.261252					-0.550484
212.195000		0.081122	202.877135	173.261252					-0.550484
212.196000		0.081902	201.281851	173.261252					-0.549465
212.197000		0.081902	201.281851	173.261252					-0.549465
212.198000		0.081122	201.281851	173.261252					-0.550484
212.199000		0.081902	201.281851	173.261252					-0.549465
238.700000	0.001029	0.092822	201.281851	168.697930	5.000000	0.500000	0.765800	-0.656415	-0.535205
238.701000		0.093602	201.281851	168.697930					-0.534187
238.702000		0.093602	201.281851	168.697930					-0.534187
238.703000		0.092822	201.281851	168.697930					-0.535205
238.704000		0.093602	201.281851	168.697930					-0.534187
238.705000		0.093602	201.281851	168.697930					-0.534187
238.706000		0.093602	202.877135	168.697930					-0.534187
238.707000		0.093602	202.877135	168.697930					-0.534187
238.708000		0.092822	201.281851	168.697930					-0.535205
238.709000		0.093602	202.877135	168.697930					-0.534187
238.710000		0.093602	202.877135	168.697930					-0.534187
238.711000		0.092822	201.281851	168.697930					-0.535205
238.712000		0.093602	201.281851	168.697930					-0.534187
238.713000		0.093602	201.281851	168.697930					-0.534187
238.714000		0.092822	201.281851	168.697930					-0.535205
238.715000		0.092822	201.281851	168.697930					-0.535205
238.716000		0.092822	201.281851	168.697930					-0.535205
238.717000		0.093602	202.877135	168.697930					-0.534187
238.718000		0.093602	201.281851	168.697930					-0.534187
238.719000		0.093602	201.281851	168.697930					-0.534187
238.720000		0.092822	201.281851	168.697930					-0.535205
238.721000		0.093602	201.281851	168.697930					-0.534187
238.722000		0.093602	202.877135	168.697930					-0.534187
238.723000		0.093602	201.281851	168.697930					-0.534187
238.724000		0.093602	202.877135	168.697930					-0.534187
238.725000		0.092822	202.877135	168.697930					-0.535205
238.726000		0.092822	201.281851	168.697930					-0.535205
238.727000		0.092822	201.281851	168.697930					-0.535205
238.728000		0.093602	202.877135	168.697930					-0.534187
238.729000		0.093602	201.281851	168.697930					-0.534187
238.730000		0.092822	201.281851	168.697930					-0.535205
238.731000		0.092822	201.281851	168.697930					-0.535205
238.732000		0.093602	201.281851	168.697930					-0.534187
238.733000		0.093602	201.281851	168.697930					-0.534187
238.734000		0.093602	201.281851	168.697930					-0.534187
238.735000		0.093602	201.281851	168.697930					-0.534187
238.736000		0.092822	201.281851	168.697930					-0.535205
238.737000		0.092822	202.877135	168.697930					-0.535205
238.738000		0.092822	201.281851	168.697930					-0.535205
238.739000		0.092822	201.281851	168.697930					-0.535205
238.740000		0.092822	201.281851	168.697930					-0.535205
238.741000		0.092822	201.281851	168.697930					-0.535205
238.742000		0.092822	202.877135	168.697930					-0.535205
238.743000		0.093602	201.281851	168.697930					-0.534187
238.744000		0.093602	201.281851	168.697930					-0.534187
238.745000		0.093602	201.281851	168.697930					-0.534187
238.746000		0.093602	201.281851	168.697930					-0.534187
238.747000		0.093602	201.281851	168.697930					-0.534187
238.748000		0.092822	202.877135	168.697930					-0.535205
238.749000		0.092822	202.877135	168.697930					-0.535205
238.750000		0.093602	201.281851	168.697930					-0.534187
238.751000		0.092822	202.877135	168.697930					-0.535205
238.752000		0.093602	201.281851	168.697930					-0.534187
238.753000		0.093602	201.281851	168.697930					-0.534187
238.754000		0.093602	201.281851	168.697930					-0.534187
238.755000		0.092822	201.281851	168.697930					-0.535205
238.756000		0.092822	201.281851	168.697930					-0.535205
238.757000		0.092822	201.281851	168.697930					-0.535205
238.758000		0.093602	201.281851	168.697930					-0.534187
238.759000		0.093602	201.281851	168.697930					-0.534187
238.760000		0.092822	201.281851	168.697930					-0.535205
238.761000		0.093602	201.281851	168.697930					-0.534187
238.762000		0.093602	201.281851	168.697930					-0.534187
238.763000		0.093602	201.281851	168.697930					-0.534187
238.764000		0.093602	201.281851	168.697930					-0.534187
238.765000		0.093602	201.281851	168.697930					-0.534187
238.766000		0.093602	201.281851	168.697930					-0.534187
238.767000		0.092822	201.281851	168.697930					-0.535205
238.768000		0.093602	201.281851	168.697930					-0.534187
238.769000		0.093602	201.281851	168.697930					-0.534187
238.770000		0.093602	201.281851	168.697930					-0.534187
238.771000		0.092822	201.281851	168.697930					-0.535205
238.772000		0.093602	201.281851	168.697930					-0.534187
238.773000		0.093602	201.281851	168.697930					-0.534187
238.774000		0.093602	201.281851	168.697930					-0.534187
238.775000		0.092822	201.281851	168.697930					-0.535205
238.776000		0.093602	201.281851	168.697930					-0.534187
238.777000		0.092822	201.281851	168.697930					-0.535205
238.778000		0.092822	201.281851	168.697930					-0.535205
238.779000		0.092822	201.281851	168.697930					-0.535205
238.780000		0.093602	201.281851	168.697930					-0.534187
238.781000		0.093602	201.281851	168.697930					-0.534187
238.782000		0.093602	201.281851	168.697930					-0.534187
238.783000		0.093602	201.281851	168.697930					-0.534187
238.784000		0.093602	201.281851	168.697930					-0.534187
238.785000		0.093602	201.281851	168.697930					-0.534187
238.786000		0.092822	201.281851	168.697930					-0.535205
238.787000		0.092822	201.281851	168.697930					-0.535205
238.788000		0.092822	201.281851	168.697930					-0.535205
238.789000		0.094382	201.281851	168.697930					-0.533168
238.790000		0.092822	201.281851	168.697930					-0.535205
238.791000		0.093602	201.281851	168.697930					-0.534187
238.792000		0.093602	201.281851	168.697930					-0.534187
238.793000		0.093602	201.281851	168.697930					-0.534187
238.794000		0.092822	202.877135	168.697930					-0.535205
238.795000		0.092822	201.281851	168.697930					-0.535205
238.796000		0.092822	201.281851	168.697930					-0.535205
238.797000		0.093602	202.877135	168.697930					-0.534187
238.798000		0.092822	202.877135	168.697930					-0.535205
238.799000		0.092822	201.281851	168.697930					-0.535205
238.800000	0.228262	0.093602	201.281851	168.697930	5.000000	0.500000	0.765800	-0.656415	-0.534187
238.801000		0.092822	201.281851	168.697930					-0.535205
238.802000		0.092822	201.281851	168.697930					-0.535205
238.803000		0.092822	201.281851	168.697930					-0.535205
238.804000		0.093602	201.281851	168.697930					-0.534187
238.805000		0.094382	202.877135	168.697930					-0.533168
238.806000		0.092822	201.281851	168.697930					-0.535205
238.807000		0.093602	201.281851	168.697930					-0.534187
238.808000		0.093602	201.281851	168.697930					-0.534187
238.809000		0.093602	202.877135	168.697930					-0.534187
238.810000		0.093602	202.877135	168.697930					-0.534187
238.811000		0.093602	201.281851	168.697930					-0.534187
238.812000		0.093602	201.281851	168.697930					-0.534187
238.813000		0.094382	202.877135	168.697930					-0.533168
238.814000		0.093602	201.281851	168.697930					-0.534187
238.815000		0.093602	201.281851	168.697930					-0.534187
238.816000		0.093602	202.877135	168.697930					-0.534187
238.817000		0.092822	201.281851	168.697930					-0.535205
238.818000		0.093602	202.877135	168.697930					-0.534187
238.819000		0.092822	202.877135	168.697930					-0.535205
238.820000		0.092822	201.281851	168.697930					-0.535205
238.821000		0.094382	201.281851	168.697930					-0.533168
238.822000		0.092822	201.281851	168.697930					-0.535205
238.823000		0.093602	201.281851	168.697930					-0.534187
238.824000		0.093602	201.281851	168.697930					-0.534187
238.825000		0.093602	201.281851	168.697930					-0.534187
238.826000		0.093602	202.877135	168.697930					-0.534187
238.827000		0.093602	201.281851	168.697930					-0.534187
238.828000		0.092822	201.281851	168.697930					-0.535205
238.829000		0.093602	201.281851	168.697930					-0.534187
238.830000		0.093602	201.281851	168.697930					-0.534187
238.831000		0.093602	201.281851	168.697930					-0.534187
238.832000		0.092822	201.281851	168.697930					-0.535205
238.833000		0.092822	201.281851	168.697930					-0.535205
238.834000		0.093602	201.281851	168.697930					-0.534187
238.835000		0.093602	201.281851	168.697930					-0.534187
238.836000		0.093602	201.281851	168.697930					-0.534187
238.837000		0.092822	201.281851	168.697930					-0.535205
238.838000		0.093602	201.281851	168.697930					-0.534187
238.839000		0.093602	202.877135	168.697930					-0.534187
238.840000		0.093602	201.281851	168.697930					-0.534187
238.841000		0.092822	201.281851	168.697930					-0.535205
238.842000		0.094382	201.281851	168.697930					-0.533168
238.843000		0.093602	201.281851	168.697930					-0.534187
238.844000		0.092822	201.281851	168.697930					-0.535205
238.845000		0.092822	201.281851	168.697930					-0.535205
238.846000		0.093602	201.281851	168.697930					-0.534187
238.847000		0.093602	202.877135	168.697930					-0.534187
238.848000		0.093602	202.877135	168.697930					-0.534187
238.849000		0.093602	201.281851	168.697930					-0.534187
238.850000		0.092822	202.877135	168.697930					-0.535205
238.851000		0.093602	201.281851	168.697930					-0.534187
238.852000		0.093602	202.877135	168.697930					-0.534187
238.853000		0.093602	201.281851	168.697930					-0.534187
238.854000		0.093602	201.281851	168.697930					-0.534187
238.855000		0.093602	202.877135	168.697930					-0.534187
238.856000		0.092822	201.281851	168.697930					-0.535205
238.857000		0.092822	201.281851	168.697930					-0.535205
238.858000		0.093602	201.281851	168.697930					-0.534187
238.859000		0.092822	201.281851	168.697930					-0.535205
238.860000		0.093602	201.281851	168.697930					-0.534187
238.861000		0.092822	201.281851	168.697930					-0.535205
238.862000		0.094382	201.281851	168.697930					-0.533168
238.863000		0.093602	201.281851	168.697930					-0.534187
238.864000		0.092822	202.877135	168.697930					-0.535205
238.865000		0.093602	201.281851	168.697930					-0.534187
238.866000		0.093602	201.281851	168.697930					-0.534187
238.867000		0.092822	202.877135	168.697930					-0.535205
238.868000		0.093602	201.281851	168.697930					-0.534187
238.869000		0.092822	202.877135	168.697930					-0.535205
238.870000		0.093602	201.281851	168.697930					-0.534187
238.871000		0.093602	201.281851	168.697930					-0.534187
238.872000		0.092822	202.877135	168.697930					-0.535205
238.873000		0.092822	201.281851	168.697930					-0.535205
238.874000		0.094382	201.281851	168.697930					-0.533168
238.875000		0.092822	201.281851	168.697930					-0.535205
238.876000		0.092822	202.877135	168.697930					-0.535205
238.877000		0.092822	201.281851	168.697930					-0.535205
238.878000		0.094382	201.281851	168.697930					-0.533168
238.879000		0.092822	201.281851	168.697930					-0.535205
238.880000		0.093602	201.281851	168.697930					-0.534187
238.881000		0.092822	201.281851	168.697930					-0.535205
238.882000		0.093602	201.281851	168.697930					-0.534187
238.883000		0.092822	201.281851	168.697930					-0.535205
238.884000		0.092822	201.281851	168.697930					-0.535205
238.885000		0.093602	201.281851	168.697930					-0.534187
238.886000		0.093602	201.281851	168.697930					-0.534187
238.887000		0.092822	201.281851	168.697930					-0.535205
238.888000		0.093602	201.281851	168.697930					-0.534187
238.889000		0.092822	201.281851	168.697930					-0.535205
238.890000		0.093602	201.281851	168.697930					-0.534187
238.891000		0.093602	202.877135	168.697930					-0.534187
238.892000		0.093602	201.281851	168.697930					-0.534187
238.893000		0.092822	201.281851	168.697930					-0.535205
238.894000		0.093602	201.281851	168.697930					-0.534187
238.895000		0.093602	201.281851	168.697930					-0.534187
238.896000		0.093602	201.281851	168.697930					-0.534187
238.897000		0.092822	202.877135	168.697930					-0.535205
238.898000		0.092822	201.281851	168.697930					-0.535205
238.899000		0.092822	201.281851	168.697930					-0.535205
238.900000	0.340424	0.094382	201.281851	168.697930	5.000000	0.500000	0.765800	-0.656415	-0.533168
238.901000		0.093602	201.281851	168.697930					-0.534187
238.902000		0.093602	201.281851	168.697930					-0.534187
238.903000		0.093602	201.281851	168.697930					-0.534187
238.904000		0.092822	201.281851	168.697930					-0.535205
238.905000		0.092822	201.281851	168.697930					-0.535205
238.906000		0.092822	201.281851	168.697930					-0.535205
238.907000		0.092822	201.281851	168.697930					-0.535205
238.908000		0.093602	202.877135	168.697930					-0.534187
238.909000		0.092822	202.877135	168.697930					-0.535205
238.910000		0.092822	201.281851	168.697930					-0.535205
238.911000		0.093602	202.877135	168.697930					-0.534187
238.912000		0.093602	202.877135	168.697930					-0.534187
238.913000		0.093602	201.281851	168.697930					-0.534187
238.914000		0.093602	202.877135	168.697930					-0.534187
238.915000		0.093602	201.281851	168.697930					-0.534187
238.916000		0.092822	201.281851	168.697930					-0.535205
238.917000		0.093602	201.281851	168.697930					-0.534187
238.918000		0.092822	201.281851	168.697930					-0.535205
238.919000		0.092822	201.281851	168.697930					-0.535205
238.920000		0.093602	201.281851	168.697930					-0.534187
238.921000		0.092822	202.877135	168.697930					-0.535205
238.922000		0.093602	201.281851	168.697930					-0.534187
238.923000		0.092822	201.281851	168.697930					-0.535205
238.924000		0.093602	201.281851	168.697930					-0.534187
238.925000		0.093602	201.281851	168.697930					-0.534187
238.926000		0.093602	201.281851	168.697930					-0.534187
238.927000		0.093602	201.281851	168.697930					-0.534187
238.928000		0.094382	201.281851	168.697930					-0.533168
238.929000		0.092822	201.281851	168.697930					-0.535205
238.930000		0.093602	201.281851	168.697930					-0.534187
238.931000		0.093602	202.877135	168.697930					-0.534187
238.932000		0.093602	202.877135	168.697930					-0.534187
238.933000		0.092822	201.281851	168.697930					-0.535205
238.934000		0.093602	202.877135	168.697930					-0.534187
238.935000		0.092822	201.281851	168.697930					-0.535205
238.936000		0.092822	201.281851	168.697930					-0.535205
238.937000		0.093602	201.281851	168.697930					-0.534187
238.938000		0.094382	201.281851	168.697930					-0.533168
238.939000		0.093602	202.877135	168.697930					-0.534187
238.940000		0.092822	201.281851	168.697930					-0.535205
238.941000		0.093602	201.281851	168.697930					-0.534187
238.942000		0.093602	201.281851	168.697930					-0.534187
238.943000		0.092822	201.281851	168.697930					-0.535205
238.944000		0.093602	201.281851	168.697930					-0.534187
238.945000		0.093602	201.281851	168.697930					-0.534187
238.946000		0.093602	202.877135	168.697930					-0.534187
238.947000		0.093602	202.877135	168.697930					-0.534187
238.948000		0.093602	201.281851	168.697930					-0.534187
238.949000		0.093602	201.281851	168.697930					-0.534187
238.950000		0.093602	201.281851	168.697930					-0.534187
238.951000		0.092822	201.281851	168.697930					-0.535205
238.952000		0.093602	201.281851	168.697930					-0.534187
238.953000		0.093602	201.281851	168.697930					-0.534187
238.954000		0.093602	202.877135	168.697930					-0.534187
238.955000		0.093602	201.281851	168.697930					-0.534187
238.956000		0.093602	201.281851	168.697930					-0.534187
238.957000		0.092042	202.877135	168.697930					-0.536224
238.958000		0.093602	201.281851	168.697930					-0.534187
238.959000		0.093602	201.281851	168.697930					-0.534187
238.960000		0.092822	201.281851	168.697930					-0.535205
238.961000		0.092822	201.281851	168.697930					-0.535205
238.962000		0.093602	201.281851	168.697930					-0.534187
238.963000		0.092822	202.877135	168.697930					-0.535205
238.964000		0.092822	201.281851	168.697930					-0.535205
238.965000		0.094382	201.281851	168.697930					-0.533168
238.966000		0.093602	201.281851	168.697930					-0.534187
238.967000		0.092822	201.281851	168.697930					-0.535205
238.968000		0.092822	201.281851	168.697930					-0.535205
238.969000		0.093602	201.281851	168.697930					-0.534187
238.970000		0.093602	201.281851	168.697930					-0.534187
238.971000		0.092822	201.281851	168.697930					-0.535205
238.972000		0.093602	201.281851	168.697930					-0.534187
238.973000		0.093602	202.877135	168.697930					-0.534187
238.974000		0.093602	201.281851	168.697930					-0.534187
238.975000		0.092822	201.281851	168.697930					-0.535205
238.976000		0.092822	202.877135	168.697930					-0.535205
238.977000		0.092822	201.281851	168.697930					-0.535205
238.978000		0.092822	201.281851	168.697930					-0.535205
238.979000		0.093602	201.281851	168.697930					-0.534187
238.980000		0.093602	201.281851	168.697930					-0.534187
238.981000		0.093602	201.281851	168.697930					-0.534187
238.982000		0.093602	201.281851	168.697930					-0.534187
238.983000		0.093602	202.877135	168.697930					-0.534187
238.984000		0.093602	202.877135	168.697930					-0.534187
238.985000		0.093602	202.877135	168.697930					-0.534187
238.986000		0.093602	202.877135	168.697930					-0.534187
238.987000		0.092822	201.281851	168.697930					-0.535205
238.988000		0.092822	201.281851	168.697930					-0.535205
238.989000		0.092822	201.281851	168.697930					-0.535205
238.990000		0.092822	201.281851	168.697930					-0.535205
238.991000		0.093602	201.281851	168.697930					-0.534187
238.992000		0.093602	201.281851	168.697930					-0.534187
238.993000		0.093602	201.281851	168.697930					-0.534187
238.994000		0.093602	201.281851	168.697930					-0.534187
238.995000		0.093602	201.281851	168.697930					-0.534187
238.996000		0.092822	201.281851	168.697930					-0.535205
238.997000		0.093602	201.281851	168.697930					-0.534187
238.998000		0.092822	201.281851	168.697930					-0.535205
238.999000		0.092822	201.281851	168.697930					-0.535205
239.000000	0.449217	0.092822	201.281851	168.697930	5.000000	0.500000	0.765800	-0.656415	-0.535205
239.001000		0.094382	201.281851	168.697930					-0.533168
239.002000		0.093602	201.281851	168.697930					-0.534187
239.003000		0.093602	201.281851	168.697930					-0.534187
239.004000		0.092822	201.281851	168.697930					-0.535205
239.005000		0.092822	201.281851	168.697930					-0.535205
239.006000		0.093602	202.877135	168.697930					-0.534187
239.007000		0.092822	201.281851	168.697930					-0.535205
239.008000		0.093602	201.281851	168.697930					-0.534187
239.009000		0.093602	201.281851	168.697930					-0.534187
239.010000		0.092822	201.281851	168.697930					-0.535205
239.011000		0.093602	201.281851	169.268345					-0.534187
239.012000		0.093602	202.877135	168.697930					-0.534187
239.013000		0.092822	201.281851	168.697930					-0.535205
239.014000		0.092822	201.281851	168.697930					-0.535205
239.015000		0.092822	202.877135	168.697930					-0.535205
239.016000		0.093602	202.877135	168.697930					-0.534187
239.017000		0.093602	201.281851	168.697930					-0.534187
239.018000		0.093602	201.281851	168.697930					-0.534187
239.019000		0.093602	201.281851	168.697930					-0.534187
239.020000		0.093602	201.281851	168.697930					-0.534187
239.021000		0.092822	201.281851	168.697930					-0.535205
239.022000		0.093602	201.281851	168.697930					-0.534187
239.023000		0.092822	201.281851	168.697930					-0.535205
239.024000		0.093602	202.877135	168.697930					-0.534187
239.025000		0.092822	201.281851	168.697930					-0.535205
239.026000		0.094382	201.281851	168.697930					-0.533168
239.027000		0.093602	201.281851	168.697930					-0.534187
239.028000		0.093602	201.281851	168.697930					-0.534187
239.029000		0.093602	202.877135	168.697930					-0.534187
239.030000		0.093602	201.281851	168.697930					-0.534187
239.031000		0.092822	202.877135	168.697930					-0.535205
239.032000		0.093602	201.281851	168.697930					-0.534187
239.033000		0.093602	201.281851	168.697930					-0.534187
239.034000		0.092822	201.281851	168.697930					-0.535205
239.035000		0.093602	201.281851	168.697930					-0.534187
239.036000		0.092822	201.281851	168.697930					-0.535205
239.037000		0.092822	201.281851	168.697930					-0.535205
239.038000		0.093602	201.281851	168.697930					-0.534187
239.039000		0.092822	201.281851	168.697930					-0.535205
239.040000		0.092822	202.877135	168.697930					-0.535205
239.041000		0.093602	201.281851	168.697930					-0.534187
239.042000		0.093602	202.877135	168.697930					-0.534187
239.043000		0.092822	201.281851	168.697930					-0.535205
239.044000		0.092822	201.281851	169.268345					-0.535205
239.045000		0.093602	201.281851	168.697930					-0.534187
239.046000		0.093602	201.281851	168.697930					-0.534187
239.047000		0.093602	201.281851	168.697930					-0.534187
239.048000		0.092822	201.281851	168.697930					-0.535205
239.049000		0.093602	201.281851	168.697930					-0.534187
239.050000		0.093602	201.281851	168.697930					-0.534187
239.051000		0.092822	201.281851	168.697930					-0.535205
239.052000		0.092822	201.281851	168.697930					-0.535205
239.053000		0.093602	201.281851	168.697930					-0.534187
239.054000		0.092822	201.281851	168.697930					-0.535205
239.055000		0.093602	201.281851	168.697930					-0.534187
239.056000		0.093602	202.877135	168.697930					-0.534187
239.057000		0.092822	201.281851	168.697930					-0.535205
239.058000		0.093602	201.281851	168.697930					-0.534187
239.059000		0.093602	201.281851	168.697930					-0.534187
239.060000		0.093602	201.281851	168.697930					-0.534187
239.061000		0.093602	202.877135	168.697930					-0.534187
239.062000		0.093602	201.281851	168.697930					-0.534187
239.063000		0.093602	201.281851	168.697930					-0.534187
239.064000		0.093602	201.281851	168.697930					-0.534187
239.065000		0.093602	201.281851	168.697930					-0.534187
239.066000		0.092822	202.877135	168.697930					-0.535205
239.067000		0.093602	201.281851	168.697930					-0.534187
239.068000		0.092822	201.281851	168.697930					-0.535205
239.069000		0.093602	202.877135	168.697930					-0.534187
239.070000		0.093602	202.877135	168.697930					-0.534187
239.071000		0.092822	201.281851	168.697930					-0.535205
239.072000		0.093602	202.877135	168.697930					-0.534187
239.073000		0.092822	202.877135	168.697930					-0.535205
239.074000		0.093602	201.281851	168.697930					-0.534187
239.075000		0.092822	201.281851	169.268345					-0.535205
239.076000		0.092822	201.281851	168.697930					-0.535205
239.077000		0.092822	201.281851	168.697930					-0.535205
239.078000		0.093602	201.281851	168.697930					-0.534187
239.079000		0.092822	202.877135	168.697930					-0.535205
239.080000		0.093602	201.281851	168.697930					-0.534187
239.081000		0.093602	201.281851	168.697930					-0.534187
239.082000		0.093602	201.281851	168.697930					-0.534187
239.083000		0.092822	202.877135	168.697930					-0.535205
239.084000		0.093602	201.281851	168.697930					-0.534187
239.085000		0.093602	201.281851	168.697930					-0.534187
239.086000		0.093602	201.281851	168.697930					-0.534187
239.087000		0.093602	202.877135	168.697930					-0.534187
239.088000		0.093602	201.281851	168.697930					-0.534187
239.089000		0.093602	202.877135	168.697930					-0.534187
239.090000		0.093602	201.281851	168.697930					-0.534187
239.091000		0.093602	201.281851	168.697930					-0.534187
239.092000		0.093602	201.281851	168.697930					-0.534187
239.093000		0.093602	201.281851	168.697930					-0.534187
239.094000		0.093602	201.281851	168.697930					-0.534187
239.095000		0.092822	202.877135	168.697930					-0.535205
239.096000		0.093602	201.281851	168.697930					-0.534187
239.097000		0.092822	201.281851	168.697930					-0.535205
239.098000		0.092822	201.281851	168.697930					-0.535205
239.099000		0.092822	201.281851	168.697930					-0.535205
266.400000	0.000000	0.080342	201.281851	162.993777	5.000000	0.500000	0.765800	-0.656415	-0.551502
266.401000		0.080342	201.281851	162.993777					-0.551502
266.402000		0.080342	201.281851	162.993777					-0.551502
266.403000		0.081122	201.281851	162.993777					-0.550484
266.404000		0.080342	201.281851	162.993777					-0.551502
266.405000		0.081122	201.281851	162.993777					-0.550484
266.406000		0.080342	201.281851	162.993777					-0.551502
266.407000		0.080342	201.281851	162.993777					-0.551502
266.408000		0.080342	201.281851	162.993777					-0.551502
266.409000		0.080342	202.877135	162.993777					-0.551502
266.410000		0.080342	201.281851	162.993777					-0.551502
266.411000		0.080342	202.877135	162.993777					-0.551502
266.412000		0.081122	201.281851	162.993777					-0.550484
266.413000		0.080342	201.281851	162.993777					-0.551502
266.414000		0.081122	202.877135	162.993777					-0.550484
266.415000		0.080342	201.281851	162.993777					-0.551502
266.416000		0.080342	201.281851	162.993777					-0.551502
266.417000		0.080342	202.877135	162.993777					-0.551502
266.418000		0.080342	201.281851	162.993777					-0.551502
266.419000		0.080342	202.877135	162.993777					-0.551502
266.420000		0.080342	202.877135	162.993777					-0.551502
266.421000		0.080342	201.281851	162.993777					-0.551502
266.422000		0.081122	201.281851	162.993777					-0.550484
266.423000		0.081122	201.281851	162.993777					-0.550484
266.424000		0.080342	201.281851	162.993777					-0.551502
266.425000		0.080342	201.281851	162.993777					-0.551502
266.426000		0.080342	201.281851	162.993777					-0.551502
266.427000		0.081122	201.281851	162.993777					-0.550484
266.428000		0.080342	201.281851	162.993777					-0.551502
266.429000		0.081122	201.281851	162.993777					-0.550484
266.430000		0.080342	201.281851	162.993777					-0.551502
266.431000		0.080342	201.281851	162.993777					-0.551502
266.432000		0.081122	201.281851	162.993777					-0.550484
266.433000		0.080342	201.281851	162.993777					-0.551502
266.434000		0.080342	202.877135	162.993777					-0.551502
266.435000		0.080342	202.877135	162.993777					-0.551502
266.436000		0.080342	201.281851	162.993777					-0.551502
266.437000		0.080342	201.281851	162.993777					-0.551502
266.438000		0.079562	201.281851	162.993777					-0.552521
266.439000		0.080342	201.281851	162.993777					-0.551502
266.440000		0.080342	201.281851	162.993777					-0.551502
266.441000		0.080342	201.281851	162.993777					-0.551502
266.442000		0.080342	202.877135	162.993777					-0.551502
266.443000		0.080342	201.281851	162.993777					-0.551502
266.444000		0.080342	201.281851	162.993777					-0.551502
266.445000		0.080342	201.281851	162.993777					-0.551502
266.446000		0.081122	201.281851	162.993777					-0.550484
266.447000		0.080342	201.281851	162.993777					-0.551502
266.448000		0.081122	202.877135	162.993777					-0.550484
266.449000		0.081122	201.281851	162.993777					-0.550484
266.450000		0.081122	201.281851	162.993777					-0.550484
266.451000		0.080342	201.281851	162.993777					-0.551502
266.452000		0.080342	201.281851	162.993777					-0.551502
266.453000		0.081122	201.281851	162.993777					-0.550484
266.454000		0.080342	202.877135	162.993777					-0.551502
266.455000		0.080342	202.877135	162.993777					-0.551502
266.456000		0.080342	201.281851	162.993777					-0.551502
266.457000		0.080342	201.281851	162.993777					-0.551502
266.458000		0.080342	201.281851	162.993777					-0.551502
266.459000		0.080342	202.877135	162.993777					-0.551502
266.460000		0.080342	202.877135	162.993777					-0.551502
266.461000		0.081122	202.877135	162.993777					-0.550484
266.462000		0.080342	201.281851	162.993777					-0.551502
266.463000		0.080342	201.281851	162.993777					-0.551502
266.464000		0.080342	201.281851	162.993777					-0.551502
266.465000		0.080342	201.281851	162.993777					-0.551502
266.466000		0.080342	202.877135	162.993777					-0.551502
266.467000		0.081122	201.281851	162.993777					-0.550484
266.468000		0.080342	201.281851	162.993777					-0.551502
266.469000		0.081122	201.281851	162.993777					-0.550484
266.470000		0.080342	201.281851	162.993777					-0.551502
266.471000		0.079562	201.281851	162.993777					-0.552521
266.472000		0.080342	201.281851	162.993777					-0.551502
266.473000		0.080342	202.877135	162.993777					-0.551502
266.474000		0.080342	201.281851	162.993777					-0.551502
266.475000		0.080342	201.281851	162.993777					-0.551502
266.476000		0.081122	201.281851	162.993777					-0.550484
266.477000		0.080342	201.281851	162.993777					-0.551502
266.478000		0.080342	201.281851	162.993777					-0.551502
266.479000		0.080342	201.281851	162.993777					-0.551502
266.480000		0.080342	202.877135	162.993777					-0.551502
266.481000		0.080342	201.281851	162.993777					-0.551502
266.482000		0.080342	201.281851	162.993777					-0.551502
266.483000		0.080342	201.281851	162.993777					-0.551502
266.484000		0.080342	201.281851	162.993777					-0.551502
266.485000		0.080342	201.281851	162.993777					-0.551502
266.486000		0.081122	201.281851	162.993777					-0.550484
266.487000		0.080342	201.281851	162.993777					-0.551502
266.488000		0.080342	201.281851	162.993777					-0.551502
266.489000		0.080342	201.281851	162.993777					-0.551502
266.490000		0.081122	201.281851	162.993777					-0.550484
266.491000		0.080342	201.281851	162.993777					-0.551502
266.492000		0.080342	201.281851	162.993777					-0.551502
266.493000		0.081122	201.281851	162.993777					-0.550484
266.494000		0.081122	201.281851	162.993777					-0.550484
266.495000		0.080342	202.877135	162.993777					-0.551502
266.496000		0.080342	202.877135	162.993777					-0.551502
266.497000		0.080342	201.281851	162.993777					-0.551502
266.498000		0.080342	201.281851	162.993777					-0.551502
266.499000		0.081122	201.281851	162.993777					-0.550484
266.500000	0.328550	0.080342	201.281851	162.993777	5.000000	0.500000	0.765800	-0.656415	-0.551502
266.501000		0.080342	201.281851	162.993777					-0.551502
266.502000		0.080342	201.281851	162.993777					-0.551502
266.503000		0.080342	201.281851	162.993777					-0.551502
266.504000		0.080342	201.281851	162.993777					-0.551502
266.505000		0.080342	201.281851	162.993777					-0.551502
266.506000		0.080342	201.281851	162.993777					-0.551502
266.507000		0.081122	201.281851	162.993777					-0.550484
266.508000		0.080342	202.877135	162.993777					-0.551502
266.509000		0.080342	201.281851	162.993777					-0.551502
266.510000		0.081122	202.877135	162.993777					-0.550484
266.511000		0.080342	201.281851	162.993777					-0.551502
266.512000		0.081122	201.281851	162.993777					-0.550484
266.513000		0.080342	201.281851	162.993777					-0.551502
266.514000		0.080342	201.281851	162.993777					-0.551502
266.515000		0.080342	201.281851	162.993777					-0.551502
266.516000		0.080342	202.877135	162.993777					-0.551502
266.517000		0.080342	201.281851	162.993777					-0.551502
266.518000		0.080342	202.877135	162.993777					-0.551502
266.519000		0.081122	201.281851	162.993777					-0.550484
266.520000		0.079562	201.281851	162.993777					-0.552521
266.521000		0.080342	201.281851	162.993777					-0.551502
266.522000		0.080342	202.877135	162.993777					-0.551502
266.523000		0.080342	202.877135	162.993777					-0.551502
266.524000		0.080342	201.281851	162.993777					-0.551502
266.525000		0.080342	201.281851	162.993777					-0.551502
266.526000		0.080342	202.877135	162.993777					-0.551502
266.527000		0.081122	201.281851	162.993777					-0.550484
266.528000		0.080342	201.281851	162.993777					-0.551502
266.529000		0.080342	202.877135	162.993777					-0.551502
266.530000		0.081122	201.281851	162.993777					-0.550484
266.531000		0.080342	201.281851	162.993777					-0.551502
266.532000		0.080342	201.281851	162.993777					-0.551502
266.533000		0.081122	201.281851	162.993777					-0.550484
266.534000		0.080342	201.281851	162.993777					-0.551502
266.535000		0.080342	201.281851	162.993777					-0.551502
266.536000		0.080342	202.877135	162.993777					-0.551502
266.537000		0.080342	201.281851	162.993777					-0.551502
266.538000		0.080342	201.281851	162.993777					-0.551502
266.539000		0.081122	201.281851	162.993777					-0.550484
266.540000		0.080342	201.281851	162.993777					-0.551502
266.541000		0.081122	201.281851	162.993777					-0.550484
266.542000		0.080342	201.281851	162.993777					-0.551502
266.543000		0.080342	201.281851	162.993777					-0.551502
266.544000		0.081122	202.877135	162.993777					-0.550484
266.545000		0.081122	201.281851	162.993777					-0.550484
266.546000		0.080342	201.281851	162.993777					-0.551502
266.547000		0.080342	201.281851	162.993777					-0.551502
266.548000		0.080342	201.281851	162.993777					-0.551502
266.549000		0.080342	202.877135	162.993777					-0.551502
266.550000		0.080342	201.281851	162.993777					-0.551502
266.551000		0.080342	201.281851	162.993777					-0.551502
266.552000		0.080342	201.281851	162.993777					-0.551502
266.553000		0.080342	201.281851	162.993777					-0.551502
266.554000		0.080342	201.281851	162.993777					-0.551502
266.555000		0.080342	201.281851	162.993777					-0.551502
266.556000		0.080342	201.281851	162.993777					-0.551502
266.557000		0.079562	201.281851	162.993777					-0.552521
266.558000		0.080342	201.281851	162.993777					-0.551502
266.559000		0.080342	202.877135	162.993777					-0.551502
266.560000		0.080342	202.877135	162.993777					-0.551502
266.561000		0.080342	202.877135	162.993777					-0.551502
266.562000		0.080342	201.281851	162.993777					-0.551502
266.563000		0.080342	201.281851	162.993777					-0.551502
266.564000		0.080342	201.281851	162.993777					-0.551502
266.565000		0.080342	201.281851	162.993777					-0.551502
266.566000		0.080342	201.281851	162.993777					-0.551502
266.567000		0.081122	201.281851	162.993777					-0.550484
266.568000		0.080342	201.281851	162.993777					-0.551502
266.569000		0.080342	202.877135	162.993777					-0.551502
266.570000		0.080342	201.281851	162.993777					-0.551502
266.571000		0.080342	202.877135	162.993777					-0.551502
266.572000		0.080342	202.877135	162.993777					-0.551502
266.573000		0.080342	201.281851	162.993777					-0.551502
266.574000		0.080342	201.281851	162.993777					-0.551502
266.575000		0.080342	201.281851	162.993777					-0.551502
266.576000		0.081122	202.877135	162.993777					-0.550484
266.577000		0.081122	201.281851	162.993777					-0.550484
266.578000		0.080342	202.877135	162.993777					-0.551502
266.579000		0.080342	201.281851	162.993777					-0.551502
266.580000		0.080342	201.281851	162.993777					-0.551502
266.581000		0.080342	201.281851	162.993777					-0.551502
266.582000		0.080342	201.281851	162.993777					-0.551502
266.583000		0.081122	201.281851	162.993777					-0.550484
266.584000		0.080342	201.281851	162.993777					-0.551502
266.585000		0.081122	201.281851	162.993777					-0.550484
266.586000		0.080342	201.281851	163.564192					-0.551502
266.587000		0.081122	202.877135	162.993777					-0.550484
266.588000		0.081122	202.877135	162.993777					-0.550484
266.589000		0.081122	202.877135	162.993777					-0.550484
266.590000		0.080342	202.877135	162.993777					-0.551502
266.591000		0.080342	201.281851	162.993777					-0.551502
266.592000		0.080342	201.281851	162.993777					-0.551502
266.593000		0.080342	202.877135	162.993777					-0.551502
266.594000		0.080342	201.281851	162.993777					-0.551502
266.595000		0.080342	201.281851	162.993777					-0.551502
266.596000		0.080342	201.281851	162.993777					-0.551502
266.597000		0.080342	201.281851	162.993777					-0.551502
266.598000		0.080342	201.281851	162.993777					-0.551502
266.599000		0.080342	201.281851	162.993777					-0.551502
266.600000	0.497898	0.080342	201.281851	162.993777	5.000000	0.500000	0.765800	-0.656415	-0.551502
266.601000		0.081122	201.281851	162.993777					-0.550484
266.602000		0.081122	201.281851	162.993777					-0.550484
266.603000		0.080342	201.281851	162.993777					-0.551502
266.604000		0.081122	201.281851	162.993777					-0.550484
266.605000		0.080342	201.281851	162.993777					-0.551502
266.606000		0.080342	201.281851	162.993777					-0.551502
266.607000		0.080342	201.281851	162.993777					-0.551502
266.608000		0.080342	201.281851	162.993777					-0.551502
266.609000		0.081122	201.281851	162.993777					-0.550484
266.610000		0.080342	201.281851	162.993777					-0.551502
266.611000		0.080342	201.281851	162.993777					-0.551502
266.612000		0.080342	201.281851	162.993777					-0.551502
266.613000		0.080342	201.281851	162.993777					-0.551502
266.614000		0.080342	201.281851	162.993777					-0.551502
266.615000		0.080342	201.281851	162.993777					-0.551502
266.616000		0.080342	201.281851	162.993777					-0.551502
266.617000		0.080342	201.281851	162.993777					-0.551502
266.618000		0.080342	201.281851	162.993777					-0.551502
266.619000		0.080342	201.281851	162.993777					-0.551502
266.620000		0.080342	202.877135	162.993777					-0.551502
266.621000		0.080342	201.281851	162.993777					-0.551502
266.622000		0.080342	201.281851	162.993777					-0.551502
266.623000		0.080342	201.281851	162.993777					-0.551502
266.624000		0.080342	201.281851	162.993777					-0.551502
266.625000		0.080342	201.281851	162.993777					-0.551502
266.626000		0.080342	202.877135	162.993777					-0.551502
266.627000		0.080342	202.877135	162.993777					-0.551502
266.628000		0.080342	201.281851	162.993777					-0.551502
266.629000		0.080342	202.877135	162.993777					-0.551502
266.630000		0.080342	201.281851	162.993777					-0.551502
266.631000		0.080342	201.281851	162.993777					-0.551502
266.632000		0.081122	201.281851	162.993777					-0.550484
266.633000		0.081122	202.877135	162.993777					-0.550484
266.634000		0.080342	201.281851	162.993777					-0.551502
266.635000		0.080342	201.281851	162.993777					-0.551502
266.636000		0.080342	201.281851	162.993777					-0.551502
266.637000		0.080342	201.281851	162.993777					-0.551502
266.638000		0.080342	201.281851	162.993777					-0.551502
266.639000		0.080342	201.281851	162.993777					-0.551502
266.640000		0.080342	202.877135	162.993777					-0.551502
266.641000		0.080342	201.281851	162.993777					-0.551502
266.642000		0.081122	201.281851	162.993777					-0.550484
266.643000		0.080342	202.877135	162.993777					-0.551502
266.644000		0.080342	202.877135	162.993777					-0.551502
266.645000		0.080342	201.281851	162.993777					-0.551502
266.646000		0.080342	201.281851	162.993777					-0.551502
266.647000		0.080342	202.877135	162.993777					-0.551502
266.648000		0.080342	201.281851	162.993777					-0.551502
266.649000		0.080342	201.281851	162.993777					-0.551502
266.650000		0.080342	201.281851	162.993777					-0.551502
266.651000		0.080342	202.877135	162.993777					-0.551502
266.652000		0.080342	201.281851	162.993777					-0.551502
266.653000		0.080342	201.281851	162.993777					-0.551502
266.654000		0.080342	201.281851	162.993777					-0.551502
266.655000		0.079562	201.281851	162.993777					-0.552521
266.656000		0.079562	201.281851	162.993777					-0.552521
266.657000		0.081122	202.877135	162.993777					-0.550484
266.658000		0.080342	201.281851	162.993777					-0.551502
266.659000		0.080342	202.877135	162.993777					-0.551502
266.660000		0.080342	201.281851	162.993777					-0.551502
266.661000		0.080342	201.281851	162.993777					-0.551502
266.662000		0.080342	202.877135	162.993777					-0.551502
266.663000		0.080342	201.281851	162.993777					-0.551502
266.664000		0.080342	201.281851	162.993777					-0.551502
266.665000		0.081122	201.281851	162.993777					-0.550484
266.666000		0.080342	201.281851	162.993777					-0.551502
266.667000		0.080342	201.281851	162.993777					-0.551502
266.668000		0.080342	201.281851	162.993777					-0.551502
266.669000		0.081122	202.877135	162.993777					-0.550484
266.670000		0.080342	201.281851	162.993777					-0.551502
266.671000		0.080342	201.281851	162.993777					-0.551502
266.672000		0.081122	202.877135	162.993777					-0.550484
266.673000		0.081122	201.281851	162.993777					-0.550484
266.674000		0.080342	201.281851	162.993777					-0.551502
266.675000		0.080342	201.281851	162.993777					-0.551502
266.676000		0.080342	201.281851	162.993777					-0.551502
266.677000		0.080342	202.877135	162.993777					-0.551502
266.678000		0.080342	201.281851	162.993777					-0.551502
266.679000		0.080342	201.281851	162.993777					-0.551502
266.680000		0.080342	201.281851	162.993777					-0.551502
266.681000		0.080342	202.877135	162.993777					-0.551502
266.682000		0.080342	202.877135	162.993777					-0.551502
266.683000		0.080342	202.877135	162.993777					-0.551502
266.684000		0.080342	201.281851	162.993777					-0.551502
266.685000		0.080342	201.281851	162.993777					-0.551502
266.686000		0.080342	201.281851	162.993777					-0.551502
266.687000		0.080342	201.281851	162.993777					-0.551502
266.688000		0.081122	201.281851	162.993777					-0.550484
266.689000		0.080342	201.281851	162.993777					-0.551502
266.690000		0.080342	201.281851	162.993777					-0.551502
266.691000		0.080342	201.281851	162.993777					-0.551502
266.692000		0.080342	201.281851	162.993777					-0.551502
266.693000		0.080342	201.281851	162.993777					-0.551502
266.694000		0.080342	202.877135	162.993777					-0.551502
266.695000		0.080342	202.877135	162.993777					-0.551502
266.696000		0.080342	201.281851	162.993777					-0.551502
266.697000		0.080342	201.281851	162.993777					-0.551502
266.698000		0.080342	201.281851	162.993777					-0.551502
266.699000		0.080342	201.281851	162.993777					-0.551502
302.300000	0.000000	0.115443	202.877135	158.430455	5.000000	0.500000	0.765800	-0.656415	-0.505667
302.301000		0.114663	202.877135	158.430455					-0.506685
302.302000		0.114663	202.877135	158.430455					-0.506685
302.303000		0.115443	202.877135	158.430455					-0.505667
302.304000		0.114663	201.281851	157.860040					-0.506685
302.305000		0.114663	201.281851	158.430455					-0.506685
302.306000		0.114663	202.877135	158.430455					-0.506685
302.307000		0.114663	202.877135	158.430455					-0.506685
302.308000		0.114663	202.877135	158.430455					-0.506685
302.309000		0.114663	201.281851	158.430455					-0.506685
302.310000		0.114663	202.877135	158.430455					-0.506685
302.311000		0.114663	201.281851	157.860040					-0.506685
302.312000		0.115443	202.877135	158.430455					-0.505667
302.313000		0.114663	201.281851	158.430455					-0.506685
302.314000		0.114663	201.281851	158.430455					-0.506685
302.315000		0.116223	201.281851	157.860040					-0.504648
302.316000		0.114663	201.281851	158.430455					-0.506685
302.317000		0.114663	202.877135	158.430455					-0.506685
302.318000		0.114663	201.281851	158.430455					-0.506685
302.319000		0.115443	202.877135	158.430455					-0.505667
302.320000		0.114663	201.281851	157.860040					-0.506685
302.321000		0.114663	202.877135	157.860040					-0.506685
302.322000		0.114663	201.281851	158.430455					-0.506685
302.323000		0.113883	201.281851	158.430455					-0.507704
302.324000		0.114663	201.281851	158.430455					-0.506685
302.325000		0.114663	201.281851	158.430455					-0.506685
302.326000		0.113883	202.877135	157.860040					-0.507704
302.327000		0.115443	201.281851	158.430455					-0.505667
302.328000		0.114663	201.281851	157.860040					-0.506685
302.329000		0.114663	201.281851	158.430455					-0.506685
302.330000		0.114663	201.281851	158.430455					-0.506685
302.331000		0.114663	201.281851	158.430455					-0.506685
302.332000		0.115443	201.281851	158.430455					-0.505667
302.333000		0.114663	201.281851	158.430455					-0.506685
302.334000		0.115443	201.281851	158.430455					-0.505667
302.335000		0.114663	201.281851	158.430455					-0.506685
302.336000		0.114663	201.281851	158.430455					-0.506685
302.337000		0.114663	201.281851	158.430455					-0.506685
302.338000		0.114663	201.281851	158.430455					-0.506685
302.339000		0.114663	201.281851	158.430455					-0.506685
302.340000		0.114663	201.281851	158.430455					-0.506685
302.341000		0.114663	201.281851	158.430455					-0.506685
302.342000		0.115443	202.877135	158.430455					-0.505667
302.343000		0.115443	201.281851	158.430455					-0.505667
302.344000		0.114663	202.877135	158.430455					-0.506685
302.345000		0.114663	201.281851	158.430455					-0.506685
302.346000		0.114663	201.281851	158.430455					-0.506685
302.347000		0.114663	201.281851	158.430455					-0.506685
302.348000		0.114663	201.281851	158.430455					-0.506685
302.349000		0.114663	202.877135	158.430455					-0.506685
302.350000		0.115443	201.281851	157.860040					-0.505667
302.351000		0.115443	202.877135	157.860040					-0.505667
302.352000		0.114663	202.877135	158.430455					-0.506685
302.353000		0.115443	201.281851	158.430455					-0.505667
302.354000		0.114663	201.281851	158.430455					-0.506685
302.355000		0.114663	201.281851	157.860040					-0.506685
302.356000		0.114663	201.281851	158.430455					-0.506685
302.357000		0.113883	201.281851	158.430455					-0.507704
302.358000		0.114663	201.281851	158.430455					-0.506685
302.359000		0.113883	201.281851	158.430455					-0.507704
302.360000		0.114663	201.281851	158.430455					-0.506685
302.361000		0.114663	201.281851	158.430455					-0.506685
302.362000		0.114663	201.281851	158.430455					-0.506685
302.363000		0.114663	202.877135	158.430455					-0.506685
302.364000		0.114663	201.281851	158.430455					-0.506685
302.365000		0.114663	202.877135	158.430455					-0.506685
302.366000		0.115443	201.281851	157.860040					-0.505667
302.367000		0.114663	201.281851	157.860040					-0.506685
302.368000		0.114663	201.281851	158.430455					-0.506685
302.369000		0.115443	201.281851	158.430455					-0.505667
302.370000		0.114663	202.877135	158.430455					-0.506685
302.371000		0.114663	201.281851	158.430455					-0.506685
302.372000		0.114663	201.281851	157.860040					-0.506685
302.373000		0.114663	201.281851	158.430455					-0.506685
302.374000		0.114663	201.281851	158.430455					-0.506685
302.375000		0.114663	201.281851	158.430455					-0.506685
302.376000		0.114663	202.877135	158.430455					-0.506685
302.377000		0.114663	201.281851	158.430455					-0.506685
302.378000		0.114663	201.281851	158.430455					-0.506685
302.379000		0.114663	201.281851	158.430455					-0.506685
302.380000		0.114663	201.281851	158.430455					-0.506685
302.381000		0.114663	201.281851	158.430455					-0.506685
302.382000		0.114663	201.281851	158.430455					-0.506685
302.383000		0.114663	201.281851	158.430455					-0.506685
302.384000		0.114663	201.281851	158.430455					-0.506685
302.385000		0.114663	201.281851	157.860040					-0.506685
302.386000		0.115443	201.281851	158.430455					-0.505667
302.387000		0.114663	201.281851	157.860040					-0.506685
302.388000		0.114663	202.877135	158.430455					-0.506685
302.389000		0.115443	201.281851	157.860040					-0.505667
302.390000		0.114663	201.281851	158.430455					-0.506685
302.391000		0.114663	201.281851	158.430455					-0.506685
302.392000		0.114663	201.281851	158.430455					-0.506685
302.393000		0.114663	201.281851	157.860040					-0.506685
302.394000		0.114663	201.281851	158.430455					-0.506685
302.395000		0.115443	201.281851	158.430455					-0.505667
302.396000		0.114663	201.281851	158.430455					-0.506685
302.397000		0.114663	201.281851	158.430455					-0.506685
302.398000		0.114663	201.281851	158.430455					-0.506685
302.399000		0.114663	201.281851	157.860040					-0.506685
302.400000	0.236651	0.114663	202.877135	158.430455	5.000000	0.500000	0.765800	-0.656415	-0.506685
302.401000		0.114663	201.281851	157.860040					-0.506685
302.402000		0.114663	201.281851	158.430455					-0.506685
302.403000		0.114663	201.281851	158.430455					-0.506685
302.404000		0.114663	201.281851	158.430455					-0.506685
302.405000		0.114663	202.877135	158.430455					-0.506685
302.406000		0.114663	202.877135	157.860040					-0.506685
302.407000		0.114663	201.281851	158.430455					-0.506685
302.408000		0.114663	201.281851	158.430455					-0.506685
302.409000		0.116223	202.877135	158.430455					-0.504648
302.410000		0.114663	201.281851	158.430455					-0.506685
302.411000		0.114663	201.281851	157.860040					-0.506685
302.412000		0.115443	201.281851	158.430455					-0.505667
302.413000		0.114663	202.877135	158.430455					-0.506685
302.414000		0.114663	201.281851	158.430455					-0.506685
302.415000		0.114663	202.877135	158.430455					-0.506685
302.416000		0.113883	201.281851	158.430455					-0.507704
302.417000		0.114663	201.281851	158.430455					-0.506685
302.418000		0.114663	201.281851	158.430455					-0.506685
302.419000		0.114663	201.281851	158.430455					-0.506685
302.420000		0.114663	201.281851	157.860040					-0.506685
302.421000		0.115443	201.281851	157.860040					-0.505667
302.422000		0.114663	201.281851	158.430455					-0.506685
302.423000		0.115443	201.281851	158.430455					-0.505667
302.424000		0.115443	201.281851	158.430455					-0.505667
302.425000		0.114663	201.281851	158.430455					-0.506685
302.426000		0.114663	201.281851	158.430455					-0.506685
302.427000		0.114663	202.877135	158.430455					-0.506685
302.428000		0.114663	201.281851	158.430455					-0.506685
302.429000		0.113883	201.281851	158.430455					-0.507704
302.430000		0.115443	202.877135	158.430455					-0.505667
302.431000		0.114663	201.281851	158.430455					-0.506685
302.432000		0.114663	201.281851	158.430455					-0.506685
302.433000		0.114663	201.281851	158.430455					-0.506685
302.434000		0.115443	201.281851	157.860040					-0.505667
302.435000		0.115443	201.281851	158.430455					-0.505667
302.436000		0.114663	201.281851	158.430455					-0.506685
302.437000		0.114663	201.281851	158.430455					-0.506685
302.438000		0.116223	201.281851	158.430455					-0.504648
302.439000		0.114663	201.281851	158.430455					-0.506685
302.440000		0.114663	201.281851	158.430455					-0.506685
302.441000		0.115443	201.281851	158.430455					-0.505667
302.442000		0.114663	201.281851	158.430455					-0.506685
302.443000		0.114663	201.281851	158.430455					-0.506685
302.444000		0.114663	201.281851	157.860040					-0.506685
302.445000		0.114663	201.281851	158.430455					-0.506685
302.446000		0.114663	201.281851	158.430455					-0.506685
302.447000		0.114663	201.281851	158.430455					-0.506685
302.448000		0.114663	201.281851	158.430455					-0.506685
302.449000		0.114663	202.877135	158.430455					-0.506685
302.450000		0.114663	201.281851	158.430455					-0.506685
302.451000		0.114663	201.281851	158.430455					-0.506685
302.452000		0.113883	201.281851	157.860040					-0.507704
302.453000		0.114663	202.877135	158.430455					-0.506685
302.454000		0.114663	202.877135	158.430455					-0.506685
302.455000		0.114663	201.281851	158.430455					-0.506685
302.456000		0.114663	202.877135	157.860040					-0.506685
302.457000		0.114663	201.281851	158.430455					-0.506685
302.458000		0.114663	201.281851	158.430455					-0.506685
302.459000		0.113883	201.281851	158.430455					-0.507704
302.460000		0.115443	201.281851	158.430455					-0.505667
302.461000		0.114663	201.281851	158.430455					-0.506685
302.462000		0.115443	201.281851	158.430455					-0.505667
302.463000		0.114663	201.281851	158.430455					-0.506685
302.464000		0.114663	201.281851	158.430455					-0.506685
302.465000		0.114663	201.281851	157.860040					-0.506685
302.466000		0.114663	201.281851	157.860040					-0.506685
302.467000		0.114663	202.877135	158.430455					-0.506685
302.468000		0.114663	201.281851	158.430455					-0.506685
302.469000		0.114663	201.281851	158.430455					-0.506685
302.470000		0.114663	201.281851	158.430455					-0.506685
302.471000		0.114663	201.281851	158.430455					-0.506685
302.472000		0.113883	201.281851	158.430455					-0.507704
302.473000		0.114663	201.281851	157.860040					-0.506685
302.474000		0.115443	201.281851	158.430455					-0.505667
302.475000		0.114663	201.281851	157.860040					-0.506685
302.476000		0.114663	201.281851	158.430455					-0.506685
302.477000		0.114663	202.877135	158.430455					-0.506685
302.478000		0.114663	201.281851	158.430455					-0.506685
302.479000		0.113883	202.877135	158.430455					-0.507704
302.480000		0.114663	201.281851	158.430455					-0.506685
302.481000		0.114663	201.281851	158.430455					-0.506685
302.482000		0.115443	201.281851	158.430455					-0.505667
302.483000		0.114663	201.281851	158.430455					-0.506685
302.484000		0.114663	202.877135	158.430455					-0.506685
302.485000		0.114663	201.281851	157.860040					-0.506685
302.486000		0.114663	201.281851	158.430455					-0.506685
302.487000		0.114663	202.877135	158.430455					-0.506685
302.488000		0.113883	201.281851	158.430455					-0.507704
302.489000		0.114663	201.281851	158.430455					-0.506685
302.490000		0.114663	202.877135	158.430455					-0.506685
302.491000		0.114663	201.281851	158.430455					-0.506685
302.492000		0.114663	201.281851	158.430455					-0.506685
302.493000		0.114663	201.281851	158.430455					-0.506685
302.494000		0.115443	201.281851	157.860040					-0.505667
302.495000		0.114663	202.877135	158.430455					-0.506685
302.496000		0.114663	201.281851	158.430455					-0.506685
302.497000		0.114663	202.877135	157.860040					-0.506685
302.498000		0.114663	202.877135	158.430455					-0.506685
302.499000		0.114663	201.281851	157.860040					-0.506685
302.500000	0.412514	0.114663	201.281851	158.430455	5.000000	0.500000	0.765800	-0.656415	-0.506685
302.501000		0.114663	201.281851	158.430455					-0.506685
302.502000		0.114663	201.281851	158.430455					-0.506685
302.503000		0.114663	201.281851	158.430455					-0.506685
302.504000		0.114663	201.281851	157.860040					-0.506685
302.505000		0.114663	202.877135	158.430455					-0.506685
302.506000		0.113883	201.281851	158.430455					-0.507704
302.507000		0.114663	201.281851	158.430455					-0.506685
302.508000		0.114663	202.877135	158.430455					-0.506685
302.509000		0.114663	201.281851	158.430455					-0.506685
302.510000		0.114663	201.281851	157.860040					-0.506685
302.511000		0.114663	201.281851	158.430455					-0.506685
302.512000		0.114663	202.877135	158.430455					-0.506685
302.513000		0.114663	201.281851	158.430455					-0.506685
302.514000		0.114663	201.281851	158.430455					-0.506685
302.515000		0.114663	201.281851	157.860040					-0.506685
302.516000		0.113883	202.877135	158.430455					-0.507704
302.517000		0.114663	201.281851	157.860040					-0.506685
302.518000		0.115443	201.281851	158.430455					-0.505667
302.519000		0.114663	201.281851	158.430455					-0.506685
302.520000		0.114663	201.281851	158.430455					-0.506685
302.521000		0.115443	201.281851	158.430455					-0.505667
302.522000		0.114663	201.281851	158.430455					-0.506685
302.523000		0.114663	201.281851	158.430455					-0.506685
302.524000		0.114663	202.877135	158.430455					-0.506685
302.525000		0.114663	201.281851	158.430455					-0.506685
302.526000		0.114663	202.877135	158.430455					-0.506685
302.527000		0.114663	202.877135	158.430455					-0.506685
302.528000		0.114663	201.281851	158.430455					-0.506685
302.529000		0.114663	201.281851	158.430455					-0.506685
302.530000		0.114663	201.281851	158.430455					-0.506685
302.531000		0.114663	201.281851	158.430455					-0.506685
302.532000		0.114663	202.877135	158.430455					-0.506685
302.533000		0.114663	201.281851	158.430455					-0.506685
302.534000		0.114663	201.281851	158.430455					-0.506685
302.535000		0.114663	201.281851	157.860040					-0.506685
302.536000		0.113883	201.281851	158.430455					-0.507704
302.537000		0.114663	201.281851	158.430455					-0.506685
302.538000		0.114663	202.877135	157.860040					-0.506685
302.539000		0.114663	201.281851	158.430455					-0.506685
302.540000		0.114663	201.281851	158.430455					-0.506685
302.541000		0.114663	201.281851	158.430455					-0.506685
302.542000		0.114663	201.281851	158.430455					-0.506685
302.543000		0.113883	202.877135	158.430455					-0.507704
302.544000		0.114663	202.877135	158.430455					-0.506685
302.545000		0.114663	201.281851	158.430455					-0.506685
302.546000		0.114663	202.877135	157.860040					-0.506685
302.547000		0.114663	201.281851	157.860040					-0.506685
302.548000		0.114663	201.281851	158.430455					-0.506685
302.549000		0.114663	201.281851	158.430455					-0.506685
302.550000		0.114663	202.877135	158.430455					-0.506685
302.551000		0.114663	202.877135	158.430455					-0.506685
302.552000		0.114663	201.281851	157.860040					-0.506685
302.553000		0.113883	202.877135	157.860040					-0.507704
302.554000		0.114663	201.281851	157.860040					-0.506685
302.555000		0.114663	201.281851	158.430455					-0.506685
302.556000		0.114663	201.281851	158.430455					-0.506685
302.557000		0.114663	201.281851	158.430455					-0.506685
302.558000		0.114663	201.281851	158.430455					-0.506685
302.559000		0.114663	201.281851	158.430455					-0.506685
302.560000		0.114663	201.281851	158.430455					-0.506685
302.561000		0.114663	201.281851	158.430455					-0.506685
302.562000		0.115443	201.281851	157.860040					-0.505667
302.563000		0.115443	201.281851	158.430455					-0.505667
302.564000		0.114663	201.281851	158.430455					-0.506685
302.565000		0.114663	201.281851	158.430455					-0.506685
302.566000		0.114663	202.877135	158.430455					-0.506685
302.567000		0.114663	201.281851	157.860040					-0.506685
302.568000		0.114663	201.281851	158.430455					-0.506685
302.569000		0.115443	201.281851	157.860040					-0.505667
302.570000		0.114663	202.877135	158.430455					-0.506685
302.571000		0.114663	202.877135	158.430455					-0.506685
302.572000		0.115443	201.281851	158.430455					-0.505667
302.573000		0.114663	201.281851	158.430455					-0.506685
302.574000		0.114663	201.281851	158.430455					-0.506685
302.575000		0.114663	201.281851	158.430455					-0.506685
302.576000		0.114663	201.281851	158.430455					-0.506685
302.577000		0.114663	201.281851	158.430455					-0.506685
302.578000		0.114663	202.877135	158.430455					-0.506685
302.579000		0.114663	201.281851	158.430455					-0.506685
302.580000		0.115443	201.281851	158.430455					-0.505667
302.581000		0.114663	201.281851	158.430455					-0.506685
302.582000		0.114663	201.281851	158.430455					-0.506685
302.583000		0.114663	202.877135	158.430455					-0.506685
302.584000		0.113883	202.877135	158.430455					-0.507704
302.585000		0.114663	202.877135	158.430455					-0.506685
302.586000		0.114663	201.281851	158.430455					-0.506685
302.587000		0.114663	201.281851	158.430455					-0.506685
302.588000		0.114663	201.281851	158.430455					-0.506685
302.589000		0.114663	201.281851	158.430455					-0.506685
302.590000		0.114663	202.877135	158.430455					-0.506685
302.591000		0.115443	202.877135	158.430455					-0.505667
302.592000		0.114663	202.877135	158.430455					-0.506685
302.593000		0.114663	201.281851	157.860040					-0.506685
302.594000		0.114663	202.877135	157.860040					-0.506685
302.595000		0.114663	201.281851	158.430455					-0.506685
302.596000		0.114663	201.281851	158.430455					-0.506685
302.597000		0.114663	202.877135	158.430455					-0.506685
302.598000		0.114663	201.281851	158.430455					-0.506685
302.599000		0.113883	202.877135	158.430455					-0.507704
332.700000	0.000000	0.080342	201.281851	153.867133	5.000000	0.500000	0.765800	-0.656415	-0.551502
332.701000		0.080342	202.877135	153.867133					-0.551502
332.702000		0.080342	201.281851	153.296718					-0.551502
332.703000		0.081122	202.877135	153.296718					-0.550484
332.704000		0.080342	201.281851	153.296718					-0.551502
332.705000		0.080342	201.281851	153.296718					-0.551502
332.706000		0.080342	202.877135	153.296718					-0.551502
332.707000		0.080342	202.877135	153.867133					-0.551502
332.708000		0.081122	201.281851	153.296718					-0.550484
332.709000		0.080342	201.281851	153.296718					-0.551502
332.710000		0.080342	201.281851	153.296718					-0.551502
332.711000		0.081122	201.281851	153.296718					-0.550484
332.712000		0.080342	201.281851	153.296718					-0.551502
332.713000		0.080342	201.281851	153.867133					-0.551502
332.714000		0.080342	201.281851	153.867133					-0.551502
332.715000		0.080342	201.281851	153.867133					-0.551502
332.716000		0.080342	201.281851	153.296718					-0.551502
332.717000		0.080342	201.281851	153.867133					-0.551502
332.718000		0.079562	201.281851	153.296718					-0.552521
332.719000		0.080342	201.281851	153.296718					-0.551502
332.720000		0.081122	201.281851	153.296718					-0.550484
332.721000		0.080342	202.877135	153.296718					-0.551502
332.722000		0.081122	201.281851	153.296718					-0.550484
332.723000		0.081122	201.281851	153.296718					-0.550484
332.724000		0.080342	202.877135	153.296718					-0.551502
332.725000		0.080342	201.281851	153.296718					-0.551502
332.726000		0.080342	201.281851	153.867133					-0.551502
332.727000		0.081122	201.281851	153.296718					-0.550484
332.728000		0.080342	201.281851	153.296718					-0.551502
332.729000		0.080342	201.281851	153.296718					-0.551502
332.730000		0.080342	201.281851	153.296718					-0.551502
332.731000		0.081902	201.281851	153.296718					-0.549465
332.732000		0.081122	201.281851	153.296718					-0.550484
332.733000		0.081122	202.877135	153.296718					-0.550484
332.734000		0.081122	201.281851	153.867133					-0.550484
332.735000		0.080342	201.281851	153.867133					-0.551502
332.736000		0.081122	201.281851	153.296718					-0.550484
332.737000		0.081122	202.877135	153.296718					-0.550484
332.738000		0.080342	201.281851	153.867133					-0.551502
332.739000		0.080342	201.281851	153.296718					-0.551502
332.740000		0.080342	201.281851	153.296718					-0.551502
332.741000		0.080342	201.281851	153.867133					-0.551502
332.742000		0.080342	202.877135	153.296718					-0.551502
332.743000		0.080342	201.281851	153.296718					-0.551502
332.744000		0.080342	201.281851	153.296718					-0.551502
332.745000		0.081122	201.281851	153.296718					-0.550484
332.746000		0.081122	201.281851	153.296718					-0.550484
332.747000		0.081122	201.281851	153.296718					-0.550484
332.748000		0.080342	201.281851	153.867133					-0.551502
332.749000		0.081122	202.877135	153.296718					-0.550484
332.750000		0.080342	201.281851	153.867133					-0.551502
332.751000		0.081122	202.877135	153.296718					-0.550484
332.752000		0.081122	202.877135	153.296718					-0.550484
332.753000		0.081902	201.281851	153.296718					-0.549465
332.754000		0.080342	201.281851	153.296718					-0.551502
332.755000		0.080342	201.281851	153.296718					-0.551502
332.756000		0.081122	201.281851	153.296718					-0.550484
332.757000		0.080342	201.281851	153.296718					-0.551502
332.758000		0.080342	201.281851	153.867133					-0.551502
332.759000		0.080342	201.281851	153.296718					-0.551502
332.760000		0.080342	202.877135	153.867133					-0.551502
332.761000		0.080342	201.281851	153.296718					-0.551502
332.762000		0.080342	201.281851	153.296718					-0.551502
332.763000		0.081122	202.877135	153.296718					-0.550484
332.764000		0.080342	201.281851	153.296718					-0.551502
332.765000		0.081122	201.281851	153.867133					-0.550484
332.766000		0.080342	201.281851	153.296718					-0.551502
332.767000		0.080342	201.281851	153.296718					-0.551502
332.768000		0.080342	201.281851	153.296718					-0.551502
332.769000		0.080342	201.281851	153.867133					-0.551502
332.770000		0.080342	201.281851	153.296718					-0.551502
332.771000		0.081122	201.281851	153.867133					-0.550484
332.772000		0.081122	201.281851	153.296718					-0.550484
332.773000		0.080342	201.281851	153.296718					-0.551502
332.774000		0.080342	201.281851	153.296718					-0.551502
332.775000		0.080342	201.281851	153.867133					-0.551502
332.776000		0.080342	201.281851	153.867133					-0.551502
332.777000		0.080342	201.281851	153.867133					-0.551502
332.778000		0.080342	201.281851	153.296718					-0.551502
332.779000		0.081122	202.877135	153.296718					-0.550484
332.780000		0.080342	202.877135	153.296718					-0.551502
332.781000		0.079562	201.281851	153.867133					-0.552521
332.782000		0.080342	201.281851	153.296718					-0.551502
332.783000		0.080342	201.281851	153.296718					-0.551502
332.784000		0.080342	201.281851	153.296718					-0.551502
332.785000		0.081902	201.281851	153.867133					-0.549465
332.786000		0.080342	202.877135	153.867133					-0.551502
332.787000		0.080342	201.281851	153.867133					-0.551502
332.788000		0.081122	201.281851	153.296718					-0.550484
332.789000		0.080342	201.281851	153.296718					-0.551502
332.790000		0.080342	201.281851	153.296718					-0.551502
332.791000		0.080342	201.281851	153.296718					-0.551502
332.792000		0.081122	202.877135	153.296718					-0.550484
332.793000		0.081122	202.877135	153.296718					-0.550484
332.794000		0.081122	201.281851	153.296718					-0.550484
332.795000		0.080342	202.877135	153.867133					-0.551502
332.796000		0.080342	202.877135	153.296718					-0.551502
332.797000		0.080342	201.281851	153.296718					-0.551502
332.798000		0.081122	201.281851	153.296718					-0.550484
332.799000		0.080342	202.877135	153.296718					-0.551502
332.800000	0.267913	0.080342	202.877135	153.296718	5.000000	0.500000	0.765800	-0.656415	-0.551502
332.801000		0.080342	201.281851	153.296718					-0.551502
332.802000		0.080342	202.877135	153.296718					-0.551502
332.803000		0.081122	201.281851	153.296718					-0.550484
332.804000		0.080342	201.281851	153.296718					-0.551502
332.805000		0.081122	202.877135	153.296718					-0.550484
332.806000		0.080342	201.281851	153.296718					-0.551502
332.807000		0.080342	201.281851	153.867133					-0.551502
332.808000		0.080342	201.281851	153.296718					-0.551502
332.809000		0.081122	201.281851	153.296718					-0.550484
332.810000		0.080342	201.281851	153.296718					-0.551502
332.811000		0.080342	201.281851	153.296718					-0.551502
332.812000		0.081122	201.281851	153.296718					-0.550484
332.813000		0.080342	201.281851	153.296718					-0.551502
332.814000		0.081122	201.281851	153.867133					-0.550484
332.815000		0.081122	201.281851	153.296718					-0.550484
332.816000		0.080342	201.281851	153.296718					-0.551502
332.817000		0.080342	201.281851	153.867133					-0.551502
332.818000		0.080342	201.281851	153.296718					-0.551502
332.819000		0.080342	201.281851	153.296718					-0.551502
332.820000		0.081122	202.877135	153.296718					-0.550484
332.821000		0.081122	202.877135	153.867133					-0.550484
332.822000		0.080342	201.281851	153.296718					-0.551502
332.823000		0.080342	202.877135	153.296718					-0.551502
332.824000		0.081122	201.281851	153.296718					-0.550484
332.825000		0.080342	201.281851	153.296718					-0.551502
332.826000		0.080342	202.877135	153.296718					-0.551502
332.827000		0.080342	201.281851	153.296718					-0.551502
332.828000		0.081122	201.281851	153.296718					-0.550484
332.829000		0.081122	201.281851	153.296718					-0.550484
332.830000		0.080342	202.877135	153.296718					-0.551502
332.831000		0.081122	201.281851	153.296718					-0.550484
332.832000		0.080342	201.281851	153.296718					-0.551502
332.833000		0.080342	201.281851	153.296718					-0.551502
332.834000		0.081122	201.281851	153.296718					-0.550484
332.835000		0.081122	201.281851	153.296718					-0.550484
332.836000		0.081122	202.877135	153.867133					-0.550484
332.837000		0.080342	202.877135	153.296718					-0.551502
332.838000		0.080342	202.877135	153.296718					-0.551502
332.839000		0.080342	201.281851	153.296718					-0.551502
332.840000		0.080342	201.281851	153.296718					-0.551502
332.841000		0.080342	201.281851	153.296718					-0.551502
332.842000		0.080342	201.281851	153.296718					-0.551502
332.843000		0.081122	201.281851	153.867133					-0.550484
332.844000		0.081122	201.281851	153.296718					-0.550484
332.845000		0.081122	201.281851	153.296718					-0.550484
332.846000		0.080342	201.281851	153.296718					-0.551502
332.847000		0.081122	201.281851	153.296718					-0.550484
332.848000		0.080342	202.877135	153.296718					-0.551502
332.849000		0.081122	201.281851	153.296718					-0.550484
332.850000		0.080342	201.281851	153.867133					-0.551502
332.851000		0.081902	201.281851	153.296718					-0.549465
332.852000		0.080342	201.281851	153.867133					-0.551502
332.853000		0.080342	201.281851	153.296718					-0.551502
332.854000		0.080342	201.281851	153.296718					-0.551502
332.855000		0.081122	201.281851	153.296718					-0.550484
332.856000		0.080342	201.281851	153.296718					-0.551502
332.857000		0.081122	201.281851	153.867133					-0.550484
332.858000		0.080342	201.281851	153.296718					-0.551502
332.859000		0.080342	202.877135	153.296718					-0.551502
332.860000		0.081122	201.281851	153.296718					-0.550484
332.861000		0.081122	201.281851	153.296718					-0.550484
332.862000		0.081902	201.281851	153.867133					-0.549465
332.863000		0.081122	202.877135	153.296718					-0.550484
332.864000		0.081122	202.877135	153.296718					-0.550484
332.865000		0.081122	202.877135	153.296718					-0.550484
332.866000		0.080342	201.281851	153.296718					-0.551502
332.867000		0.081122	201.281851	153.867133					-0.550484
332.868000		0.081122	201.281851	153.296718					-0.550484
332.869000		0.080342	201.281851	153.296718					-0.551502
332.870000		0.080342	201.281851	153.296718					-0.551502
332.871000		0.080342	201.281851	153.296718					-0.551502
332.872000		0.081122	201.281851	153.296718					-0.550484
332.873000		0.080342	201.281851	153.296718					-0.551502
332.874000		0.080342	202.877135	153.867133					-0.551502
332.875000		0.080342	201.281851	153.296718					-0.551502
332.876000		0.080342	202.877135	153.296718					-0.551502
332.877000		0.080342	201.281851	153.867133					-0.551502
332.878000		0.081122	201.281851	153.867133					-0.550484
332.879000		0.080342	201.281851	153.296718					-0.551502
332.880000		0.080342	201.281851	153.296718					-0.551502
332.881000		0.080342	201.281851	153.296718					-0.551502
332.882000		0.080342	201.281851	153.867133					-0.551502
332.883000		0.080342	201.281851	153.296718					-0.551502
332.884000		0.080342	201.281851	153.296718					-0.551502
332.885000		0.081122	201.281851	153.296718					-0.550484
332.886000		0.080342	202.877135	153.296718					-0.551502
332.887000		0.080342	201.281851	153.296718					-0.551502
332.888000		0.081122	201.281851	153.296718					-0.550484
332.889000		0.081122	201.281851	153.296718					-0.550484
332.890000		0.081122	201.281851	153.867133					-0.550484
332.891000		0.081122	201.281851	153.296718					-0.550484
332.892000		0.080342	201.281851	153.296718					-0.551502
332.893000		0.080342	201.281851	153.296718					-0.551502
332.894000		0.080342	201.281851	153.296718					-0.551502
332.895000		0.081122	201.281851	153.867133					-0.550484
332.896000		0.081122	202.877135	153.296718					-0.550484
332.897000		0.080342	202.877135	153.296718					-0.551502
332.898000		0.080342	201.281851	153.296718					-0.551502
332.899000		0.081122	202.877135	153.296718					-0.550484
332.900000	0.387730	0.081122	202.877135	153.296718	5.000000	0.500000	0.765800	-0.656415	-0.550484
332.901000		0.081122	202.877135	153.296718					-0.550484
332.902000		0.080342	201.281851	153.867133					-0.551502
332.903000		0.081122	201.281851	153.296718					-0.550484
332.904000		0.080342	202.877135	153.867133					-0.551502
332.905000		0.081122	201.281851	153.296718					-0.550484
332.906000		0.080342	201.281851	153.296718					-0.551502
332.907000		0.080342	202.877135	153.296718					-0.551502
332.908000		0.080342	201.281851	153.867133					-0.551502
332.909000		0.080342	202.877135	153.296718					-0.551502
332.910000		0.081122	201.281851	153.296718					-0.550484
332.911000		0.081122	201.281851	153.296718					-0.550484
332.912000		0.081122	201.281851	153.296718					-0.550484
332.913000		0.080342	201.281851	153.296718					-0.551502
332.914000		0.080342	201.281851	153.296718					-0.551502
332.915000		0.080342	201.281851	153.867133					-0.551502
332.916000		0.080342	201.281851	153.867133					-0.551502
332.917000		0.080342	201.281851	153.296718					-0.551502
332.918000		0.080342	201.281851	153.296718					-0.551502
332.919000		0.080342	201.281851	153.296718					-0.551502
332.920000		0.081122	201.281851	153.867133					-0.550484
332.921000		0.081122	201.281851	153.296718					-0.550484
332.922000		0.080342	201.281851	153.867133					-0.551502
332.923000		0.080342	201.281851	153.296718					-0.551502
332.924000		0.080342	202.877135	153.867133					-0.551502
332.925000		0.081122	201.281851	153.867133					-0.550484
332.926000		0.081122	201.281851	153.867133					-0.550484
332.927000		0.080342	201.281851	153.867133					-0.551502
332.928000		0.080342	201.281851	153.296718					-0.551502
332.929000		0.080342	201.281851	153.296718					-0.551502
332.930000		0.080342	201.281851	153.296718					-0.551502
332.931000		0.081122	201.281851	153.296718					-0.550484
332.932000		0.080342	201.281851	153.296718					-0.551502
332.933000		0.080342	201.281851	153.867133					-0.551502
332.934000		0.080342	202.877135	153.867133					-0.551502
332.935000		0.081122	201.281851	153.867133					-0.550484
332.936000		0.080342	201.281851	153.296718					-0.551502
332.937000		0.080342	202.877135	153.296718					-0.551502
332.938000		0.080342	202.877135	153.296718					-0.551502
332.939000		0.081122	201.281851	153.296718					-0.550484
332.940000		0.081122	201.281851	153.296718					-0.550484
332.941000		0.081122	201.281851	153.867133					-0.550484
332.942000		0.080342	201.281851	153.296718					-0.551502
332.943000		0.081122	202.877135	153.296718					-0.550484
332.944000		0.080342	201.281851	153.296718					-0.551502
332.945000		0.081122	201.281851	153.296718					-0.550484
332.946000		0.080342	202.877135	153.296718					-0.551502
332.947000		0.081122	201.281851	153.296718					-0.550484
332.948000		0.080342	202.877135	153.296718					-0.551502
332.949000		0.080342	201.281851	153.296718					-0.551502
332.950000		0.080342	201.281851	153.296718					-0.551502
332.951000		0.080342	201.281851	153.867133					-0.551502
332.952000		0.080342	201.281851	153.296718					-0.551502
332.953000		0.081122	201.281851	153.296718					-0.550484
332.954000		0.081122	201.281851	153.296718					-0.550484
332.955000		0.081122	201.281851	153.296718					-0.550484
332.956000		0.080342	201.281851	153.867133					-0.551502
332.957000		0.080342	201.281851	153.867133					-0.551502
332.958000		0.081122	201.281851	153.296718					-0.550484
332.959000		0.080342	201.281851	153.296718					-0.551502
332.960000		0.080342	201.281851	153.867133					-0.551502
332.961000		0.081122	201.281851	153.867133					-0.550484
332.962000		0.080342	202.877135	153.296718					-0.551502
332.963000		0.080342	201.281851	153.296718					-0.551502
332.964000		0.079562	201.281851	153.867133					-0.552521
332.965000		0.080342	201.281851	153.296718					-0.551502
332.966000		0.081122	201.281851	153.867133					-0.550484
332.967000		0.081122	202.877135	153.867133					-0.550484
332.968000		0.081122	201.281851	153.867133					-0.550484
332.969000		0.080342	201.281851	153.296718					-0.551502
332.970000		0.080342	202.877135	153.296718					-0.551502
332.971000		0.080342	201.281851	153.867133					-0.551502
332.972000		0.080342	201.281851	153.867133					-0.551502
332.973000		0.080342	202.877135	153.867133					-0.551502
332.974000		0.080342	202.877135	153.296718					-0.551502
332.975000		0.080342	201.281851	153.296718					-0.551502
332.976000		0.081122	201.281851	153.867133					-0.550484
332.977000		0.080342	201.281851	153.296718					-0.551502
332.978000		0.080342	201.281851	153.296718					-0.551502
332.979000		0.080342	201.281851	153.867133					-0.551502
332.980000		0.080342	201.281851	153.296718					-0.551502
332.981000		0.080342	201.281851	153.296718					-0.551502
332.982000		0.080342	202.877135	153.296718					-0.551502
332.983000		0.081122	202.877135	153.867133					-0.550484
332.984000		0.081122	201.281851	153.296718					-0.550484
332.985000		0.081122	201.281851	153.867133					-0.550484
332.986000		0.080342	201.281851	153.296718					-0.551502
332.987000		0.081122	201.281851	153.867133					-0.550484
332.988000		0.080342	202.877135	153.296718					-0.551502
332.989000		0.080342	201.281851	153.296718					-0.551502
332.990000		0.081122	201.281851	153.296718					-0.550484
332.991000		0.081122	201.281851	153.867133					-0.550484
332.992000		0.080342	202.877135	153.296718					-0.551502
332.993000		0.080342	201.281851	153.296718					-0.551502
332.994000		0.080342	202.877135	153.867133					-0.551502
332.995000		0.081122	202.877135	153.867133					-0.550484
332.996000		0.081122	201.281851	153.296718					-0.550484
332.997000		0.081122	201.281851	153.296718					-0.550484
332.998000		0.080342	202.877135	153.296718					-0.551502
332.999000		0.081122	202.877135	153.296718					-0.550484
363.000000	0.000997	0.033541	201.281851	148.162981	5.000000	0.500000	0.765800	-0.656415	-0.612616
363.001000		0.035101	201.281851	148.733396					-0.610579
363.002000		0.033541	201.281851	148.733396					-0.612616
363.003000		0.035101	201.281851	148.162981					-0.610579
363.004000		0.035101	201.281851	148.733396					-0.610579
363.005000		0.033541	201.281851	148.733396					-0.612616
363.006000		0.033541	201.281851	148.733396					-0.612616
363.007000		0.034321	202.877135	148.162981					-0.611598
363.008000		0.035101	201.281851	148.733396					-0.610579
363.009000		0.034321	202.877135	148.733396					-0.611598
363.010000		0.035101	202.877135	148.733396					-0.610579
363.011000		0.035101	201.281851	148.733396					-0.610579
363.012000		0.034321	201.281851	148.733396					-0.611598
363.013000		0.033541	201.281851	148.733396					-0.612616
363.014000		0.034321	201.281851	148.733396					-0.611598
363.015000		0.035881	201.281851	148.733396					-0.609561
363.016000		0.034321	201.281851	148.733396					-0.611598
363.017000		0.034321	201.281851	148.162981					-0.611598
363.018000		0.035101	201.281851	148.162981					-0.610579
363.019000		0.035101	201.281851	148.733396					-0.610579
363.020000		0.035101	202.877135	148.733396					-0.610579
363.021000		0.033541	202.877135	148.733396					-0.612616
363.022000		0.034321	201.281851	148.162981					-0.611598
363.023000		0.034321	201.281851	148.162981					-0.611598
363.024000		0.034321	201.281851	148.162981					-0.611598
363.025000		0.034321	201.281851	148.162981					-0.611598
363.026000		0.035101	201.281851	148.733396					-0.610579
363.027000		0.034321	202.877135	148.162981					-0.611598
363.028000		0.035101	202.877135	148.162981					-0.610579
363.029000		0.034321	202.877135	148.162981					-0.611598
363.030000		0.034321	201.281851	148.733396					-0.611598
363.031000		0.033541	201.281851	148.162981					-0.612616
363.032000		0.034321	202.877135	148.733396					-0.611598
363.033000		0.035101	201.281851	148.733396					-0.610579
363.034000		0.035101	201.281851	148.733396					-0.610579
363.035000		0.034321	202.877135	148.733396					-0.611598
363.036000		0.034321	202.877135	148.162981					-0.611598
363.037000		0.035101	201.281851	148.733396					-0.610579
363.038000		0.035101	201.281851	148.733396					-0.610579
363.039000		0.035101	201.281851	148.733396					-0.610579
363.040000		0.034321	201.281851	148.162981					-0.611598
363.041000		0.034321	201.281851	148.733396					-0.611598
363.042000		0.035101	201.281851	148.162981					-0.610579
363.043000		0.035101	201.281851	148.162981					-0.610579
363.044000		0.034321	201.281851	148.733396					-0.611598
363.045000		0.033541	201.281851	148.162981					-0.612616
363.046000		0.034321	202.877135	148.733396					-0.611598
363.047000		0.034321	201.281851	148.733396					-0.611598
363.048000		0.035101	201.281851	148.733396					-0.610579
363.049000		0.033541	201.281851	148.733396					-0.612616
363.050000		0.035101	201.281851	148.733396					-0.610579
363.051000		0.034321	201.281851	148.162981					-0.611598
363.052000		0.035101	201.281851	148.162981					-0.610579
363.053000		0.034321	201.281851	148.733396					-0.611598
363.054000		0.034321	201.281851	148.162981					-0.611598
363.055000		0.034321	201.281851	148.733396					-0.611598
363.056000		0.034321	202.877135	148.733396					-0.611598
363.057000		0.034321	201.281851	148.733396					-0.611598
363.058000		0.035101	201.281851	148.733396					-0.610579
363.059000		0.034321	202.877135	148.733396					-0.611598
363.060000		0.033541	201.281851	148.162981					-0.612616
363.061000		0.033541	201.281851	148.733396					-0.612616
363.062000		0.035101	202.877135	148.162981					-0.610579
363.063000		0.034321	201.281851	148.162981					-0.611598
363.064000		0.035101	201.281851	148.162981					-0.610579
363.065000		0.034321	201.281851	148.733396					-0.611598
363.066000		0.035101	202.877135	148.162981					-0.610579
363.067000		0.034321	201.281851	148.733396					-0.611598
363.068000		0.034321	201.281851	148.162981					-0.611598
363.069000		0.033541	201.281851	148.733396					-0.612616
363.070000		0.035101	201.281851	148.733396					-0.610579
363.071000		0.034321	201.281851	148.162981					-0.611598
363.072000		0.034321	202.877135	148.733396					-0.611598
363.073000		0.034321	201.281851	148.162981					-0.611598
363.074000		0.034321	202.877135	148.733396					-0.611598
363.075000		0.035101	202.877135	148.162981					-0.610579
363.076000		0.034321	201.281851	148.733396					-0.611598
363.077000		0.033541	201.281851	148.733396					-0.612616
363.078000		0.035101	202.877135	148.162981					-0.610579
363.079000		0.034321	202.877135	148.162981					-0.611598
363.080000		0.035101	201.281851	148.733396					-0.610579
363.081000		0.034321	202.877135	148.733396					-0.611598
363.082000		0.034321	202.877135	148.733396					-0.611598
363.083000		0.035101	201.281851	148.733396					-0.610579
363.084000		0.034321	201.281851	148.162981					-0.611598
363.085000		0.034321	201.281851	148.733396					-0.611598
363.086000		0.035101	201.281851	148.733396					-0.610579
363.087000		0.035101	202.877135	148.733396					-0.610579
363.088000		0.033541	201.281851	148.733396					-0.612616
363.089000		0.034321	201.281851	148.733396					-0.611598
363.090000		0.034321	201.281851	148.733396					-0.611598
363.091000		0.034321	201.281851	148.162981					-0.611598
363.092000		0.034321	201.281851	148.162981					-0.611598
363.093000		0.034321	201.281851	148.733396					-0.611598
363.094000		0.034321	201.281851	148.162981					-0.611598
363.095000		0.035101	201.281851	148.162981					-0.610579
363.096000		0.034321	201.281851	148.733396					-0.611598
363.097000		0.034321	201.281851	148.733396					-0.611598
363.098000		0.035101	201.281851	148.733396					-0.610579
363.099000		0.035101	201.281851	148.162981					-0.610579
363.100000	0.279945	0.035101	201.281851	148.733396	5.000000	0.500000	0.765800	-0.656415	-0.610579
363.101000		0.034321	201.281851	148.733396					-0.611598
363.102000		0.033541	201.281851	148.733396					-0.612616
363.103000		0.034321	201.281851	148.733396					-0.611598
363.104000		0.034321	201.281851	148.733396					-0.611598
363.105000		0.034321	201.281851	148.162981					-0.611598
363.106000		0.034321	202.877135	148.733396					-0.611598
363.107000		0.035101	201.281851	148.733396					-0.610579
363.108000		0.034321	202.877135	148.733396					-0.611598
363.109000		0.034321	201.281851	148.162981					-0.611598
363.110000		0.035101	201.281851	148.162981					-0.610579
363.111000		0.034321	201.281851	148.733396					-0.611598
363.112000		0.033541	201.281851	148.733396					-0.612616
363.113000		0.033541	201.281851	148.162981					-0.612616
363.114000		0.034321	201.281851	148.162981					-0.611598
363.115000		0.034321	201.281851	148.733396					-0.611598
363.116000		0.035101	201.281851	148.733396					-0.610579
363.117000		0.034321	201.281851	148.162981					-0.611598
363.118000		0.035101	201.281851	148.733396					-0.610579
363.119000		0.033541	202.877135	148.162981					-0.612616
363.120000		0.035101	201.281851	148.733396					-0.610579
363.121000		0.034321	201.281851	148.733396					-0.611598
363.122000		0.034321	201.281851	148.733396					-0.611598
363.123000		0.033541	201.281851	148.162981					-0.612616
363.124000		0.035101	201.281851	148.733396					-0.610579
363.125000		0.034321	201.281851	148.733396					-0.611598
363.126000		0.034321	201.281851	148.733396					-0.611598
363.127000		0.035101	201.281851	148.162981					-0.610579
363.128000		0.034321	202.877135	148.733396					-0.611598
363.129000		0.035101	202.877135	148.733396					-0.610579
363.130000		0.034321	201.281851	148.733396					-0.611598
363.131000		0.035101	201.281851	148.733396					-0.610579
363.132000		0.034321	202.877135	148.733396					-0.611598
363.133000		0.034321	201.281851	148.162981					-0.611598
363.134000		0.035101	202.877135	148.162981					-0.610579
363.135000		0.035101	201.281851	148.162981					-0.610579
363.136000		0.033541	201.281851	148.733396					-0.612616
363.137000		0.035101	201.281851	148.733396					-0.610579
363.138000		0.035101	202.877135	148.733396					-0.610579
363.139000		0.033541	201.281851	148.733396					-0.612616
363.140000		0.033541	201.281851	148.733396					-0.612616
363.141000		0.034321	201.281851	148.162981					-0.611598
363.142000		0.034321	201.281851	148.733396					-0.611598
363.143000		0.033541	201.281851	148.733396					-0.612616
363.144000		0.034321	201.281851	148.733396					-0.611598
363.145000		0.035101	201.281851	148.733396					-0.610579
363.146000		0.035101	202.877135	148.162981					-0.610579
363.147000		0.034321	201.281851	148.733396					-0.611598
363.148000		0.034321	201.281851	148.162981					-0.611598
363.149000		0.035101	201.281851	148.733396					-0.610579
363.150000		0.034321	201.281851	148.162981					-0.611598
363.151000		0.035101	201.281851	148.733396					-0.610579
363.152000		0.034321	201.281851	148.733396					-0.611598
363.153000		0.035101	201.281851	148.162981					-0.610579
363.154000		0.035101	201.281851	148.733396					-0.610579
363.155000		0.035101	201.281851	148.162981					-0.610579
363.156000		0.034321	202.877135	148.162981					-0.611598
363.157000		0.035101	201.281851	148.733396					-0.610579
363.158000		0.035101	201.281851	148.733396					-0.610579
363.159000		0.035101	201.281851	148.733396					-0.610579
363.160000		0.034321	201.281851	148.733396					-0.611598
363.161000		0.034321	201.281851	148.162981					-0.611598
363.162000		0.034321	202.877135	148.733396					-0.611598
363.163000		0.034321	201.281851	148.162981					-0.611598
363.164000		0.035101	201.281851	148.733396					-0.610579
363.165000		0.035101	202.877135	148.162981					-0.610579
363.166000		0.034321	201.281851	148.733396					-0.611598
363.167000		0.035101	201.281851	148.733396					-0.610579
363.168000		0.034321	201.281851	148.162981					-0.611598
363.169000		0.033541	201.281851	148.733396					-0.612616
363.170000		0.033541	202.877135	148.733396					-0.612616
363.171000		0.035101	201.281851	148.162981					-0.610579
363.172000		0.034321	201.281851	148.733396					-0.611598
363.173000		0.033541	202.877135	148.733396					-0.612616
363.174000		0.035101	201.281851	148.733396					-0.610579
363.175000		0.034321	201.281851	148.733396					-0.611598
363.176000		0.034321	201.281851	148.162981					-0.611598
363.177000		0.035101	201.281851	148.733396					-0.610579
363.178000		0.034321	202.877135	148.733396					-0.611598
363.179000		0.033541	201.281851	148.162981					-0.612616
363.180000		0.034321	201.281851	148.162981					-0.611598
363.181000		0.034321	202.877135	148.733396					-0.611598
363.182000		0.034321	202.877135	148.162981					-0.611598
363.183000		0.034321	202.877135	148.733396					-0.611598
363.184000		0.033541	201.281851	148.162981					-0.612616
363.185000		0.034321	202.877135	148.162981					-0.611598
363.186000		0.034321	201.281851	148.733396					-0.611598
363.187000		0.035101	201.281851	148.733396					-0.610579
363.188000		0.034321	202.877135	148.733396					-0.611598
363.189000		0.034321	202.877135	148.162981					-0.611598
363.190000		0.034321	202.877135	148.162981					-0.611598
363.191000		0.035101	201.281851	148.733396					-0.610579
363.192000		0.034321	201.281851	148.733396					-0.611598
363.193000		0.033541	201.281851	148.162981					-0.612616
363.194000		0.035101	202.877135	148.162981					-0.610579
363.195000		0.034321	202.877135	148.162981					-0.611598
363.196000		0.035101	201.281851	148.733396					-0.610579
363.197000		0.035101	201.281851	148.733396					-0.610579
363.198000		0.035101	201.281851	148.162981					-0.610579
363.199000		0.034321	202.877135	148.162981					-0.611598
363.200000	0.449337	0.033541	202.877135	148.162981	5.000000	0.500000	0.765800	-0.656415	-0.612616
363.201000		0.034321	201.281851	148.162981					-0.611598
363.202000		0.035101	201.281851	148.733396					-0.610579
363.203000		0.032761	202.877135	148.733396					-0.613635
363.204000		0.034321	201.281851	148.733396					-0.611598
363.205000		0.034321	201.281851	148.733396					-0.611598
363.206000		0.034321	202.877135	148.733396					-0.611598
363.207000		0.035101	201.281851	148.162981					-0.610579
363.208000		0.035101	201.281851	148.733396					-0.610579
363.209000		0.035101	201.281851	148.162981					-0.610579
363.210000		0.035101	201.281851	148.162981					-0.610579
363.211000		0.035101	201.281851	148.733396					-0.610579
363.212000		0.035101	202.877135	148.733396					-0.610579
363.213000		0.033541	201.281851	148.162981					-0.612616
363.214000		0.035101	201.281851	148.162981					-0.610579
363.215000		0.035101	201.281851	148.162981					-0.610579
363.216000		0.034321	201.281851	148.733396					-0.611598
363.217000		0.035101	201.281851	148.733396					-0.610579
363.218000		0.035101	201.281851	148.162981					-0.610579
363.219000		0.034321	201.281851	148.162981					-0.611598
363.220000		0.035101	202.877135	148.733396					-0.610579
363.221000		0.035101	201.281851	148.733396					-0.610579
363.222000		0.033541	201.281851	148.162981					-0.612616
363.223000		0.033541	201.281851	148.733396					-0.612616
363.224000		0.034321	201.281851	148.162981					-0.611598
363.225000		0.035101	202.877135	148.162981					-0.610579
363.226000		0.034321	202.877135	148.162981					-0.611598
363.227000		0.035101	202.877135	148.733396					-0.610579
363.228000		0.033541	201.281851	148.733396					-0.612616
363.229000		0.034321	201.281851	148.733396					-0.611598
363.230000		0.035101	201.281851	148.733396					-0.610579
363.231000		0.034321	201.281851	148.733396					-0.611598
363.232000		0.034321	202.877135	148.733396					-0.611598
363.233000		0.034321	201.281851	148.733396					-0.611598
363.234000		0.035101	202.877135	148.733396					-0.610579
363.235000		0.035101	201.281851	148.733396					-0.610579
363.236000		0.034321	201.281851	148.162981					-0.611598
363.237000		0.035101	201.281851	148.733396					-0.610579
363.238000		0.035101	201.281851	148.733396					-0.610579
363.239000		0.035101	201.281851	148.733396					-0.610579
363.240000		0.034321	201.281851	148.733396					-0.611598
363.241000		0.034321	201.281851	148.733396					-0.611598
363.242000		0.033541	201.281851	148.733396					-0.612616
363.243000		0.034321	201.281851	148.162981					-0.611598
363.244000		0.034321	201.281851	148.733396					-0.611598
363.245000		0.035101	201.281851	148.162981					-0.610579
363.246000		0.035101	202.877135	148.733396					-0.610579
363.247000		0.035101	201.281851	148.162981					-0.610579
363.248000		0.034321	201.281851	148.733396					-0.611598
363.249000		0.034321	202.877135	148.733396					-0.611598
363.250000		0.035101	201.281851	148.162981					-0.610579
363.251000		0.034321	201.281851	148.162981					-0.611598
363.252000		0.034321	201.281851	148.733396					-0.611598
363.253000		0.034321	201.281851	148.162981					-0.611598
363.254000		0.034321	201.281851	148.733396					-0.611598
363.255000		0.034321	201.281851	148.733396					-0.611598
363.256000		0.035101	201.281851	148.733396					-0.610579
363.257000		0.033541	201.281851	148.733396					-0.612616
363.258000		0.034321	201.281851	148.733396					-0.611598
363.259000		0.034321	201.281851	148.733396					-0.611598
363.260000		0.034321	201.281851	148.733396					-0.611598
363.261000		0.034321	201.281851	148.162981					-0.611598
363.262000		0.035101	201.281851	148.733396					-0.610579
363.263000		0.035101	201.281851	148.733396					-0.610579
363.264000		0.035101	201.281851	148.733396					-0.610579
363.265000		0.035101	201.281851	148.733396					-0.610579
363.266000		0.035101	201.281851	148.733396					-0.610579
363.267000		0.035881	201.281851	148.162981					-0.609561
363.268000		0.034321	201.281851	148.733396					-0.611598
363.269000		0.034321	201.281851	148.733396					-0.611598
363.270000		0.034321	202.877135	148.733396					-0.611598
363.271000		0.035101	202.877135	148.733396					-0.610579
363.272000		0.034321	201.281851	148.733396					-0.611598
363.273000		0.034321	201.281851	148.733396					-0.611598
363.274000		0.035101	202.877135	148.733396					-0.610579
363.275000		0.035101	201.281851	148.733396					-0.610579
363.276000		0.034321	202.877135	148.733396					-0.611598
363.277000		0.035881	201.281851	148.162981					-0.609561
363.278000		0.034321	201.281851	148.162981					-0.611598
363.279000		0.034321	201.281851	148.733396					-0.611598
363.280000		0.034321	202.877135	148.162981					-0.611598
363.281000		0.035101	202.877135	148.733396					-0.610579
363.282000		0.034321	201.281851	148.733396					-0.611598
363.283000		0.033541	201.281851	148.733396					-0.612616
363.284000		0.033541	202.877135	148.733396					-0.612616
363.285000		0.033541	202.877135	148.733396					-0.612616
363.286000		0.035101	201.281851	148.733396					-0.610579
363.287000		0.034321	201.281851	148.733396					-0.611598
363.288000		0.035101	201.281851	148.162981					-0.610579
363.289000		0.034321	201.281851	148.733396					-0.611598
363.290000		0.035101	201.281851	148.733396					-0.610579
363.291000		0.035101	201.281851	148.162981					-0.610579
363.292000		0.035101	201.281851	148.733396					-0.610579
363.293000		0.035101	201.281851	148.733396					-0.610579
363.294000		0.034321	202.877135	148.733396					-0.611598
363.295000		0.034321	201.281851	148.162981					-0.611598
363.296000		0.033541	202.877135	148.733396					-0.612616
363.297000		0.034321	201.281851	148.733396					-0.611598
363.298000		0.035101	202.877135	148.162981					-0.610579
363.299000		0.034321	202.877135	148.162981					-0.611598
400.700000	0.000000	0.027301	202.877135	143.599659	5.000000	0.500000	0.765800	-0.656415	-0.620765
400.701000		0.027301	201.281851	143.599659					-0.620765
400.702000		0.027301	201.281851	143.599659					-0.620765
400.703000		0.028081	201.281851	143.599659					-0.619746
400.704000		0.027301	201.281851	143.599659					-0.620765
400.705000		0.026521	201.281851	143.599659					-0.621784
400.706000		0.027301	201.281851	143.599659					-0.620765
400.707000		0.027301	202.877135	143.599659					-0.620765
400.708000		0.027301	202.877135	143.599659					-0.620765
400.709000		0.027301	202.877135	143.599659					-0.620765
400.710000		0.027301	202.877135	143.599659					-0.620765
400.711000		0.027301	202.877135	143.599659					-0.620765
400.712000		0.027301	202.877135	143.029243					-0.620765
400.713000		0.027301	202.877135	143.599659					-0.620765
400.714000		0.027301	201.281851	143.599659					-0.620765
400.715000		0.027301	201.281851	143.599659					-0.620765
400.716000		0.027301	201.281851	143.599659					-0.620765
400.717000		0.027301	201.281851	143.599659					-0.620765
400.718000		0.027301	201.281851	143.599659					-0.620765
400.719000		0.026521	201.281851	143.599659					-0.621784
400.720000		0.026521	201.281851	143.599659					-0.621784
400.721000		0.026521	202.877135	143.599659					-0.621784
400.722000		0.027301	201.281851	143.599659					-0.620765
400.723000		0.027301	202.877135	143.599659					-0.620765
400.724000		0.027301	201.281851	143.599659					-0.620765
400.725000		0.027301	201.281851	143.599659					-0.620765
400.726000		0.026521	202.877135	143.599659					-0.621784
400.727000		0.027301	201.281851	143.599659					-0.620765
400.728000		0.027301	201.281851	143.599659					-0.620765
400.729000		0.027301	202.877135	143.599659					-0.620765
400.730000		0.027301	201.281851	143.599659					-0.620765
400.731000		0.027301	202.877135	143.599659					-0.620765
400.732000		0.027301	202.877135	143.599659					-0.620765
400.733000		0.027301	202.877135	143.029243					-0.620765
400.734000		0.027301	202.877135	143.599659					-0.620765
400.735000		0.028081	201.281851	143.599659					-0.619746
400.736000		0.028081	201.281851	143.599659					-0.619746
400.737000		0.027301	201.281851	143.599659					-0.620765
400.738000		0.027301	201.281851	143.599659					-0.620765
400.739000		0.027301	201.281851	143.599659					-0.620765
400.740000		0.027301	201.281851	143.599659					-0.620765
400.741000		0.027301	201.281851	143.599659					-0.620765
400.742000		0.027301	201.281851	143.599659					-0.620765
400.743000		0.027301	202.877135	143.029243					-0.620765
400.744000		0.027301	201.281851	143.599659					-0.620765
400.745000		0.028081	201.281851	143.599659					-0.619746
400.746000		0.027301	201.281851	143.599659					-0.620765
400.747000		0.027301	201.281851	143.599659					-0.620765
400.748000		0.026521	201.281851	143.029243					-0.621784
400.749000		0.027301	202.877135	143.599659					-0.620765
400.750000		0.027301	201.281851	143.029243					-0.620765
400.751000		0.027301	201.281851	143.599659					-0.620765
400.752000		0.027301	201.281851	143.599659					-0.620765
400.753000		0.027301	202.877135	143.599659					-0.620765
400.754000		0.028081	201.281851	143.599659					-0.619746
400.755000		0.027301	201.281851	143.599659					-0.620765
400.756000		0.027301	202.877135	143.599659					-0.620765
400.757000		0.027301	201.281851	143.599659					-0.620765
400.758000		0.027301	201.281851	143.599659					-0.620765
400.759000		0.027301	201.281851	143.599659					-0.620765
400.760000		0.027301	201.281851	143.599659					-0.620765
400.761000		0.026521	201.281851	143.599659					-0.621784
400.762000		0.027301	202.877135	143.599659					-0.620765
400.763000		0.027301	202.877135	143.599659					-0.620765
400.764000		0.027301	201.281851	143.599659					-0.620765
400.765000		0.027301	202.877135	143.599659					-0.620765
400.766000		0.027301	201.281851	143.599659					-0.620765
400.767000		0.027301	201.281851	143.029243					-0.620765
400.768000		0.027301	201.281851	143.029243					-0.620765
400.769000		0.027301	201.281851	143.599659					-0.620765
400.770000		0.027301	201.281851	143.599659					-0.620765
400.771000		0.026521	201.281851	143.599659					-0.621784
400.772000		0.027301	201.281851	143.599659					-0.620765
400.773000		0.027301	201.281851	143.599659					-0.620765
400.774000		0.027301	202.877135	143.599659					-0.620765
400.775000		0.027301	201.281851	143.599659					-0.620765
400.776000		0.028081	201.281851	143.599659					-0.619746
400.777000		0.027301	201.281851	143.599659					-0.620765
400.778000		0.027301	201.281851	143.029243					-0.620765
400.779000		0.027301	202.877135	143.599659					-0.620765
400.780000		0.027301	202.877135	143.599659					-0.620765
400.781000		0.026521	201.281851	143.599659					-0.621784
400.782000		0.027301	201.281851	143.599659					-0.620765
400.783000		0.027301	201.281851	143.599659					-0.620765
400.784000		0.026521	201.281851	143.599659					-0.621784
400.785000		0.027301	202.877135	143.599659					-0.620765
400.786000		0.027301	202.877135	143.599659					-0.620765
400.787000		0.027301	201.281851	143.599659					-0.620765
400.788000		0.026521	201.281851	143.599659					-0.621784
400.789000		0.026521	201.281851	143.599659					-0.621784
400.790000		0.027301	201.281851	143.599659					-0.620765
400.791000		0.027301	201.281851	143.599659					-0.620765
400.792000		0.027301	201.281851	143.599659					-0.620765
400.793000		0.027301	201.281851	143.599659					-0.620765
400.794000		0.027301	201.281851	143.599659					-0.620765
400.795000		0.027301	202.877135	143.599659					-0.620765
400.796000		0.027301	201.281851	143.599659					-0.620765
400.797000		0.027301	201.281851	143.599659					-0.620765
400.798000		0.027301	202.877135	143.599659					-0.620765
400.799000		0.027301	202.877135	143.599659					-0.620765
400.800000	0.303826	0.027301	202.877135	143.599659	5.000000	0.500000	0.765800	-0.656415	-0.620765
400.801000		0.027301	202.877135	143.599659					-0.620765
400.802000		0.027301	201.281851	143.599659					-0.620765
400.803000		0.027301	201.281851	143.599659					-0.620765
400.804000		0.027301	201.281851	143.599659					-0.620765
400.805000		0.026521	202.877135	143.599659					-0.621784
400.806000		0.026521	201.281851	143.599659					-0.621784
400.807000		0.027301	201.281851	143.599659					-0.620765
400.808000		0.028081	201.281851	143.599659					-0.619746
400.809000		0.026521	201.281851	143.029243					-0.621784
400.810000		0.026521	201.281851	143.599659					-0.621784
400.811000		0.027301	202.877135	143.599659					-0.620765
400.812000		0.027301	201.281851	143.599659					-0.620765
400.813000		0.027301	201.281851	143.599659					-0.620765
400.814000		0.027301	202.877135	143.599659					-0.620765
400.815000		0.027301	201.281851	143.599659					-0.620765
400.816000		0.028081	201.281851	143.599659					-0.619746
400.817000		0.027301	201.281851	143.599659					-0.620765
400.818000		0.027301	201.281851	143.599659					-0.620765
400.819000		0.027301	201.281851	143.599659					-0.620765
400.820000		0.027301	202.877135	143.599659					-0.620765
400.821000		0.027301	201.281851	143.599659					-0.620765
400.822000		0.026521	201.281851	143.029243					-0.621784
400.823000		0.027301	202.877135	143.599659					-0.620765
400.824000		0.027301	201.281851	143.599659					-0.620765
400.825000		0.027301	201.281851	143.599659					-0.620765
400.826000		0.027301	201.281851	143.029243					-0.620765
400.827000		0.027301	201.281851	143.599659					-0.620765
400.828000		0.028081	201.281851	143.599659					-0.619746
400.829000		0.026521	201.281851	143.599659					-0.621784
400.830000		0.027301	202.877135	143.599659					-0.620765
400.831000		0.027301	201.281851	143.599659					-0.620765
400.832000		0.027301	201.281851	143.599659					-0.620765
400.833000		0.027301	202.877135	143.599659					-0.620765
400.834000		0.027301	201.281851	143.599659					-0.620765
400.835000		0.027301	201.281851	143.599659					-0.620765
400.836000		0.027301	201.281851	143.599659					-0.620765
400.837000		0.027301	201.281851	143.599659					-0.620765
400.838000		0.027301	202.877135	143.599659					-0.620765
400.839000		0.026521	202.877135	143.599659					-0.621784
400.840000		0.026521	201.281851	143.599659					-0.621784
400.841000		0.027301	201.281851	143.599659					-0.620765
400.842000		0.027301	201.281851	143.599659					-0.620765
400.843000		0.027301	201.281851	143.599659					-0.620765
400.844000		0.027301	202.877135	143.599659					-0.620765
400.845000		0.027301	201.281851	143.599659					-0.620765
400.846000		0.027301	201.281851	143.599659					-0.620765
400.847000		0.027301	201.281851	143.599659					-0.620765
400.848000		0.027301	202.877135	143.599659					-0.620765
400.849000		0.027301	202.877135	143.599659					-0.620765
400.850000		0.027301	201.281851	143.599659					-0.620765
400.851000		0.026521	202.877135	143.599659					-0.621784
400.852000		0.027301	201.281851	143.599659					-0.620765
400.853000		0.027301	201.281851	143.599659					-0.620765
400.854000		0.026521	201.281851	143.599659					-0.621784
400.855000		0.027301	202.877135	143.599659					-0.620765
400.856000		0.028081	201.281851	143.599659					-0.619746
400.857000		0.027301	202.877135	143.599659					-0.620765
400.858000		0.027301	201.281851	143.599659					-0.620765
400.859000		0.026521	201.281851	143.599659					-0.621784
400.860000		0.027301	201.281851	143.599659					-0.620765
400.861000		0.027301	201.281851	143.599659					-0.620765
400.862000		0.026521	201.281851	143.599659					-0.621784
400.863000		0.027301	201.281851	143.599659					-0.620765
400.864000		0.026521	201.281851	143.599659					-0.621784
400.865000		0.027301	201.281851	143.599659					-0.620765
400.866000		0.027301	201.281851	143.029243					-0.620765
400.867000		0.027301	201.281851	143.599659					-0.620765
400.868000		0.026521	201.281851	143.599659					-0.621784
400.869000		0.027301	201.281851	143.599659					-0.620765
400.870000		0.027301	201.281851	143.599659					-0.620765
400.871000		0.027301	201.281851	143.599659					-0.620765
400.872000		0.027301	201.281851	143.029243					-0.620765
400.873000		0.027301	201.281851	143.599659					-0.620765
400.874000		0.027301	201.281851	143.599659					-0.620765
400.875000		0.027301	202.877135	143.599659					-0.620765
400.876000		0.028081	201.281851	143.599659					-0.619746
400.877000		0.027301	201.281851	143.599659					-0.620765
400.878000		0.027301	201.281851	143.599659					-0.620765
400.879000		0.027301	201.281851	143.029243					-0.620765
400.880000		0.027301	201.281851	143.599659					-0.620765
400.881000		0.028081	201.281851	143.599659					-0.619746
400.882000		0.026521	201.281851	143.599659					-0.621784
400.883000		0.027301	202.877135	143.599659					-0.620765
400.884000		0.027301	201.281851	143.599659					-0.620765
400.885000		0.027301	201.281851	143.599659					-0.620765
400.886000		0.026521	202.877135	143.599659					-0.621784
400.887000		0.027301	202.877135	143.599659					-0.620765
400.888000		0.027301	201.281851	143.599659					-0.620765
400.889000		0.028081	201.281851	143.599659					-0.619746
400.890000		0.027301	201.281851	143.599659					-0.620765
400.891000		0.027301	201.281851	143.599659					-0.620765
400.892000		0.027301	201.281851	143.599659					-0.620765
400.893000		0.027301	202.877135	143.599659					-0.620765
400.894000		0.027301	201.281851	143.599659					-0.620765
400.895000		0.027301	201.281851	143.599659					-0.620765
400.896000		0.027301	201.281851	143.599659					-0.620765
400.897000		0.026521	201.281851	143.599659					-0.621784
400.898000		0.027301	201.281851	143.599659					-0.620765
400.899000		0.026521	201.281851	143.599659					-0.621784
400.900000	0.489039	0.026521	201.281851	143.599659	5.000000	0.500000	0.765800	-0.656415	-0.621784
400.901000		0.027301	201.281851	143.599659					-0.620765
400.902000		0.026521	201.281851	143.599659					-0.621784
400.903000		0.027301	201.281851	143.599659					-0.620765
400.904000		0.028081	201.281851	143.599659					-0.619746
400.905000		0.027301	202.877135	143.599659					-0.620765
400.906000		0.027301	202.877135	143.599659					-0.620765
400.907000		0.026521	201.281851	143.599659					-0.621784
400.908000		0.027301	201.281851	143.599659					-0.620765
400.909000		0.027301	201.281851	143.599659					-0.620765
400.910000		0.027301	201.281851	143.029243					-0.620765
400.911000		0.027301	202.877135	143.599659					-0.620765
400.912000		0.027301	201.281851	143.599659					-0.620765
400.913000		0.027301	201.281851	143.599659					-0.620765
400.914000		0.027301	201.281851	143.599659					-0.620765
400.915000		0.026521	202.877135	143.599659					-0.621784
400.916000		0.027301	201.281851	143.599659					-0.620765
400.917000		0.027301	201.281851	143.599659					-0.620765
400.918000		0.027301	202.877135	143.599659					-0.620765
400.919000		0.025741	201.281851	143.599659					-0.622802
400.920000		0.027301	201.281851	143.599659					-0.620765
400.921000		0.027301	201.281851	143.599659					-0.620765
400.922000		0.027301	202.877135	143.599659					-0.620765
400.923000		0.028081	202.877135	143.599659					-0.619746
400.924000		0.027301	201.281851	143.029243					-0.620765
400.925000		0.027301	202.877135	143.599659					-0.620765
400.926000		0.027301	201.281851	143.599659					-0.620765
400.927000		0.027301	201.281851	143.599659					-0.620765
400.928000		0.027301	201.281851	143.599659					-0.620765
400.929000		0.027301	201.281851	143.599659					-0.620765
400.930000		0.026521	201.281851	143.599659					-0.621784
400.931000		0.027301	201.281851	143.599659					-0.620765
400.932000		0.027301	201.281851	143.599659					-0.620765
400.933000		0.027301	201.281851	143.599659					-0.620765
400.934000		0.028081	201.281851	143.599659					-0.619746
400.935000		0.027301	201.281851	143.599659					-0.620765
400.936000		0.027301	201.281851	143.599659					-0.620765
400.937000		0.027301	201.281851	143.599659					-0.620765
400.938000		0.026521	202.877135	143.599659					-0.621784
400.939000		0.027301	201.281851	143.599659					-0.620765
400.940000		0.027301	201.281851	143.599659					-0.620765
400.941000		0.027301	201.281851	143.599659					-0.620765
400.942000		0.026521	201.281851	143.599659					-0.621784
400.943000		0.027301	202.877135	143.599659					-0.620765
400.944000		0.027301	201.281851	143.599659					-0.620765
400.945000		0.026521	201.281851	143.599659					-0.621784
400.946000		0.027301	201.281851	143.599659					-0.620765
400.947000		0.028081	201.281851	143.599659					-0.619746
400.948000		0.027301	201.281851	143.599659					-0.620765
400.949000		0.028081	201.281851	143.599659					-0.619746
400.950000		0.027301	201.281851	143.599659					-0.620765
400.951000		0.027301	202.877135	143.599659					-0.620765
400.952000		0.027301	202.877135	143.599659					-0.620765
400.953000		0.027301	202.877135	143.599659					-0.620765
400.954000		0.028081	202.877135	143.599659					-0.619746
400.955000		0.027301	202.877135	143.599659					-0.620765
400.956000		0.026521	202.877135	143.599659					-0.621784
400.957000		0.027301	201.281851	143.599659					-0.620765
400.958000		0.026521	201.281851	143.599659					-0.621784
400.959000		0.027301	201.281851	143.599659					-0.620765
400.960000		0.027301	202.877135	143.599659					-0.620765
400.961000		0.027301	201.281851	143.599659					-0.620765
400.962000		0.027301	202.877135	143.599659					-0.620765
400.963000		0.026521	201.281851	143.599659					-0.621784
400.964000		0.027301	202.877135	143.599659					-0.620765
400.965000		0.028081	201.281851	143.599659					-0.619746
400.966000		0.027301	201.281851	143.599659					-0.620765
400.967000		0.027301	201.281851	143.599659					-0.620765
400.968000		0.026521	201.281851	143.599659					-0.621784
400.969000		0.027301	201.281851	143.599659					-0.620765
400.970000		0.026521	202.877135	143.599659					-0.621784
400.971000		0.026521	201.281851	143.599659					-0.621784
400.972000		0.027301	201.281851	143.599659					-0.620765
400.973000		0.027301	201.281851	143.599659					-0.620765
400.974000		0.027301	201.281851	143.599659					-0.620765
400.975000		0.027301	202.877135	143.599659					-0.620765
400.976000		0.027301	202.877135	143.599659					-0.620765
400.977000		0.026521	201.281851	143.599659					-0.621784
400.978000		0.027301	201.281851	143.599659					-0.620765
400.979000		0.027301	202.877135	143.599659					-0.620765
400.980000		0.026521	201.281851	143.599659					-0.621784
400.981000		0.027301	201.281851	143.599659					-0.620765
400.982000		0.027301	202.877135	143.599659					-0.620765
400.983000		0.027301	201.281851	143.599659					-0.620765
400.984000		0.028081	202.877135	143.599659					-0.619746
400.985000		0.027301	201.281851	143.599659					-0.620765
400.986000		0.026521	202.877135	143.599659					-0.621784
400.987000		0.027301	201.281851	143.599659					-0.620765
400.988000		0.027301	201.281851	143.029243					-0.620765
400.989000		0.027301	201.281851	143.599659					-0.620765
400.990000		0.026521	201.281851	143.599659					-0.621784
400.991000		0.027301	202.877135	143.599659					-0.620765
400.992000		0.027301	201.281851	143.599659					-0.620765
400.993000		0.027301	201.281851	143.599659					-0.620765
400.994000		0.027301	201.281851	143.599659					-0.620765
400.995000		0.027301	201.281851	143.599659					-0.620765
400.996000		0.027301	202.877135	143.599659					-0.620765
400.997000		0.027301	201.281851	143.599659					-0.620765
400.998000		0.027301	201.281851	143.599659					-0.620765
400.999000		0.027301	201.281851	143.599659					-0.620765
431.700000	0.000000	0.031201	201.281851	139.036337	5.000000	0.500000	0.765800	-0.656415	-0.615672
431.701000		0.031201	201.281851	139.036337					-0.615672
431.702000		0.031201	201.281851	139.036337					-0.615672
431.703000		0.030421	201.281851	138.465921					-0.616691
431.704000		0.030421	201.281851	138.465921					-0.616691
431.705000		0.030421	201.281851	139.036337					-0.616691
431.706000		0.030421	201.281851	138.465921					-0.616691
431.707000		0.029641	201.281851	138.465921					-0.617709
431.708000		0.029641	201.281851	139.036337					-0.617709
431.709000		0.030421	201.281851	138.465921					-0.616691
431.710000		0.030421	201.281851	138.465921					-0.616691
431.711000		0.031201	201.281851	139.036337					-0.615672
431.712000		0.030421	201.281851	138.465921					-0.616691
431.713000		0.031201	201.281851	139.036337					-0.615672
431.714000		0.030421	201.281851	138.465921					-0.616691
431.715000		0.030421	201.281851	138.465921					-0.616691
431.716000		0.031201	201.281851	138.465921					-0.615672
431.717000		0.030421	201.281851	139.036337					-0.616691
431.718000		0.030421	201.281851	138.465921					-0.616691
431.719000		0.030421	201.281851	138.465921					-0.616691
431.720000		0.030421	201.281851	138.465921					-0.616691
431.721000		0.030421	201.281851	139.036337					-0.616691
431.722000		0.030421	201.281851	138.465921					-0.616691
431.723000		0.030421	201.281851	138.465921					-0.616691
431.724000		0.030421	202.877135	138.465921					-0.616691
431.725000		0.031201	201.281851	138.465921					-0.615672
431.726000		0.031201	201.281851	139.036337					-0.615672
431.727000		0.030421	202.877135	138.465921					-0.616691
431.728000		0.030421	201.281851	138.465921					-0.616691
431.729000		0.030421	201.281851	138.465921					-0.616691
431.730000		0.031201	202.877135	139.036337					-0.615672
431.731000		0.030421	201.281851	138.465921					-0.616691
431.732000		0.030421	202.877135	139.036337					-0.616691
431.733000		0.030421	201.281851	138.465921					-0.616691
431.734000		0.030421	202.877135	139.036337					-0.616691
431.735000		0.030421	202.877135	139.036337					-0.616691
431.736000		0.030421	201.281851	138.465921					-0.616691
431.737000		0.031201	201.281851	139.036337					-0.615672
431.738000		0.030421	201.281851	139.036337					-0.616691
431.739000		0.030421	201.281851	138.465921					-0.616691
431.740000		0.031201	201.281851	138.465921					-0.615672
431.741000		0.030421	201.281851	139.036337					-0.616691
431.742000		0.030421	201.281851	139.036337					-0.616691
431.743000		0.029641	201.281851	138.465921					-0.617709
431.744000		0.030421	201.281851	138.465921					-0.616691
431.745000		0.030421	201.281851	138.465921					-0.616691
431.746000		0.030421	201.281851	138.465921					-0.616691
431.747000		0.030421	201.281851	138.465921					-0.616691
431.748000		0.030421	201.281851	138.465921					-0.616691
431.749000		0.030421	201.281851	138.465921					-0.616691
431.750000		0.030421	201.281851	138.465921					-0.616691
431.751000		0.031201	201.281851	138.465921					-0.615672
431.752000		0.030421	201.281851	139.036337					-0.616691
431.753000		0.030421	201.281851	139.036337					-0.616691
431.754000		0.031201	201.281851	138.465921					-0.615672
431.755000		0.030421	201.281851	138.465921					-0.616691
431.756000		0.030421	201.281851	138.465921					-0.616691
431.757000		0.030421	201.281851	138.465921					-0.616691
431.758000		0.030421	201.281851	138.465921					-0.616691
431.759000		0.030421	202.877135	138.465921					-0.616691
431.760000		0.031201	201.281851	138.465921					-0.615672
431.761000		0.030421	202.877135	138.465921					-0.616691
431.762000		0.031201	201.281851	138.465921					-0.615672
431.763000		0.030421	202.877135	138.465921					-0.616691
431.764000		0.030421	201.281851	138.465921					-0.616691
431.765000		0.030421	202.877135	138.465921					-0.616691
431.766000		0.029641	201.281851	138.465921					-0.617709
431.767000		0.030421	201.281851	138.465921					-0.616691
431.768000		0.030421	201.281851	138.465921					-0.616691
431.769000		0.031201	201.281851	138.465921					-0.615672
431.770000		0.031201	201.281851	138.465921					-0.615672
431.771000		0.030421	202.877135	138.465921					-0.616691
431.772000		0.031201	201.281851	138.465921					-0.615672
431.773000		0.030421	202.877135	139.036337					-0.616691
431.774000		0.031201	201.281851	139.036337					-0.615672
431.775000		0.030421	201.281851	138.465921					-0.616691
431.776000		0.030421	201.281851	139.036337					-0.616691
431.777000		0.030421	201.281851	138.465921					-0.616691
431.778000		0.031201	201.281851	139.036337					-0.615672
431.779000		0.030421	201.281851	138.465921					-0.616691
431.780000		0.030421	201.281851	139.036337					-0.616691
431.781000		0.030421	202.877135	138.465921					-0.616691
431.782000		0.031201	201.281851	138.465921					-0.615672
431.783000		0.030421	201.281851	138.465921					-0.616691
431.784000		0.030421	201.281851	138.465921					-0.616691
431.785000		0.030421	201.281851	139.036337					-0.616691
431.786000		0.031201	201.281851	138.465921					-0.615672
431.787000		0.030421	201.281851	138.465921					-0.616691
431.788000		0.030421	201.281851	138.465921					-0.616691
431.789000		0.030421	202.877135	139.036337					-0.616691
431.790000		0.030421	201.281851	138.465921					-0.616691
431.791000		0.029641	201.281851	138.465921					-0.617709
431.792000		0.030421	202.877135	139.036337					-0.616691
431.793000		0.030421	201.281851	138.465921					-0.616691
431.794000		0.030421	201.281851	139.036337					-0.616691
431.795000		0.030421	202.877135	138.465921					-0.616691
431.796000		0.030421	202.877135	138.465921					-0.616691
431.797000		0.030421	201.281851	138.465921					-0.616691
431.798000		0.030421	201.281851	138.465921					-0.616691
431.799000		0.030421	201.281851	138.465921					-0.616691
431.800000	0.276321	0.030421	201.281851	138.465921	5.000000	0.500000	0.765800	-0.656415	-0.616691
431.801000		0.031201	201.281851	138.465921					-0.615672
431.802000		0.030421	201.281851	138.465921					-0.616691
431.803000		0.029641	201.281851	138.465921					-0.617709
431.804000		0.030421	201.281851	138.465921					-0.616691
431.805000		0.030421	201.281851	138.465921					-0.616691
431.806000		0.030421	201.281851	138.465921					-0.616691
431.807000		0.030421	202.877135	138.465921					-0.616691
431.808000		0.030421	201.281851	139.036337					-0.616691
431.809000		0.029641	201.281851	138.465921					-0.617709
431.810000		0.031201	202.877135	138.465921					-0.615672
431.811000		0.030421	202.877135	138.465921					-0.616691
431.812000		0.031201	201.281851	138.465921					-0.615672
431.813000		0.030421	201.281851	138.465921					-0.616691
431.814000		0.030421	201.281851	138.465921					-0.616691
431.815000		0.030421	202.877135	139.036337					-0.616691
431.816000		0.030421	201.281851	138.465921					-0.616691
431.817000		0.031201	201.281851	139.036337					-0.615672
431.818000		0.030421	201.281851	138.465921					-0.616691
431.819000		0.030421	202.877135	138.465921					-0.616691
431.820000		0.030421	202.877135	138.465921					-0.616691
431.821000		0.030421	202.877135	138.465921					-0.616691
431.822000		0.030421	202.877135	138.465921					-0.616691
431.823000		0.030421	202.877135	138.465921					-0.616691
431.824000		0.030421	201.281851	139.036337					-0.616691
431.825000		0.030421	201.281851	138.465921					-0.616691
431.826000		0.030421	201.281851	139.036337					-0.616691
431.827000		0.031201	201.281851	139.036337					-0.615672
431.828000		0.030421	202.877135	138.465921					-0.616691
431.829000		0.031201	201.281851	138.465921					-0.615672
431.830000		0.031201	201.281851	138.465921					-0.615672
431.831000		0.031201	201.281851	138.465921					-0.615672
431.832000		0.030421	201.281851	138.465921					-0.616691
431.833000		0.031201	201.281851	138.465921					-0.615672
431.834000		0.030421	201.281851	138.465921					-0.616691
431.835000		0.031201	202.877135	138.465921					-0.615672
431.836000		0.030421	202.877135	138.465921					-0.616691
431.837000		0.030421	201.281851	138.465921					-0.616691
431.838000		0.030421	201.281851	138.465921					-0.616691
431.839000		0.030421	201.281851	138.465921					-0.616691
431.840000		0.031201	202.877135	138.465921					-0.615672
431.841000		0.030421	202.877135	138.465921					-0.616691
431.842000		0.030421	201.281851	139.036337					-0.616691
431.843000		0.030421	201.281851	139.036337					-0.616691
431.844000		0.029641	201.281851	138.465921					-0.617709
431.845000		0.030421	201.281851	138.465921					-0.616691
431.846000		0.031201	201.281851	138.465921					-0.615672
431.847000		0.031201	201.281851	138.465921					-0.615672
431.848000		0.030421	202.877135	138.465921					-0.616691
431.849000		0.031201	201.281851	138.465921					-0.615672
431.850000		0.031201	201.281851	138.465921					-0.615672
431.851000		0.030421	201.281851	138.465921					-0.616691
431.852000		0.030421	201.281851	138.465921					-0.616691
431.853000		0.030421	201.281851	138.465921					-0.616691
431.854000		0.030421	201.281851	138.465921					-0.616691
431.855000		0.031201	201.281851	138.465921					-0.615672
431.856000		0.030421	201.281851	138.465921					-0.616691
431.857000		0.030421	201.281851	138.465921					-0.616691
431.858000		0.031201	202.877135	138.465921					-0.615672
431.859000		0.030421	201.281851	139.036337					-0.616691
431.860000		0.030421	201.281851	139.036337					-0.616691
431.861000		0.030421	201.281851	138.465921					-0.616691
431.862000		0.031201	202.877135	138.465921					-0.615672
431.863000		0.030421	201.281851	138.465921					-0.616691
431.864000		0.030421	201.281851	138.465921					-0.616691
431.865000		0.030421	201.281851	138.465921					-0.616691
431.866000		0.030421	202.877135	138.465921					-0.616691
431.867000		0.031201	201.281851	138.465921					-0.615672
431.868000		0.030421	202.877135	138.465921					-0.616691
431.869000		0.031981	201.281851	138.465921					-0.614654
431.870000		0.030421	201.281851	139.036337					-0.616691
431.871000		0.030421	202.877135	138.465921					-0.616691
431.872000		0.030421	201.281851	138.465921					-0.616691
431.873000		0.030421	201.281851	138.465921					-0.616691
431.874000		0.030421	201.281851	138.465921					-0.616691
431.875000		0.030421	201.281851	139.036337					-0.616691
431.876000		0.029641	202.877135	138.465921					-0.617709
431.877000		0.030421	201.281851	139.036337					-0.616691
431.878000		0.030421	201.281851	138.465921					-0.616691
431.879000		0.030421	201.281851	138.465921					-0.616691
431.880000		0.030421	201.281851	138.465921					-0.616691
431.881000		0.030421	201.281851	138.465921					-0.616691
431.882000		0.031201	201.281851	138.465921					-0.615672
431.883000		0.031201	202.877135	139.036337					-0.615672
431.884000		0.030421	201.281851	139.036337					-0.616691
431.885000		0.031201	202.877135	139.036337					-0.615672
431.886000		0.031201	202.877135	139.036337					-0.615672
431.887000		0.031201	202.877135	138.465921					-0.615672
431.888000		0.030421	202.877135	139.036337					-0.616691
431.889000		0.031201	201.281851	138.465921					-0.615672
431.890000		0.030421	201.281851	138.465921					-0.616691
431.891000		0.031201	201.281851	139.036337					-0.615672
431.892000		0.030421	201.281851	138.465921					-0.616691
431.893000		0.030421	202.877135	138.465921					-0.616691
431.894000		0.031201	202.877135	138.465921					-0.615672
431.895000		0.029641	202.877135	139.036337					-0.617709
431.896000		0.030421	201.281851	138.465921					-0.616691
431.897000		0.030421	201.281851	138.465921					-0.616691
431.898000		0.031201	202.877135	138.465921					-0.615672
431.899000		0.030421	201.281851	139.036337					-0.616691
431.900000	0.417059	0.031201	201.281851	139.036337	5.000000	0.500000	0.765800	-0.656415	-0.615672
431.901000		0.031201	201.281851	138.465921					-0.615672
431.902000		0.030421	202.877135	138.465921					-0.616691
431.903000		0.030421	201.281851	139.036337					-0.616691
431.904000		0.030421	202.877135	139.036337					-0.616691
431.905000		0.031201	201.281851	138.465921					-0.615672
431.906000		0.030421	202.877135	138.465921					-0.616691
431.907000		0.030421	201.281851	138.465921					-0.616691
431.908000		0.030421	201.281851	138.465921					-0.616691
431.909000		0.031201	202.877135	139.036337					-0.615672
431.910000		0.029641	201.281851	139.036337					-0.617709
431.911000		0.030421	202.877135	139.036337					-0.616691
431.912000		0.030421	202.877135	138.465921					-0.616691
431.913000		0.030421	202.877135	138.465921					-0.616691
431.914000		0.029641	201.281851	138.465921					-0.617709
431.915000		0.030421	201.281851	139.036337					-0.616691
431.916000		0.031201	202.877135	138.465921					-0.615672
431.917000		0.030421	201.281851	139.036337					-0.616691
431.918000		0.030421	202.877135	138.465921					-0.616691
431.919000		0.031201	201.281851	138.465921					-0.615672
431.920000		0.030421	202.877135	139.036337					-0.616691
431.921000		0.031201	201.281851	138.465921					-0.615672
431.922000		0.030421	201.281851	138.465921					-0.616691
431.923000		0.031201	201.281851	138.465921					-0.615672
431.924000		0.029641	201.281851	138.465921					-0.617709
431.925000		0.031201	201.281851	139.036337					-0.615672
431.926000		0.031201	201.281851	138.465921					-0.615672
431.927000		0.030421	201.281851	138.465921					-0.616691
431.928000		0.030421	201.281851	139.036337					-0.616691
431.929000		0.030421	202.877135	139.036337					-0.616691
431.930000		0.031201	201.281851	139.036337					-0.615672
431.931000		0.030421	201.281851	138.465921					-0.616691
431.932000		0.030421	202.877135	138.465921					-0.616691
431.933000		0.029641	202.877135	138.465921					-0.617709
431.934000		0.030421	202.877135	138.465921					-0.616691
431.935000		0.030421	201.281851	139.036337					-0.616691
431.936000		0.030421	201.281851	138.465921					-0.616691
431.937000		0.029641	201.281851	138.465921					-0.617709
431.938000		0.030421	201.281851	139.036337					-0.616691
431.939000		0.030421	201.281851	138.465921					-0.616691
431.940000		0.030421	201.281851	138.465921					-0.616691
431.941000		0.030421	201.281851	138.465921					-0.616691
431.942000		0.030421	201.281851	139.036337					-0.616691
431.943000		0.031201	201.281851	138.465921					-0.615672
431.944000		0.030421	201.281851	139.036337					-0.616691
431.945000		0.030421	201.281851	138.465921					-0.616691
431.946000		0.030421	202.877135	138.465921					-0.616691
431.947000		0.030421	201.281851	138.465921					-0.616691
431.948000		0.030421	202.877135	138.465921					-0.616691
431.949000		0.030421	201.281851	138.465921					-0.616691
431.950000		0.031201	201.281851	138.465921					-0.615672
431.951000		0.030421	201.281851	138.465921					-0.616691
431.952000		0.030421	201.281851	138.465921					-0.616691
431.953000		0.030421	201.281851	138.465921					-0.616691
431.954000		0.030421	201.281851	138.465921					-0.616691
431.955000		0.030421	201.281851	138.465921					-0.616691
431.956000		0.030421	202.877135	138.465921					-0.616691
431.957000		0.031201	201.281851	139.036337					-0.615672
431.958000		0.030421	201.281851	138.465921					-0.616691
431.959000		0.031201	201.281851	138.465921					-0.615672
431.960000		0.030421	201.281851	139.036337					-0.616691
431.961000		0.030421	201.281851	138.465921					-0.616691
431.962000		0.030421	201.281851	138.465921					-0.616691
431.963000		0.030421	201.281851	138.465921					-0.616691
431.964000		0.030421	201.281851	138.465921					-0.616691
431.965000		0.029641	201.281851	138.465921					-0.617709
431.966000		0.030421	202.877135	139.036337					-0.616691
431.967000		0.029641	202.877135	138.465921					-0.617709
431.968000		0.029641	201.281851	138.465921					-0.617709
431.969000		0.030421	201.281851	139.036337					-0.616691
431.970000		0.031201	201.281851	139.036337					-0.615672
431.971000		0.030421	201.281851	138.465921					-0.616691
431.972000		0.030421	202.877135	138.465921					-0.616691
431.973000		0.029641	202.877135	138.465921					-0.617709
431.974000		0.029641	201.281851	138.465921					-0.617709
431.975000		0.030421	201.281851	139.036337					-0.616691
431.976000		0.031201	201.281851	138.465921					-0.615672
431.977000		0.030421	201.281851	138.465921					-0.616691
431.978000		0.030421	201.281851	138.465921					-0.616691
431.979000		0.030421	201.281851	138.465921					-0.616691
431.980000		0.030421	201.281851	138.465921					-0.616691
431.981000		0.030421	201.281851	138.465921					-0.616691
431.982000		0.030421	201.281851	138.465921					-0.616691
431.983000		0.030421	201.281851	139.036337					-0.616691
431.984000		0.030421	201.281851	138.465921					-0.616691
431.985000		0.030421	201.281851	138.465921					-0.616691
431.986000		0.030421	202.877135	139.036337					-0.616691
431.987000		0.029641	202.877135	139.036337					-0.617709
431.988000		0.031201	201.281851	138.465921					-0.615672
431.989000		0.029641	201.281851	138.465921					-0.617709
431.990000		0.030421	201.281851	138.465921					-0.616691
431.991000		0.030421	201.281851	138.465921					-0.616691
431.992000		0.029641	201.281851	138.465921					-0.617709
431.993000		0.030421	202.877135	139.036337					-0.616691
431.994000		0.031201	201.281851	139.036337					-0.615672
431.995000		0.030421	201.281851	139.036337					-0.616691
431.996000		0.031201	201.281851	138.465921					-0.615672
431.997000		0.030421	201.281851	138.465921					-0.616691
431.998000		0.030421	201.281851	138.465921					-0.616691
431.999000		0.030421	202.877135	138.465921					-0.616691
463.400000	0.000000	0.035101	201.281851	133.902599	5.000000	0.500000	0.765800	-0.656415	-0.610579
463.401000		0.035881	201.281851	133.902599					-0.609561
463.402000		0.035881	202.877135	133.902599					-0.609561
463.403000		0.035881	201.281851	133.902599					-0.609561
463.404000		0.035101	201.281851	133.902599					-0.610579
463.405000		0.035101	201.281851	133.902599					-0.610579
463.406000		0.035101	201.281851	133.902599					-0.610579
463.407000		0.035101	202.877135	133.902599					-0.610579
463.408000		0.035101	201.281851	133.902599					-0.610579
463.409000		0.034321	202.877135	134.473015					-0.611598
463.410000		0.035101	201.281851	133.902599					-0.610579
463.411000		0.035101	201.281851	133.902599					-0.610579
463.412000		0.035101	201.281851	133.902599					-0.610579
463.413000		0.035881	201.281851	133.902599					-0.609561
463.414000		0.035101	201.281851	133.902599					-0.610579
463.415000		0.035101	202.877135	133.902599					-0.610579
463.416000		0.035101	201.281851	133.902599					-0.610579
463.417000		0.035101	201.281851	133.902599					-0.610579
463.418000		0.035101	201.281851	133.902599					-0.610579
463.419000		0.035101	201.281851	134.473015					-0.610579
463.420000		0.035101	201.281851	133.902599					-0.610579
463.421000		0.035101	201.281851	133.902599					-0.610579
463.422000		0.035881	202.877135	133.902599					-0.609561
463.423000		0.035101	202.877135	133.902599					-0.610579
463.424000		0.035101	202.877135	133.902599					-0.610579
463.425000		0.035101	201.281851	133.902599					-0.610579
463.426000		0.035101	201.281851	133.902599					-0.610579
463.427000		0.035101	201.281851	133.902599					-0.610579
463.428000		0.035101	201.281851	133.902599					-0.610579
463.429000		0.035101	201.281851	133.902599					-0.610579
463.430000		0.035101	201.281851	133.902599					-0.610579
463.431000		0.035881	201.281851	134.473015					-0.609561
463.432000		0.034321	201.281851	133.902599					-0.611598
463.433000		0.035101	201.281851	133.902599					-0.610579
463.434000		0.035101	202.877135	133.902599					-0.610579
463.435000		0.035101	201.281851	133.902599					-0.610579
463.436000		0.035101	201.281851	133.902599					-0.610579
463.437000		0.035101	201.281851	133.902599					-0.610579
463.438000		0.035101	201.281851	133.902599					-0.610579
463.439000		0.035101	202.877135	133.902599					-0.610579
463.440000		0.035101	201.281851	133.902599					-0.610579
463.441000		0.035881	201.281851	133.902599					-0.609561
463.442000		0.035101	202.877135	133.902599					-0.610579
463.443000		0.035101	201.281851	133.902599					-0.610579
463.444000		0.035101	201.281851	133.902599					-0.610579
463.445000		0.035881	202.877135	133.902599					-0.609561
463.446000		0.035881	202.877135	133.902599					-0.609561
463.447000		0.035101	202.877135	133.902599					-0.610579
463.448000		0.035101	201.281851	133.902599					-0.610579
463.449000		0.035881	202.877135	133.902599					-0.609561
463.450000		0.035101	202.877135	133.902599					-0.610579
463.451000		0.035101	201.281851	133.902599					-0.610579
463.452000		0.035101	201.281851	133.902599					-0.610579
463.453000		0.034321	201.281851	133.902599					-0.611598
463.454000		0.035101	201.281851	133.902599					-0.610579
463.455000		0.034321	201.281851	134.473015					-0.611598
463.456000		0.035101	201.281851	133.902599					-0.610579
463.457000		0.035101	201.281851	133.902599					-0.610579
463.458000		0.035881	202.877135	133.902599					-0.609561
463.459000		0.034321	202.877135	133.902599					-0.611598
463.460000		0.035101	201.281851	133.902599					-0.610579
463.461000		0.035101	201.281851	133.902599					-0.610579
463.462000		0.035101	202.877135	133.902599					-0.610579
463.463000		0.035101	201.281851	133.902599					-0.610579
463.464000		0.035101	201.281851	134.473015					-0.610579
463.465000		0.035101	201.281851	133.902599					-0.610579
463.466000		0.035101	201.281851	134.473015					-0.610579
463.467000		0.035101	201.281851	133.902599					-0.610579
463.468000		0.035101	201.281851	133.902599					-0.610579
463.469000		0.035101	202.877135	133.902599					-0.610579
463.470000		0.034321	201.281851	133.902599					-0.611598
463.471000		0.035101	201.281851	133.902599					-0.610579
463.472000		0.035881	201.281851	133.902599					-0.609561
463.473000		0.035101	201.281851	133.902599					-0.610579
463.474000		0.035101	202.877135	133.902599					-0.610579
463.475000		0.035101	202.877135	133.902599					-0.610579
463.476000		0.035881	201.281851	133.902599					-0.609561
463.477000		0.035101	201.281851	133.902599					-0.610579
463.478000		0.035101	202.877135	133.902599					-0.610579
463.479000		0.035881	201.281851	133.902599					-0.609561
463.480000		0.035101	202.877135	133.902599					-0.610579
463.481000		0.035101	201.281851	134.473015					-0.610579
463.482000		0.035881	202.877135	134.473015					-0.609561
463.483000		0.035101	201.281851	133.902599					-0.610579
463.484000		0.035101	202.877135	133.902599					-0.610579
463.485000		0.035101	202.877135	133.902599					-0.610579
463.486000		0.034321	201.281851	133.902599					-0.611598
463.487000		0.035101	201.281851	133.902599					-0.610579
463.488000		0.034321	201.281851	133.902599					-0.611598
463.489000		0.035101	201.281851	133.902599					-0.610579
463.490000		0.035881	202.877135	133.902599					-0.609561
463.491000		0.035101	201.281851	133.902599					-0.610579
463.492000		0.035101	201.281851	133.902599					-0.610579
463.493000		0.035101	201.281851	133.902599					-0.610579
463.494000		0.035101	202.877135	133.902599					-0.610579
463.495000		0.035101	201.281851	133.902599					-0.610579
463.496000		0.035101	201.281851	134.473015					-0.610579
463.497000		0.035101	201.281851	133.902599					-0.610579
463.498000		0.035881	201.281851	133.902599					-0.609561
463.499000		0.035881	201.281851	133.902599					-0.609561
463.500000	0.247585	0.035101	201.281851	133.902599	5.000000	0.500000	0.765800	-0.656415	-0.610579
463.501000		0.035101	201.281851	133.902599					-0.610579
463.502000		0.035881	202.877135	133.902599					-0.609561
463.503000		0.035101	202.877135	133.902599					-0.610579
463.504000		0.035101	202.877135	133.902599					-0.610579
463.505000		0.035881	201.281851	133.902599					-0.609561
463.506000		0.034321	201.281851	133.902599					-0.611598
463.507000		0.035101	201.281851	133.902599					-0.610579
463.508000		0.035101	202.877135	133.902599					-0.610579
463.509000		0.035101	201.281851	134.473015					-0.610579
463.510000		0.035101	201.281851	133.902599					-0.610579
463.511000		0.035101	201.281851	134.473015					-0.610579
463.512000		0.035101	201.281851	133.902599					-0.610579
463.513000		0.035101	201.281851	133.902599					-0.610579
463.514000		0.035101	201.281851	133.902599					-0.610579
463.515000		0.035101	201.281851	133.902599					-0.610579
463.516000		0.035881	201.281851	133.902599					-0.609561
463.517000		0.034321	201.281851	133.902599					-0.611598
463.518000		0.035101	201.281851	133.902599					-0.610579
463.519000		0.035101	201.281851	133.902599					-0.610579
463.520000		0.035101	201.281851	133.902599					-0.610579
463.521000		0.035101	201.281851	133.902599					-0.610579
463.522000		0.035101	201.281851	134.473015					-0.610579
463.523000		0.035101	201.281851	133.902599					-0.610579
463.524000		0.035881	201.281851	133.902599					-0.609561
463.525000		0.035101	201.281851	133.902599					-0.610579
463.526000		0.035101	201.281851	133.902599					-0.610579
463.527000		0.035101	201.281851	133.902599					-0.610579
463.528000		0.035101	201.281851	133.902599					-0.610579
463.529000		0.034321	202.877135	133.902599					-0.611598
463.530000		0.035101	201.281851	133.902599					-0.610579
463.531000		0.035101	201.281851	133.902599					-0.610579
463.532000		0.034321	201.281851	133.902599					-0.611598
463.533000		0.035101	201.281851	133.902599					-0.610579
463.534000		0.035101	201.281851	133.902599					-0.610579
463.535000		0.035101	201.281851	133.902599					-0.610579
463.536000		0.035101	201.281851	133.902599					-0.610579
463.537000		0.034321	202.877135	133.902599					-0.611598
463.538000		0.035101	202.877135	133.902599					-0.610579
463.539000		0.035101	201.281851	133.902599					-0.610579
463.540000		0.035101	201.281851	133.902599					-0.610579
463.541000		0.034321	201.281851	133.902599					-0.611598
463.542000		0.035101	201.281851	133.902599					-0.610579
463.543000		0.035101	201.281851	134.473015					-0.610579
463.544000		0.035101	201.281851	133.902599					-0.610579
463.545000		0.035101	202.877135	134.473015					-0.610579
463.546000		0.035101	201.281851	133.902599					-0.610579
463.547000		0.035101	201.281851	133.902599					-0.610579
463.548000		0.035101	201.281851	133.902599					-0.610579
463.549000		0.034321	201.281851	133.902599					-0.611598
463.550000		0.035101	202.877135	133.902599					-0.610579
463.551000		0.035101	201.281851	134.473015					-0.610579
463.552000		0.035101	201.281851	133.902599					-0.610579
463.553000		0.035881	201.281851	134.473015					-0.609561
463.554000		0.034321	202.877135	134.473015					-0.611598
463.555000		0.035881	201.281851	133.902599					-0.609561
463.556000		0.035101	201.281851	133.902599					-0.610579
463.557000		0.035881	201.281851	133.902599					-0.609561
463.558000		0.035101	202.877135	133.902599					-0.610579
463.559000		0.034321	201.281851	134.473015					-0.611598
463.560000		0.035101	201.281851	133.902599					-0.610579
463.561000		0.035101	201.281851	133.902599					-0.610579
463.562000		0.035101	201.281851	133.902599					-0.610579
463.563000		0.035101	201.281851	133.902599					-0.610579
463.564000		0.034321	201.281851	134.473015					-0.611598
463.565000		0.035101	201.281851	133.902599					-0.610579
463.566000		0.035101	202.877135	133.902599					-0.610579
463.567000		0.035101	201.281851	133.902599					-0.610579
463.568000		0.035881	201.281851	134.473015					-0.609561
463.569000		0.034321	201.281851	133.902599					-0.611598
463.570000		0.034321	202.877135	133.902599					-0.611598
463.571000		0.035881	201.281851	133.902599					-0.609561
463.572000		0.034321	201.281851	133.902599					-0.611598
463.573000		0.035101	201.281851	134.473015					-0.610579
463.574000		0.035101	201.281851	133.902599					-0.610579
463.575000		0.035101	201.281851	133.902599					-0.610579
463.576000		0.035101	201.281851	133.902599					-0.610579
463.577000		0.035101	201.281851	134.473015					-0.610579
463.578000		0.035101	201.281851	133.902599					-0.610579
463.579000		0.035101	201.281851	133.902599					-0.610579
463.580000		0.035101	201.281851	133.902599					-0.610579
463.581000		0.035101	201.281851	133.902599					-0.610579
463.582000		0.034321	201.281851	133.902599					-0.611598
463.583000		0.035101	201.281851	133.902599					-0.610579
463.584000		0.035101	201.281851	133.902599					-0.610579
463.585000		0.035101	202.877135	133.902599					-0.610579
463.586000		0.034321	201.281851	133.902599					-0.611598
463.587000		0.035101	201.281851	133.902599					-0.610579
463.588000		0.035881	201.281851	133.902599					-0.609561
463.589000		0.035101	201.281851	133.902599					-0.610579
463.590000		0.033541	202.877135	133.902599					-0.612616
463.591000		0.035101	202.877135	133.902599					-0.610579
463.592000		0.035101	201.281851	133.902599					-0.610579
463.593000		0.035101	201.281851	133.902599					-0.610579
463.594000		0.035101	201.281851	133.902599					-0.610579
463.595000		0.035101	202.877135	133.902599					-0.610579
463.596000		0.035101	201.281851	133.902599					-0.610579
463.597000		0.035881	201.281851	133.902599					-0.609561
463.598000		0.035101	201.281851	133.902599					-0.610579
463.599000		0.035101	202.877135	133.902599					-0.610579
463.600000	0.390794	0.035101	201.281851	133.902599	5.000000	0.500000	0.765800	-0.656415	-0.610579
463.601000		0.035101	201.281851	133.902599					-0.610579
463.602000		0.035101	201.281851	133.902599					-0.610579
463.603000		0.035881	202.877135	133.902599					-0.609561
463.604000		0.035101	201.281851	133.902599					-0.610579
463.605000		0.035101	202.877135	133.902599					-0.610579
463.606000		0.035101	201.281851	133.902599					-0.610579
463.607000		0.035101	201.281851	133.902599					-0.610579
463.608000		0.034321	201.281851	133.902599					-0.611598
463.609000		0.035101	201.281851	133.902599					-0.610579
463.610000		0.035881	202.877135	133.902599					-0.609561
463.611000		0.035881	202.877135	134.473015					-0.609561
463.612000		0.035881	202.877135	133.902599					-0.609561
463.613000		0.035101	202.877135	133.902599					-0.610579
463.614000		0.035101	201.281851	133.902599					-0.610579
463.615000		0.035101	202.877135	133.902599					-0.610579
463.616000		0.034321	201.281851	133.902599					-0.611598
463.617000		0.035101	201.281851	134.473015					-0.610579
463.618000		0.035101	201.281851	133.902599					-0.610579
463.619000		0.034321	201.281851	133.902599					-0.611598
463.620000		0.034321	201.281851	133.902599					-0.611598
463.621000		0.035101	202.877135	133.902599					-0.610579
463.622000		0.035101	201.281851	133.902599					-0.610579
463.623000		0.035101	201.281851	133.902599					-0.610579
463.624000		0.035101	202.877135	133.902599					-0.610579
463.625000		0.035101	202.877135	133.902599					-0.610579
463.626000		0.035101	202.877135	133.902599					-0.610579
463.627000		0.034321	201.281851	133.902599					-0.611598
463.628000		0.035101	201.281851	133.902599					-0.610579
463.629000		0.035101	201.281851	133.902599					-0.610579
463.630000		0.035101	202.877135	133.902599					-0.610579
463.631000		0.035101	202.877135	133.902599					-0.610579
463.632000		0.034321	201.281851	133.902599					-0.611598
463.633000		0.035101	201.281851	133.902599					-0.610579
463.634000		0.035101	202.877135	133.902599					-0.610579
463.635000		0.035881	201.281851	133.902599					-0.609561
463.636000		0.035101	201.281851	133.902599					-0.610579
463.637000		0.035101	201.281851	133.902599					-0.610579
463.638000		0.035101	201.281851	133.902599					-0.610579
463.639000		0.034321	201.281851	133.902599					-0.611598
463.640000		0.035101	201.281851	134.473015					-0.610579
463.641000		0.035101	202.877135	133.902599					-0.610579
463.642000		0.035101	201.281851	133.902599					-0.610579
463.643000		0.035101	201.281851	133.902599					-0.610579
463.644000		0.035101	202.877135	133.902599					-0.610579
463.645000		0.034321	202.877135	133.902599					-0.611598
463.646000		0.034321	201.281851	133.902599					-0.611598
463.647000		0.035101	202.877135	133.902599					-0.610579
463.648000		0.035101	202.877135	134.473015					-0.610579
463.649000		0.035101	202.877135	133.902599					-0.610579
463.650000		0.035101	201.281851	133.902599					-0.610579
463.651000		0.035101	202.877135	133.902599					-0.610579
463.652000		0.035101	201.281851	133.902599					-0.610579
463.653000		0.035101	201.281851	133.902599					-0.610579
463.654000		0.035101	201.281851	133.902599					-0.610579
463.655000		0.035101	201.281851	133.902599					-0.610579
463.656000		0.035881	201.281851	133.902599					-0.609561
463.657000		0.035881	202.877135	133.902599					-0.609561
463.658000		0.035101	201.281851	133.902599					-0.610579
463.659000		0.034321	201.281851	133.902599					-0.611598
463.660000		0.034321	201.281851	133.902599					-0.611598
463.661000		0.035881	201.281851	133.902599					-0.609561
463.662000		0.035101	201.281851	133.902599					-0.610579
463.663000		0.035101	201.281851	133.902599					-0.610579
463.664000		0.035881	202.877135	133.902599					-0.609561
463.665000		0.035101	201.281851	133.902599					-0.610579
463.666000		0.035101	202.877135	133.902599					-0.610579
463.667000		0.035101	201.281851	133.902599					-0.610579
463.668000		0.034321	201.281851	134.473015					-0.611598
463.669000		0.035101	201.281851	133.902599					-0.610579
463.670000		0.035101	201.281851	133.902599					-0.610579
463.671000		0.034321	201.281851	133.902599					-0.611598
463.672000		0.034321	202.877135	133.902599					-0.611598
463.673000		0.035101	202.877135	133.902599					-0.610579
463.674000		0.035101	201.281851	133.902599					-0.610579
463.675000		0.035881	201.281851	134.473015					-0.609561
463.676000		0.035101	201.281851	133.902599					-0.610579
463.677000		0.033541	201.281851	133.902599					-0.612616
463.678000		0.035101	202.877135	133.902599					-0.610579
463.679000		0.035101	202.877135	133.902599					-0.610579
463.680000		0.035101	201.281851	133.902599					-0.610579
463.681000		0.035101	202.877135	133.902599					-0.610579
463.682000		0.035101	201.281851	133.902599					-0.610579
463.683000		0.034321	202.877135	133.902599					-0.611598
463.684000		0.035881	201.281851	133.902599					-0.609561
463.685000		0.035881	201.281851	133.902599					-0.609561
463.686000		0.035101	201.281851	133.902599					-0.610579
463.687000		0.035101	201.281851	133.902599					-0.610579
463.688000		0.035881	202.877135	133.902599					-0.609561
463.689000		0.034321	202.877135	134.473015					-0.611598
463.690000		0.035101	201.281851	133.902599					-0.610579
463.691000		0.035101	201.281851	134.473015					-0.610579
463.692000		0.035101	201.281851	133.902599					-0.610579
463.693000		0.034321	201.281851	133.902599					-0.611598
463.694000		0.034321	201.281851	133.902599					-0.611598
463.695000		0.034321	201.281851	133.902599					-0.611598
463.696000		0.033541	202.877135	134.473015					-0.612616
463.697000		0.035101	201.281851	133.902599					-0.610579
463.698000		0.035101	201.281851	133.902599					-0.610579
463.699000		0.035101	201.281851	133.902599					-0.610579
493.800000	0.000000	0.029641	201.281851	128.768862	5.000000	0.500000	0.765800	-0.656415	-0.617709
493.801000		0.029641	202.877135	128.768862					-0.617709
493.802000		0.029641	201.281851	128.768862					-0.617709
493.803000		0.029641	201.281851	128.768862					-0.617709
493.804000		0.029641	201.281851	128.198447					-0.617709
493.805000		0.029641	202.877135	128.768862					-0.617709
493.806000		0.030421	202.877135	128.768862					-0.616691
493.807000		0.030421	201.281851	128.198447					-0.616691
493.808000		0.029641	201.281851	128.198447					-0.617709
493.809000		0.029641	201.281851	128.768862					-0.617709
493.810000		0.029641	201.281851	128.198447					-0.617709
493.811000		0.028861	201.281851	128.198447					-0.618728
493.812000		0.029641	202.877135	128.198447					-0.617709
493.813000		0.029641	201.281851	128.198447					-0.617709
493.814000		0.029641	202.877135	128.768862					-0.617709
493.815000		0.029641	201.281851	128.198447					-0.617709
493.816000		0.029641	201.281851	128.768862					-0.617709
493.817000		0.029641	201.281851	128.768862					-0.617709
493.818000		0.029641	201.281851	128.768862					-0.617709
493.819000		0.029641	201.281851	128.768862					-0.617709
493.820000		0.030421	201.281851	128.198447					-0.616691
493.821000		0.029641	201.281851	128.768862					-0.617709
493.822000		0.029641	201.281851	128.768862					-0.617709
493.823000		0.029641	202.877135	128.768862					-0.617709
493.824000		0.029641	201.281851	128.198447					-0.617709
493.825000		0.029641	202.877135	128.198447					-0.617709
493.826000		0.029641	201.281851	128.768862					-0.617709
493.827000		0.028861	201.281851	128.198447					-0.618728
493.828000		0.029641	201.281851	128.768862					-0.617709
493.829000		0.029641	202.877135	128.768862					-0.617709
493.830000		0.030421	201.281851	128.768862					-0.616691
493.831000		0.029641	201.281851	128.768862					-0.617709
493.832000		0.029641	201.281851	128.198447					-0.617709
493.833000		0.029641	202.877135	128.198447					-0.617709
493.834000		0.029641	202.877135	128.768862					-0.617709
493.835000		0.029641	202.877135	128.768862					-0.617709
493.836000		0.029641	202.877135	128.768862					-0.617709
493.837000		0.029641	201.281851	128.198447					-0.617709
493.838000		0.030421	201.281851	128.768862					-0.616691
493.839000		0.028861	201.281851	128.198447					-0.618728
493.840000		0.029641	201.281851	128.768862					-0.617709
493.841000		0.028861	201.281851	128.198447					-0.618728
493.842000		0.029641	201.281851	128.198447					-0.617709
493.843000		0.029641	202.877135	128.768862					-0.617709
493.844000		0.029641	202.877135	128.768862					-0.617709
493.845000		0.029641	201.281851	128.198447					-0.617709
493.846000		0.030421	201.281851	128.768862					-0.616691
493.847000		0.029641	201.281851	128.768862					-0.617709
493.848000		0.029641	201.281851	128.768862					-0.617709
493.849000		0.029641	202.877135	128.768862					-0.617709
493.850000		0.029641	201.281851	128.198447					-0.617709
493.851000		0.029641	201.281851	128.768862					-0.617709
493.852000		0.030421	202.877135	128.768862					-0.616691
493.853000		0.029641	201.281851	128.768862					-0.617709
493.854000		0.029641	202.877135	128.198447					-0.617709
493.855000		0.030421	201.281851	128.198447					-0.616691
493.856000		0.029641	201.281851	128.198447					-0.617709
493.857000		0.030421	201.281851	128.198447					-0.616691
493.858000		0.029641	201.281851	128.198447					-0.617709
493.859000		0.029641	201.281851	128.768862					-0.617709
493.860000		0.029641	202.877135	128.768862					-0.617709
493.861000		0.029641	202.877135	128.768862					-0.617709
493.862000		0.030421	202.877135	128.768862					-0.616691
493.863000		0.029641	201.281851	128.198447					-0.617709
493.864000		0.030421	201.281851	128.768862					-0.616691
493.865000		0.030421	201.281851	128.768862					-0.616691
493.866000		0.029641	201.281851	128.768862					-0.617709
493.867000		0.030421	201.281851	128.768862					-0.616691
493.868000		0.029641	201.281851	128.768862					-0.617709
493.869000		0.029641	201.281851	128.768862					-0.617709
493.870000		0.029641	202.877135	128.768862					-0.617709
493.871000		0.029641	202.877135	128.198447					-0.617709
493.872000		0.029641	201.281851	128.198447					-0.617709
493.873000		0.029641	201.281851	128.198447					-0.617709
493.874000		0.030421	201.281851	128.768862					-0.616691
493.875000		0.030421	202.877135	128.198447					-0.616691
493.876000		0.029641	201.281851	128.768862					-0.617709
493.877000		0.029641	202.877135	128.198447					-0.617709
493.878000		0.030421	202.877135	128.768862					-0.616691
493.879000		0.029641	201.281851	128.198447					-0.617709
493.880000		0.029641	201.281851	128.198447					-0.617709
493.881000		0.030421	201.281851	128.768862					-0.616691
493.882000		0.029641	201.281851	128.768862					-0.617709
493.883000		0.030421	202.877135	128.198447					-0.616691
493.884000		0.029641	202.877135	128.768862					-0.617709
493.885000		0.029641	201.281851	128.768862					-0.617709
493.886000		0.029641	202.877135	128.768862					-0.617709
493.887000		0.030421	201.281851	128.198447					-0.616691
493.888000		0.030421	201.281851	128.198447					-0.616691
493.889000		0.030421	201.281851	128.198447					-0.616691
493.890000		0.030421	201.281851	128.198447					-0.616691
493.891000		0.030421	201.281851	128.198447					-0.616691
493.892000		0.029641	201.281851	128.768862					-0.617709
493.893000		0.029641	201.281851	128.198447					-0.617709
493.894000		0.029641	201.281851	128.198447					-0.617709
493.895000		0.030421	201.281851	128.198447					-0.616691
493.896000		0.029641	201.281851	128.768862					-0.617709
493.897000		0.029641	201.281851	128.768862					-0.617709
493.898000		0.029641	201.281851	128.768862					-0.617709
493.899000		0.029641	201.281851	128.198447					-0.617709
493.900000	0.262935	0.029641	202.877135	128.198447	5.000000	0.500000	0.765800	-0.656415	-0.617709
493.901000		0.029641	202.877135	128.768862					-0.617709
493.902000		0.029641	202.877135	128.768862					-0.617709
493.903000		0.029641	201.281851	128.768862					-0.617709
493.904000		0.029641	201.281851	128.768862					-0.617709
493.905000		0.029641	201.281851	128.768862					-0.617709
493.906000		0.029641	201.281851	128.198447					-0.617709
493.907000		0.029641	201.281851	128.768862					-0.617709
493.908000		0.029641	202.877135	128.768862					-0.617709
493.909000		0.030421	202.877135	128.198447					-0.616691
493.910000		0.030421	201.281851	128.198447					-0.616691
493.911000		0.029641	202.877135	128.198447					-0.617709
493.912000		0.029641	201.281851	128.768862					-0.617709
493.913000		0.029641	202.877135	128.768862					-0.617709
493.914000		0.030421	201.281851	128.198447					-0.616691
493.915000		0.029641	201.281851	128.768862					-0.617709
493.916000		0.029641	202.877135	128.768862					-0.617709
493.917000		0.029641	202.877135	128.768862					-0.617709
493.918000		0.028861	202.877135	128.198447					-0.618728
493.919000		0.029641	202.877135	128.768862					-0.617709
493.920000		0.029641	202.877135	128.768862					-0.617709
493.921000		0.030421	201.281851	128.198447					-0.616691
493.922000		0.029641	201.281851	128.198447					-0.617709
493.923000		0.030421	201.281851	128.198447					-0.616691
493.924000		0.029641	201.281851	128.768862					-0.617709
493.925000		0.030421	201.281851	128.768862					-0.616691
493.926000		0.029641	201.281851	128.768862					-0.617709
493.927000		0.030421	201.281851	128.198447					-0.616691
493.928000		0.030421	201.281851	128.198447					-0.616691
493.929000		0.029641	201.281851	128.198447					-0.617709
493.930000		0.029641	201.281851	128.198447					-0.617709
493.931000		0.029641	201.281851	128.198447					-0.617709
493.932000		0.029641	201.281851	128.768862					-0.617709
493.933000		0.029641	201.281851	128.198447					-0.617709
493.934000		0.030421	201.281851	128.768862					-0.616691
493.935000		0.028861	201.281851	128.768862					-0.618728
493.936000		0.029641	201.281851	128.768862					-0.617709
493.937000		0.029641	201.281851	128.768862					-0.617709
493.938000		0.029641	201.281851	128.768862					-0.617709
493.939000		0.030421	201.281851	128.768862					-0.616691
493.940000		0.029641	201.281851	128.198447					-0.617709
493.941000		0.029641	202.877135	128.198447					-0.617709
493.942000		0.029641	201.281851	128.198447					-0.617709
493.943000		0.029641	202.877135	128.768862					-0.617709
493.944000		0.029641	201.281851	128.198447					-0.617709
493.945000		0.029641	201.281851	128.768862					-0.617709
493.946000		0.030421	201.281851	128.198447					-0.616691
493.947000		0.030421	201.281851	128.198447					-0.616691
493.948000		0.028861	201.281851	128.198447					-0.618728
493.949000		0.029641	201.281851	128.198447					-0.617709
493.950000		0.029641	201.281851	128.768862					-0.617709
493.951000		0.029641	201.281851	128.768862					-0.617709
493.952000		0.029641	202.877135	128.198447					-0.617709
493.953000		0.030421	201.281851	128.768862					-0.616691
493.954000		0.029641	202.877135	128.768862					-0.617709
493.955000		0.029641	202.877135	128.198447					-0.617709
493.956000		0.029641	201.281851	128.198447					-0.617709
493.957000		0.029641	201.281851	128.198447					-0.617709
493.958000		0.029641	201.281851	128.768862					-0.617709
493.959000		0.029641	201.281851	128.768862					-0.617709
493.960000		0.029641	201.281851	128.768862					-0.617709
493.961000		0.028861	201.281851	128.768862					-0.618728
493.962000		0.030421	201.281851	128.768862					-0.616691
493.963000		0.029641	201.281851	128.198447					-0.617709
493.964000		0.030421	202.877135	128.768862					-0.616691
493.965000		0.029641	202.877135	128.768862					-0.617709
493.966000		0.030421	201.281851	128.198447					-0.616691
493.967000		0.029641	201.281851	128.768862					-0.617709
493.968000		0.030421	201.281851	128.768862					-0.616691
493.969000		0.029641	201.281851	128.768862					-0.617709
493.970000		0.028861	201.281851	128.198447					-0.618728
493.971000		0.030421	201.281851	128.768862					-0.616691
493.972000		0.029641	201.281851	128.768862					-0.617709
493.973000		0.029641	202.877135	128.768862					-0.617709
493.974000		0.029641	201.281851	128.198447					-0.617709
493.975000		0.030421	201.281851	128.768862					-0.616691
493.976000		0.030421	202.877135	128.198447					-0.616691
493.977000		0.029641	202.877135	128.768862					-0.617709
493.978000		0.029641	202.877135	128.768862					-0.617709
493.979000		0.029641	201.281851	128.768862					-0.617709
493.980000		0.029641	201.281851	128.768862					-0.617709
493.981000		0.028861	201.281851	128.198447					-0.618728
493.982000		0.029641	202.877135	128.198447					-0.617709
493.983000		0.029641	202.877135	128.198447					-0.617709
493.984000		0.030421	201.281851	128.768862					-0.616691
493.985000		0.030421	201.281851	128.768862					-0.616691
493.986000		0.029641	201.281851	128.198447					-0.617709
493.987000		0.029641	201.281851	128.198447					-0.617709
493.988000		0.029641	201.281851	128.768862					-0.617709
493.989000		0.029641	201.281851	128.768862					-0.617709
493.990000		0.029641	202.877135	128.768862					-0.617709
493.991000		0.029641	201.281851	128.198447					-0.617709
493.992000		0.028861	202.877135	128.768862					-0.618728
493.993000		0.029641	201.281851	128.768862					-0.617709
493.994000		0.029641	201.281851	128.198447					-0.617709
493.995000		0.029641	201.281851	128.768862					-0.617709
493.996000		0.029641	201.281851	128.198447					-0.617709
493.997000		0.029641	201.281851	128.198447					-0.617709
493.998000		0.029641	202.877135	128.198447					-0.617709
493.999000		0.029641	201.281851	128.198447					-0.617709
