# Supplementary material for: Proof of concept of a static approach to determine mechanical tissue properties during tumor surgery
Source: BMC Biomed Eng. 2025 Nov 3;7:15. doi: 10.1186/s42490-025-00100-9 (PMC12581488; doi:10.1186/s42490-025-00100-9)
Supplement: Supplementary file 1 — Supplementary Material 1 [file 42490_2025_100_MOESM1_ESM.zip › Supplementary Materials/Data/2025-02-10--15-19-06_Skin with circled Tumor Phantom_line_tumor on bottom.txt]

LabVIEW Measurement	
Writer_Version	2
Reader_Version	2
Separator	Tab
Decimal_Separator	.
Multi_Headings	No
X_Columns	One
Time_Pref	Absolute
Operator	BMTR
Date	2025/02/10
Time	15:19:28.2789593833530198344
***End_of_Header***	
	
Notes	X values guaranteed valid only for Force									
Channels	9									
Samples	1	100	100	100	1	1	1	1	100	
Date	2025/02/10	2025/02/10	2025/02/10	2025/02/10	2025/02/10	2025/02/10	2025/02/10	2025/02/10	2025/02/10	
Time	15:19:28.2818913459777832031	15:19:28.2789593833530198344	15:19:28.2790010490951936253	15:19:28.278980216107691408	15:19:28.2818913459777832031	15:19:28.2818913459777832031	15:19:28.2818913459777832031	15:19:28.3762450218200683594	15:19:28.2789593833530198344	
Y_Unit_Label		Volts	Volts	Volts					Volts	
X_Dimension	Time	Time	Time	Time	Time	Time	Time	Time	Time	
X0	0.0000000000000000E+0	0.0000000000000000E+0	0.0000000000000000E+0	0.0000000000000000E+0	0.0000000000000000E+0	0.0000000000000000E+0	0.0000000000000000E+0	0.0000000000000000E+0	0.0000000000000000E+0	
Delta_X	1.000000	0.001000	0.001000	0.001000	1.000000	1.000000	1.000000	1.000000	0.001000	
***End_of_Header***										
X_Value	Untitled	Force	SG5 (x)	WS31 (y)	Untitled 1	Untitled 2	Untitled 3	Untitled 4	Force 1	Comment
0.000000	0.000000	0.000000	202.877135	201.211599	5.000000	0.500000	0.000000	-0.669656	-0.623821
0.001000		0.000000	202.877135	200.641184					-0.623821
0.002000		0.000000	201.281851	201.211599					-0.623821
0.003000		0.000000	201.281851	201.211599					-0.623821
0.004000		0.000000	201.281851	200.641184					-0.623821
0.005000		0.000000	202.877135	201.211599					-0.622802
0.006000		0.000000	202.877135	200.641184					-0.624839
0.007000		0.000000	201.281851	200.641184					-0.624839
0.008000		0.000000	201.281851	200.641184					-0.623821
0.009000		0.000000	201.281851	201.211599					-0.622802
0.010000		0.000000	202.877135	201.211599					-0.622802
0.011000		0.000000	202.877135	200.641184					-0.622802
0.012000		0.000000	201.281851	200.641184					-0.622802
0.013000		0.000000	201.281851	200.641184					-0.621784
0.014000		0.000000	201.281851	200.641184					-0.622802
0.015000		0.000000	201.281851	201.211599					-0.622802
0.016000		0.000000	201.281851	200.641184					-0.623821
0.017000		0.000000	202.877135	200.641184					-0.622802
0.018000		0.000000	201.281851	200.641184					-0.622802
0.019000		0.000000	201.281851	201.211599					-0.622802
0.020000		0.000000	202.877135	201.211599					-0.623821
0.021000		0.000000	201.281851	200.641184					-0.623821
0.022000		0.000000	201.281851	200.641184					-0.624839
0.023000		0.000000	201.281851	200.641184					-0.622802
0.024000		0.000000	201.281851	200.641184					-0.622802
0.025000		0.000000	201.281851	201.211599					-0.623821
0.026000		0.000000	201.281851	200.641184					-0.622802
0.027000		0.000000	201.281851	200.641184					-0.623821
0.028000		0.000000	201.281851	200.641184					-0.622802
0.029000		0.000000	201.281851	201.211599					-0.621784
0.030000		0.000000	202.877135	200.641184					-0.622802
0.031000		0.000000	201.281851	200.641184					-0.621784
0.032000		0.000000	201.281851	201.211599					-0.621784
0.033000		0.000000	201.281851	200.641184					-0.622802
0.034000		0.000000	202.877135	201.211599					-0.623821
0.035000		0.000000	202.877135	201.211599					-0.623821
0.036000		0.000000	201.281851	201.211599					-0.622802
0.037000		0.000000	202.877135	200.641184					-0.624839
0.038000		0.000000	201.281851	200.641184					-0.623821
0.039000		0.000000	202.877135	201.211599					-0.623821
0.040000		0.000000	202.877135	201.211599					-0.623821
0.041000		0.000000	202.877135	200.641184					-0.623821
0.042000		0.000000	202.877135	200.641184					-0.622802
0.043000		0.000000	201.281851	200.641184					-0.623821
0.044000		0.000000	201.281851	201.211599					-0.623821
0.045000		0.000000	201.281851	200.641184					-0.623821
0.046000		0.000000	201.281851	200.641184					-0.622802
0.047000		0.000000	201.281851	200.641184					-0.622802
0.048000		0.000000	201.281851	200.641184					-0.622802
0.049000		0.000000	202.877135	201.211599					-0.623821
0.050000		0.000000	201.281851	200.641184					-0.622802
0.051000		0.000000	201.281851	201.211599					-0.623821
0.052000		0.000000	201.281851	201.211599					-0.622802
0.053000		0.000000	201.281851	201.211599					-0.622802
0.054000		0.000000	201.281851	201.211599					-0.624839
0.055000		0.000000	201.281851	201.211599					-0.622802
0.056000		0.000000	201.281851	201.211599					-0.623821
0.057000		0.000000	202.877135	200.641184					-0.623821
0.058000		0.000000	201.281851	201.211599					-0.623821
0.059000		0.000000	201.281851	200.641184					-0.623821
0.060000		0.000000	201.281851	201.211599					-0.622802
0.061000		0.000000	202.877135	200.641184					-0.622802
0.062000		0.000000	201.281851	201.211599					-0.623821
0.063000		0.000000	202.877135	201.211599					-0.622802
0.064000		0.000000	201.281851	200.641184					-0.622802
0.065000		0.000000	202.877135	201.211599					-0.622802
0.066000		0.000000	202.877135	201.211599					-0.622802
0.067000		0.000000	202.877135	201.211599					-0.622802
0.068000		0.000000	201.281851	200.641184					-0.623821
0.069000		0.000000	201.281851	200.641184					-0.622802
0.070000		0.000000	201.281851	201.211599					-0.622802
0.071000		0.000000	201.281851	201.211599					-0.622802
0.072000		0.000000	202.877135	200.641184					-0.622802
0.073000		0.000000	202.877135	201.211599					-0.621784
0.074000		0.000000	201.281851	200.641184					-0.623821
0.075000		0.000000	201.281851	201.211599					-0.624839
0.076000		0.000000	201.281851	200.641184					-0.624839
0.077000		0.000000	201.281851	201.211599					-0.623821
0.078000		0.000000	202.877135	200.641184					-0.622802
0.079000		0.000000	201.281851	201.211599					-0.624839
0.080000		0.000000	201.281851	200.641184					-0.623821
0.081000		0.000000	201.281851	201.211599					-0.621784
0.082000		0.000000	202.877135	201.211599					-0.623821
0.083000		0.000000	201.281851	200.641184					-0.623821
0.084000		0.000000	202.877135	201.211599					-0.622802
0.085000		0.000000	201.281851	201.211599					-0.622802
0.086000		0.000000	201.281851	201.211599					-0.622802
0.087000		0.000000	202.877135	201.211599					-0.623821
0.088000		0.000000	201.281851	200.641184					-0.622802
0.089000		0.000000	201.281851	200.641184					-0.622802
0.090000		0.000000	201.281851	200.641184					-0.622802
0.091000		0.000000	201.281851	201.211599					-0.623821
0.092000		0.000000	201.281851	200.641184					-0.624839
0.093000		0.000000	201.281851	200.641184					-0.622802
0.094000		0.000000	201.281851	200.641184					-0.622802
0.095000		0.000000	201.281851	200.641184					-0.623821
0.096000		0.000000	201.281851	201.211599					-0.623821
0.097000		0.000000	201.281851	201.211599					-0.623821
0.098000		0.000000	201.281851	201.211599					-0.622802
0.099000		0.000000	201.281851	201.211599					-0.623821
0.100000	0.209077	0.000000	201.281851	200.641184	5.000000	0.500000	0.000000	-0.669656	-0.623821
0.101000		0.000000	201.281851	201.211599					-0.622802
0.102000		0.000000	201.281851	201.211599					-0.622802
0.103000		0.000000	201.281851	200.641184					-0.622802
0.104000		0.000000	202.877135	200.641184					-0.622802
0.105000		0.000000	201.281851	201.211599					-0.622802
0.106000		0.000000	201.281851	201.211599					-0.622802
0.107000		0.000000	202.877135	200.641184					-0.623821
0.108000		0.000000	201.281851	200.641184					-0.623821
0.109000		0.000000	202.877135	200.641184					-0.623821
0.110000		0.000000	202.877135	200.641184					-0.623821
0.111000		0.000000	201.281851	200.641184					-0.624839
0.112000		0.000000	201.281851	200.641184					-0.622802
0.113000		0.000000	201.281851	200.641184					-0.623821
0.114000		0.000000	201.281851	201.211599					-0.623821
0.115000		0.000000	201.281851	200.641184					-0.623821
0.116000		0.000000	201.281851	200.641184					-0.623821
0.117000		0.000000	201.281851	200.641184					-0.622802
0.118000		0.000000	202.877135	200.641184					-0.622802
0.119000		0.000000	201.281851	200.641184					-0.623821
0.120000		0.000000	201.281851	201.211599					-0.622802
0.121000		0.000000	201.281851	200.641184					-0.621784
0.122000		0.000000	201.281851	200.641184					-0.622802
0.123000		0.000000	201.281851	201.211599					-0.623821
0.124000		0.000000	201.281851	200.641184					-0.622802
0.125000		0.000000	202.877135	200.641184					-0.623821
0.126000		0.000000	202.877135	201.211599					-0.623821
0.127000		0.000000	201.281851	201.211599					-0.624839
0.128000		0.000000	201.281851	200.641184					-0.622802
0.129000		0.000000	202.877135	200.641184					-0.623821
0.130000		0.000000	201.281851	201.211599					-0.624839
0.131000		0.000000	202.877135	200.641184					-0.622802
0.132000		0.000000	201.281851	200.641184					-0.622802
0.133000		0.000000	202.877135	200.641184					-0.623821
0.134000		0.000000	202.877135	200.641184					-0.623821
0.135000		0.000000	201.281851	201.211599					-0.623821
0.136000		0.000000	201.281851	200.641184					-0.623821
0.137000		0.000000	201.281851	200.641184					-0.623821
0.138000		0.000000	201.281851	201.211599					-0.622802
0.139000		0.000000	202.877135	201.211599					-0.623821
0.140000		0.000000	202.877135	200.641184					-0.623821
0.141000		0.000000	202.877135	201.211599					-0.622802
0.142000		0.000000	201.281851	201.211599					-0.623821
0.143000		0.000000	201.281851	201.211599					-0.622802
0.144000		0.000000	201.281851	201.211599					-0.623821
0.145000		0.000000	202.877135	201.211599					-0.623821
0.146000		0.000000	201.281851	201.211599					-0.623821
0.147000		0.000000	201.281851	200.641184					-0.623821
0.148000		0.000000	201.281851	200.641184					-0.623821
0.149000		0.000000	201.281851	200.641184					-0.623821
0.150000		0.000000	202.877135	200.641184					-0.622802
0.151000		0.000000	202.877135	201.211599					-0.623821
0.152000		0.000000	202.877135	200.641184					-0.621784
0.153000		0.000000	201.281851	201.211599					-0.622802
0.154000		0.000000	201.281851	201.211599					-0.622802
0.155000		0.000000	201.281851	201.211599					-0.622802
0.156000		0.000000	202.877135	200.641184					-0.622802
0.157000		0.000000	201.281851	200.641184					-0.622802
0.158000		0.000000	201.281851	200.641184					-0.622802
0.159000		0.000000	201.281851	200.641184					-0.623821
0.160000		0.000000	201.281851	200.641184					-0.623821
0.161000		0.000000	201.281851	201.211599					-0.623821
0.162000		0.000000	202.877135	200.641184					-0.623821
0.163000		0.000000	201.281851	200.641184					-0.623821
0.164000		0.000000	201.281851	201.211599					-0.623821
0.165000		0.000000	201.281851	201.211599					-0.623821
0.166000		0.000000	201.281851	200.641184					-0.623821
0.167000		0.000000	202.877135	201.211599					-0.622802
0.168000		0.000000	202.877135	201.211599					-0.622802
0.169000		0.000000	201.281851	201.211599					-0.623821
0.170000		0.000000	201.281851	200.641184					-0.622802
0.171000		0.000000	201.281851	201.211599					-0.622802
0.172000		0.000000	201.281851	200.641184					-0.621784
0.173000		0.000000	201.281851	201.211599					-0.621784
0.174000		0.000000	201.281851	200.641184					-0.622802
0.175000		0.000000	202.877135	200.641184					-0.622802
0.176000		0.000000	202.877135	201.211599					-0.622802
0.177000		0.000000	201.281851	200.641184					-0.623821
0.178000		0.000000	201.281851	201.211599					-0.623821
0.179000		0.000000	201.281851	201.211599					-0.623821
0.180000		0.000000	201.281851	200.641184					-0.623821
0.181000		0.000000	201.281851	201.211599					-0.624839
0.182000		0.000000	202.877135	200.641184					-0.624839
0.183000		0.000000	201.281851	201.211599					-0.623821
0.184000		0.000000	202.877135	200.641184					-0.622802
0.185000		0.000000	202.877135	201.211599					-0.623821
0.186000		0.000000	201.281851	200.641184					-0.623821
0.187000		0.000000	202.877135	201.211599					-0.621784
0.188000		0.000000	201.281851	201.211599					-0.623821
0.189000		0.000000	202.877135	201.211599					-0.622802
0.190000		0.000000	201.281851	200.641184					-0.623821
0.191000		0.000000	202.877135	201.211599					-0.622802
0.192000		0.000000	201.281851	201.211599					-0.622802
0.193000		0.000000	201.281851	201.211599					-0.622802
0.194000		0.000000	202.877135	200.641184					-0.623821
0.195000		0.000000	202.877135	201.211599					-0.622802
0.196000		0.000000	202.877135	201.211599					-0.623821
0.197000		0.000000	202.877135	200.641184					-0.623821
0.198000		0.000000	202.877135	200.641184					-0.623821
0.199000		0.000000	201.281851	200.641184					-0.623821
0.200000	0.298113	0.000000	202.877135	200.641184	5.000000	0.500000	0.000000	-0.669656	-0.623821
0.201000		0.000000	202.877135	200.641184					-0.623821
0.202000		0.000000	202.877135	201.211599					-0.623821
0.203000		0.000000	201.281851	200.641184					-0.623821
0.204000		0.000000	202.877135	201.211599					-0.622802
0.205000		0.000000	201.281851	201.211599					-0.623821
0.206000		0.000000	201.281851	201.211599					-0.622802
0.207000		0.000000	201.281851	201.211599					-0.623821
0.208000		0.000000	201.281851	200.641184					-0.622802
0.209000		0.000000	202.877135	201.211599					-0.622802
0.210000		0.000000	202.877135	200.641184					-0.622802
0.211000		0.000000	201.281851	201.211599					-0.622802
0.212000		0.000000	201.281851	200.641184					-0.622802
0.213000		0.000000	202.877135	201.211599					-0.622802
0.214000		0.000000	201.281851	200.641184					-0.623821
0.215000		0.000000	201.281851	200.641184					-0.622802
0.216000		0.000000	201.281851	201.211599					-0.623821
0.217000		0.000000	201.281851	200.641184					-0.624839
0.218000		0.000000	201.281851	201.211599					-0.623821
0.219000		0.000000	202.877135	201.211599					-0.622802
0.220000		0.000000	201.281851	201.211599					-0.623821
0.221000		0.000000	201.281851	200.641184					-0.623821
0.222000		0.000000	201.281851	201.211599					-0.622802
0.223000		0.000000	201.281851	200.641184					-0.623821
0.224000		0.000000	202.877135	201.211599					-0.622802
0.225000		0.000000	201.281851	201.211599					-0.621784
0.226000		0.000000	201.281851	201.211599					-0.623821
0.227000		0.000000	201.281851	201.211599					-0.622802
0.228000		0.000000	201.281851	201.211599					-0.622802
0.229000		0.000000	201.281851	201.211599					-0.622802
0.230000		0.000000	201.281851	201.211599					-0.622802
0.231000		0.000000	201.281851	200.641184					-0.622802
0.232000		0.000000	201.281851	201.211599					-0.622802
0.233000		0.000000	201.281851	201.211599					-0.622802
0.234000		0.000000	201.281851	200.641184					-0.623821
0.235000		0.000000	201.281851	200.641184					-0.623821
0.236000		0.000000	201.281851	200.641184					-0.622802
0.237000		0.000000	201.281851	201.211599					-0.623821
0.238000		0.000000	202.877135	200.641184					-0.624839
0.239000		0.000000	201.281851	201.211599					-0.623821
0.240000		0.000000	201.281851	201.211599					-0.622802
0.241000		0.000000	201.281851	201.211599					-0.622802
0.242000		0.000000	202.877135	201.211599					-0.622802
0.243000		0.000000	201.281851	201.211599					-0.622802
0.244000		0.000000	201.281851	201.211599					-0.622802
0.245000		0.000000	201.281851	201.211599					-0.622802
0.246000		0.000000	201.281851	200.641184					-0.621784
0.247000		0.000000	201.281851	200.641184					-0.622802
0.248000		0.000000	201.281851	201.211599					-0.622802
0.249000		0.000000	202.877135	200.641184					-0.623821
0.250000		0.000000	201.281851	201.211599					-0.622802
0.251000		0.000000	202.877135	200.641184					-0.623821
0.252000		0.000000	201.281851	200.641184					-0.624839
0.253000		0.000000	201.281851	200.641184					-0.623821
0.254000		0.000000	201.281851	200.641184					-0.623821
0.255000		0.000000	201.281851	201.211599					-0.623821
0.256000		0.000000	201.281851	200.641184					-0.622802
0.257000		0.000000	201.281851	200.641184					-0.623821
0.258000		0.000000	201.281851	201.211599					-0.623821
0.259000		0.000000	201.281851	201.211599					-0.623821
0.260000		0.000000	201.281851	200.641184					-0.623821
0.261000		0.000000	202.877135	200.641184					-0.622802
0.262000		0.000000	202.877135	201.211599					-0.623821
0.263000		0.000000	201.281851	201.211599					-0.623821
0.264000		0.000000	201.281851	201.211599					-0.623821
0.265000		0.000000	202.877135	201.211599					-0.623821
0.266000		0.000000	201.281851	201.211599					-0.623821
0.267000		0.000000	202.877135	200.641184					-0.623821
0.268000		0.000000	201.281851	201.211599					-0.623821
0.269000		0.000000	201.281851	200.641184					-0.623821
0.270000		0.000000	202.877135	200.641184					-0.623821
0.271000		0.000000	201.281851	200.641184					-0.623821
0.272000		0.000000	202.877135	201.211599					-0.623821
0.273000		0.000000	202.877135	200.641184					-0.622802
0.274000		0.000000	202.877135	201.211599					-0.623821
0.275000		0.000000	202.877135	200.641184					-0.622802
0.276000		0.000000	201.281851	200.641184					-0.623821
0.277000		0.000000	201.281851	200.641184					-0.623821
0.278000		0.000000	202.877135	201.211599					-0.623821
0.279000		0.000000	201.281851	201.211599					-0.623821
0.280000		0.000000	202.877135	200.641184					-0.622802
0.281000		0.000000	201.281851	201.211599					-0.623821
0.282000		0.000000	202.877135	201.211599					-0.622802
0.283000		0.000000	202.877135	201.211599					-0.623821
0.284000		0.000000	201.281851	200.641184					-0.624839
0.285000		0.000000	202.877135	201.211599					-0.623821
0.286000		0.000000	201.281851	201.211599					-0.623821
0.287000		0.000000	201.281851	200.641184					-0.622802
0.288000		0.000000	201.281851	201.211599					-0.622802
0.289000		0.000000	202.877135	200.641184					-0.624839
0.290000		0.000000	201.281851	200.641184					-0.623821
0.291000		0.000000	201.281851	201.211599					-0.622802
0.292000		0.000000	201.281851	200.641184					-0.623821
0.293000		0.000000	201.281851	201.211599					-0.622802
0.294000		0.000000	201.281851	201.211599					-0.622802
0.295000		0.000000	201.281851	201.211599					-0.623821
0.296000		0.000000	202.877135	200.641184					-0.623821
0.297000		0.000000	202.877135	201.211599					-0.622802
0.298000		0.000000	202.877135	200.641184					-0.622802
0.299000		0.000000	202.877135	201.211599					-0.621784
0.300000	0.389370	0.000000	201.281851	201.211599	5.000000	0.500000	0.000000	-0.669656	-0.622802
0.301000		0.000000	202.877135	200.641184					-0.622802
0.302000		0.000000	201.281851	201.211599					-0.623821
0.303000		0.000000	202.877135	201.211599					-0.622802
0.304000		0.000000	201.281851	201.211599					-0.623821
0.305000		0.000000	201.281851	200.641184					-0.622802
0.306000		0.000000	201.281851	201.211599					-0.622802
0.307000		0.000000	201.281851	201.211599					-0.623821
0.308000		0.000000	201.281851	201.211599					-0.623821
0.309000		0.000000	202.877135	201.211599					-0.622802
0.310000		0.000000	201.281851	201.211599					-0.623821
0.311000		0.000000	202.877135	201.211599					-0.622802
0.312000		0.000000	202.877135	200.641184					-0.622802
0.313000		0.000000	201.281851	200.641184					-0.622802
0.314000		0.000000	201.281851	200.641184					-0.623821
0.315000		0.000000	201.281851	201.211599					-0.623821
0.316000		0.000000	201.281851	200.641184					-0.622802
0.317000		0.000000	201.281851	200.641184					-0.623821
0.318000		0.000000	201.281851	200.641184					-0.622802
0.319000		0.000000	201.281851	201.211599					-0.623821
0.320000		0.000000	201.281851	201.211599					-0.623821
0.321000		0.000000	201.281851	201.211599					-0.623821
0.322000		0.000000	201.281851	201.211599					-0.623821
0.323000		0.000000	201.281851	200.641184					-0.622802
0.324000		0.000000	201.281851	200.641184					-0.623821
0.325000		0.000000	201.281851	201.211599					-0.623821
0.326000		0.000000	201.281851	201.211599					-0.623821
0.327000		0.000000	201.281851	201.211599					-0.623821
0.328000		0.000000	201.281851	200.641184					-0.622802
0.329000		0.000000	201.281851	200.641184					-0.622802
0.330000		0.000000	201.281851	201.211599					-0.622802
0.331000		0.000000	201.281851	201.211599					-0.622802
0.332000		0.000000	201.281851	200.641184					-0.623821
0.333000		0.000000	202.877135	201.211599					-0.622802
0.334000		0.000000	201.281851	201.211599					-0.622802
0.335000		0.000000	201.281851	200.641184					-0.622802
0.336000		0.000000	202.877135	201.211599					-0.622802
0.337000		0.000000	201.281851	200.641184					-0.623821
0.338000		0.000000	201.281851	200.641184					-0.623821
0.339000		0.000000	202.877135	201.211599					-0.623821
0.340000		0.000000	201.281851	200.641184					-0.622802
0.341000		0.000000	201.281851	200.641184					-0.623821
0.342000		0.000000	202.877135	201.211599					-0.623821
0.343000		0.000000	201.281851	200.641184					-0.624839
0.344000		0.000000	202.877135	201.211599					-0.623821
0.345000		0.000000	201.281851	200.641184					-0.623821
0.346000		0.000000	201.281851	201.211599					-0.623821
0.347000		0.000000	202.877135	200.641184					-0.622802
0.348000		0.000000	201.281851	200.641184					-0.622802
0.349000		0.000000	201.281851	201.211599					-0.623821
0.350000		0.000000	202.877135	200.641184					-0.622802
0.351000		0.000000	202.877135	200.641184					-0.622802
0.352000		0.000000	201.281851	200.641184					-0.623821
0.353000		0.000000	201.281851	200.641184					-0.622802
0.354000		0.000000	202.877135	200.641184					-0.624839
0.355000		0.000000	201.281851	200.641184					-0.622802
0.356000		0.000000	201.281851	201.211599					-0.623821
0.357000		0.000000	201.281851	201.211599					-0.624839
0.358000		0.000000	201.281851	201.211599					-0.623821
0.359000		0.000000	201.281851	201.211599					-0.623821
0.360000		0.000000	202.877135	201.211599					-0.624839
0.361000		0.000000	201.281851	201.211599					-0.623821
0.362000		0.000000	201.281851	201.211599					-0.623821
0.363000		0.000000	201.281851	201.211599					-0.623821
0.364000		0.000000	201.281851	201.211599					-0.623821
0.365000		0.000000	202.877135	200.641184					-0.623821
0.366000		0.000000	201.281851	200.641184					-0.622802
0.367000		0.000000	201.281851	200.641184					-0.623821
0.368000		0.000000	201.281851	201.211599					-0.622802
0.369000		0.000000	201.281851	201.211599					-0.622802
0.370000		0.000000	201.281851	201.211599					-0.622802
0.371000		0.000000	201.281851	201.211599					-0.623821
0.372000		0.000000	202.877135	200.641184					-0.622802
0.373000		0.000000	201.281851	201.211599					-0.623821
0.374000		0.000000	202.877135	201.211599					-0.624839
0.375000		0.000000	201.281851	200.641184					-0.623821
0.376000		0.000000	201.281851	200.641184					-0.623821
0.377000		0.000000	201.281851	201.211599					-0.623821
0.378000		0.000000	201.281851	201.211599					-0.623821
0.379000		0.000000	201.281851	200.641184					-0.622802
0.380000		0.000000	201.281851	200.641184					-0.623821
0.381000		0.000000	201.281851	201.211599					-0.622802
0.382000		0.000000	202.877135	200.641184					-0.621784
0.383000		0.000000	201.281851	200.641184					-0.622802
0.384000		0.000000	202.877135	200.641184					-0.621784
0.385000		0.000000	202.877135	200.641184					-0.623821
0.386000		0.000000	201.281851	201.211599					-0.622802
0.387000		0.000000	201.281851	201.211599					-0.623821
0.388000		0.000000	202.877135	201.211599					-0.623821
0.389000		0.000000	201.281851	200.641184					-0.623821
0.390000		0.000000	202.877135	200.641184					-0.622802
0.391000		0.000000	202.877135	200.641184					-0.623821
0.392000		0.000000	201.281851	200.641184					-0.623821
0.393000		0.000000	201.281851	201.211599					-0.623821
0.394000		0.000000	202.877135	201.211599					-0.622802
0.395000		0.000000	201.281851	201.211599					-0.624839
0.396000		0.000000	202.877135	200.641184					-0.622802
0.397000		0.000000	201.281851	200.641184					-0.623821
0.398000		0.000000	202.877135	201.211599					-0.623821
0.399000		0.000000	201.281851	200.641184					-0.623821
0.400000	0.487792	0.000000	202.877135	200.641184	5.000000	0.500000	0.000000	-0.669656	-0.622802
0.401000		0.000000	202.877135	200.641184					-0.623821
0.402000		0.000000	202.877135	200.641184					-0.622802
0.403000		0.000000	202.877135	200.641184					-0.623821
0.404000		0.000000	202.877135	200.641184					-0.622802
0.405000		0.000000	201.281851	201.211599					-0.622802
0.406000		0.000000	202.877135	201.211599					-0.623821
0.407000		0.000000	202.877135	201.211599					-0.622802
0.408000		0.000000	201.281851	201.211599					-0.622802
0.409000		0.000000	202.877135	201.211599					-0.623821
0.410000		0.000000	202.877135	200.641184					-0.623821
0.411000		0.000000	201.281851	201.211599					-0.622802
0.412000		0.000000	201.281851	200.641184					-0.622802
0.413000		0.000000	201.281851	201.211599					-0.622802
0.414000		0.000000	201.281851	201.211599					-0.623821
0.415000		0.000000	201.281851	200.641184					-0.623821
0.416000		0.000000	202.877135	201.211599					-0.623821
0.417000		0.000000	201.281851	201.211599					-0.622802
0.418000		0.000000	201.281851	200.641184					-0.623821
0.419000		0.000000	201.281851	201.211599					-0.623821
0.420000		0.000000	201.281851	200.641184					-0.623821
0.421000		0.000000	202.877135	200.641184					-0.623821
0.422000		0.000000	202.877135	200.641184					-0.623821
0.423000		0.000000	201.281851	200.641184					-0.622802
0.424000		0.000000	202.877135	200.641184					-0.622802
0.425000		0.000000	201.281851	201.211599					-0.622802
0.426000		0.000000	201.281851	201.211599					-0.623821
0.427000		0.000000	201.281851	200.641184					-0.623821
0.428000		0.000000	202.877135	200.641184					-0.623821
0.429000		0.000000	201.281851	200.641184					-0.622802
0.430000		0.000000	201.281851	200.641184					-0.624839
0.431000		0.000000	201.281851	200.641184					-0.622802
0.432000		0.000000	201.281851	201.211599					-0.623821
0.433000		0.000000	201.281851	201.211599					-0.622802
0.434000		0.000000	201.281851	201.211599					-0.623821
0.435000		0.000000	201.281851	200.641184					-0.622802
0.436000		0.000000	201.281851	201.211599					-0.623821
0.437000		0.000000	202.877135	200.641184					-0.623821
0.438000		0.000000	201.281851	200.641184					-0.623821
0.439000		0.000000	201.281851	200.641184					-0.623821
0.440000		0.000000	201.281851	200.641184					-0.623821
0.441000		0.000000	201.281851	200.641184					-0.622802
0.442000		0.000000	201.281851	201.211599					-0.622802
0.443000		0.000000	202.877135	200.641184					-0.623821
0.444000		0.000000	201.281851	200.641184					-0.622802
0.445000		0.000000	201.281851	200.641184					-0.622802
0.446000		0.000000	201.281851	201.211599					-0.622802
0.447000		0.000000	202.877135	200.641184					-0.622802
0.448000		0.000000	201.281851	200.641184					-0.623821
0.449000		0.000000	201.281851	200.641184					-0.622802
0.450000		0.000000	202.877135	200.641184					-0.621784
0.451000		0.000000	201.281851	200.641184					-0.623821
0.452000		0.000000	201.281851	200.641184					-0.622802
0.453000		0.000000	201.281851	200.641184					-0.622802
0.454000		0.000000	201.281851	201.211599					-0.623821
0.455000		0.000000	201.281851	200.641184					-0.623821
0.456000		0.000000	202.877135	201.211599					-0.623821
0.457000		0.000000	202.877135	201.211599					-0.622802
0.458000		0.000000	202.877135	200.641184					-0.622802
0.459000		0.000000	201.281851	200.641184					-0.622802
0.460000		0.000000	201.281851	200.641184					-0.622802
0.461000		0.000000	202.877135	201.211599					-0.623821
0.462000		0.000000	201.281851	200.641184					-0.623821
0.463000		0.000000	201.281851	200.641184					-0.623821
0.464000		0.000000	201.281851	200.641184					-0.623821
0.465000		0.000000	201.281851	201.211599					-0.623821
0.466000		0.000000	202.877135	201.211599					-0.624839
0.467000		0.000000	202.877135	200.641184					-0.624839
0.468000		0.000000	201.281851	200.641184					-0.623821
0.469000		0.000000	201.281851	200.641184					-0.621784
0.470000		0.000000	201.281851	200.641184					-0.623821
0.471000		0.000000	201.281851	201.211599					-0.623821
0.472000		0.000000	201.281851	200.641184					-0.622802
0.473000		0.000000	201.281851	200.641184					-0.622802
0.474000		0.000000	201.281851	200.641184					-0.622802
0.475000		0.000000	201.281851	201.211599					-0.622802
0.476000		0.000000	201.281851	200.641184					-0.623821
0.477000		0.000000	201.281851	201.211599					-0.623821
0.478000		0.000000	201.281851	201.211599					-0.623821
0.479000		0.000000	202.877135	200.641184					-0.622802
0.480000		0.000000	201.281851	200.641184					-0.621784
0.481000		0.000000	201.281851	201.211599					-0.622802
0.482000		0.000000	201.281851	201.211599					-0.623821
0.483000		0.000000	202.877135	200.641184					-0.622802
0.484000		0.000000	202.877135	200.641184					-0.622802
0.485000		0.000000	201.281851	201.211599					-0.622802
0.486000		0.000000	201.281851	200.641184					-0.623821
0.487000		0.000000	201.281851	201.211599					-0.623821
0.488000		0.000000	202.877135	201.211599					-0.621784
0.489000		0.000000	201.281851	200.641184					-0.623821
0.490000		0.000000	201.281851	200.641184					-0.624839
0.491000		0.000000	201.281851	200.641184					-0.623821
0.492000		0.000000	201.281851	201.211599					-0.622802
0.493000		0.000000	201.281851	201.211599					-0.622802
0.494000		0.000000	202.877135	200.641184					-0.623821
0.495000		0.000000	201.281851	200.641184					-0.623821
0.496000		0.000000	201.281851	201.211599					-0.623821
0.497000		0.000000	201.281851	201.211599					-0.622802
0.498000		0.000000	201.281851	201.211599					-0.623821
0.499000		0.000000	201.281851	200.641184					-0.622802
24.100000	0.000000	0.000000	201.281851	196.648277	5.000000	0.500000	0.000000	-0.669656	-0.605486
24.101000		0.000000	201.281851	196.648277					-0.605486
24.102000		0.000000	201.281851	196.648277					-0.605486
24.103000		0.000000	201.281851	196.648277					-0.604468
24.104000		0.000000	202.877135	196.648277					-0.604468
24.105000		0.000000	201.281851	196.648277					-0.604468
24.106000		0.000000	201.281851	196.648277					-0.605486
24.107000		0.000000	201.281851	196.648277					-0.604468
24.108000		0.000000	202.877135	196.648277					-0.604468
24.109000		0.000000	202.877135	196.648277					-0.604468
24.110000		0.000000	201.281851	196.648277					-0.604468
24.111000		0.000000	202.877135	196.648277					-0.604468
24.112000		0.000000	201.281851	196.648277					-0.604468
24.113000		0.000000	201.281851	196.648277					-0.604468
24.114000		0.000000	201.281851	196.648277					-0.605486
24.115000		0.000000	201.281851	196.648277					-0.605486
24.116000		0.000000	201.281851	196.648277					-0.604468
24.117000		0.000000	201.281851	196.648277					-0.605486
24.118000		0.000000	202.877135	196.648277					-0.605486
24.119000		0.000000	201.281851	196.648277					-0.604468
24.120000		0.000000	201.281851	196.648277					-0.604468
24.121000		0.000000	202.877135	196.648277					-0.605486
24.122000		0.000000	202.877135	196.648277					-0.604468
24.123000		0.000000	201.281851	196.648277					-0.604468
24.124000		0.000000	201.281851	196.648277					-0.604468
24.125000		0.000000	201.281851	196.648277					-0.604468
24.126000		0.000000	201.281851	196.648277					-0.604468
24.127000		0.000000	201.281851	196.648277					-0.604468
24.128000		0.000000	201.281851	196.648277					-0.604468
24.129000		0.000000	201.281851	196.648277					-0.604468
24.130000		0.000000	201.281851	196.648277					-0.604468
24.131000		0.000000	202.877135	196.648277					-0.604468
24.132000		0.000000	202.877135	196.648277					-0.604468
24.133000		0.000000	201.281851	196.648277					-0.605486
24.134000		0.000000	201.281851	196.648277					-0.604468
24.135000		0.000000	201.281851	196.648277					-0.604468
24.136000		0.000000	201.281851	196.648277					-0.604468
24.137000		0.000000	201.281851	196.648277					-0.605486
24.138000		0.000000	201.281851	196.648277					-0.604468
24.139000		0.000000	201.281851	196.648277					-0.605486
24.140000		0.000000	201.281851	196.648277					-0.604468
24.141000		0.000000	201.281851	196.648277					-0.604468
24.142000		0.000000	201.281851	196.648277					-0.605486
24.143000		0.000000	202.877135	196.648277					-0.606505
24.144000		0.000000	201.281851	196.648277					-0.604468
24.145000		0.000000	201.281851	196.648277					-0.604468
24.146000		0.000000	201.281851	196.648277					-0.604468
24.147000		0.000000	201.281851	196.648277					-0.604468
24.148000		0.000000	201.281851	196.648277					-0.605486
24.149000		0.000000	201.281851	196.648277					-0.604468
24.150000		0.000000	201.281851	196.648277					-0.604468
24.151000		0.000000	201.281851	196.648277					-0.605486
24.152000		0.000000	201.281851	196.648277					-0.604468
24.153000		0.000000	201.281851	196.648277					-0.605486
24.154000		0.000000	201.281851	196.648277					-0.605486
24.155000		0.000000	202.877135	196.648277					-0.604468
24.156000		0.000000	202.877135	196.648277					-0.604468
24.157000		0.000000	201.281851	196.648277					-0.605486
24.158000		0.000000	202.877135	196.648277					-0.605486
24.159000		0.000000	201.281851	196.648277					-0.604468
24.160000		0.000000	201.281851	196.648277					-0.604468
24.161000		0.000000	201.281851	196.648277					-0.604468
24.162000		0.000000	201.281851	196.648277					-0.604468
24.163000		0.000000	201.281851	196.648277					-0.604468
24.164000		0.000000	201.281851	196.648277					-0.604468
24.165000		0.000000	201.281851	196.648277					-0.604468
24.166000		0.000000	201.281851	196.648277					-0.604468
24.167000		0.000000	201.281851	196.648277					-0.605486
24.168000		0.000000	201.281851	196.648277					-0.605486
24.169000		0.000000	201.281851	196.648277					-0.604468
24.170000		0.000000	201.281851	196.648277					-0.605486
24.171000		0.000000	201.281851	196.648277					-0.605486
24.172000		0.000000	201.281851	196.648277					-0.605486
24.173000		0.000000	202.877135	196.648277					-0.604468
24.174000		0.000000	201.281851	196.648277					-0.604468
24.175000		0.000000	201.281851	196.648277					-0.604468
24.176000		0.000000	202.877135	196.648277					-0.603449
24.177000		0.000000	201.281851	196.648277					-0.604468
24.178000		0.000000	202.877135	196.648277					-0.604468
24.179000		0.000000	201.281851	196.648277					-0.603449
24.180000		0.000000	201.281851	196.648277					-0.604468
24.181000		0.000000	201.281851	196.648277					-0.604468
24.182000		0.000000	201.281851	196.648277					-0.605486
24.183000		0.000000	201.281851	196.648277					-0.604468
24.184000		0.000000	201.281851	196.648277					-0.604468
24.185000		0.000000	202.877135	196.648277					-0.605486
24.186000		0.000000	201.281851	196.648277					-0.605486
24.187000		0.000000	202.877135	196.648277					-0.604468
24.188000		0.000000	202.877135	196.648277					-0.605486
24.189000		0.000000	202.877135	196.648277					-0.605486
24.190000		0.000000	201.281851	196.648277					-0.605486
24.191000		0.000000	201.281851	196.648277					-0.605486
24.192000		0.000000	201.281851	196.648277					-0.605486
24.193000		0.000000	201.281851	196.648277					-0.604468
24.194000		0.000000	201.281851	196.648277					-0.605486
24.195000		0.000000	201.281851	196.648277					-0.604468
24.196000		0.000000	202.877135	196.648277					-0.604468
24.197000		0.000000	201.281851	196.648277					-0.604468
24.198000		0.000000	202.877135	196.648277					-0.604468
24.199000		0.000000	201.281851	196.648277					-0.604468
24.200000	0.250604	0.000000	201.281851	196.648277	5.000000	0.500000	0.000000	-0.669656	-0.604468
24.201000		0.000000	201.281851	196.648277					-0.604468
24.202000		0.000000	201.281851	196.648277					-0.604468
24.203000		0.000000	201.281851	196.648277					-0.605486
24.204000		0.000000	201.281851	196.648277					-0.605486
24.205000		0.000000	202.877135	196.648277					-0.605486
24.206000		0.000000	201.281851	196.648277					-0.605486
24.207000		0.000000	201.281851	196.648277					-0.604468
24.208000		0.000000	201.281851	196.648277					-0.605486
24.209000		0.000000	202.877135	196.648277					-0.604468
24.210000		0.000000	201.281851	196.648277					-0.604468
24.211000		0.000000	202.877135	196.648277					-0.604468
24.212000		0.000000	202.877135	196.648277					-0.604468
24.213000		0.000000	201.281851	196.648277					-0.604468
24.214000		0.000000	201.281851	196.648277					-0.604468
24.215000		0.000000	201.281851	196.648277					-0.603449
24.216000		0.000000	201.281851	196.648277					-0.603449
24.217000		0.000000	201.281851	196.648277					-0.604468
24.218000		0.000000	201.281851	196.648277					-0.604468
24.219000		0.000000	201.281851	196.648277					-0.605486
24.220000		0.000000	202.877135	196.648277					-0.604468
24.221000		0.000000	201.281851	196.648277					-0.605486
24.222000		0.000000	202.877135	196.648277					-0.605486
24.223000		0.000000	202.877135	196.648277					-0.605486
24.224000		0.000000	201.281851	196.648277					-0.605486
24.225000		0.000000	201.281851	196.648277					-0.604468
24.226000		0.000000	201.281851	196.648277					-0.605486
24.227000		0.000000	201.281851	196.648277					-0.605486
24.228000		0.000000	201.281851	196.648277					-0.604468
24.229000		0.000000	201.281851	196.648277					-0.605486
24.230000		0.000000	201.281851	196.648277					-0.604468
24.231000		0.000000	202.877135	196.648277					-0.604468
24.232000		0.000000	201.281851	196.648277					-0.604468
24.233000		0.000000	201.281851	196.648277					-0.604468
24.234000		0.000000	201.281851	196.648277					-0.604468
24.235000		0.000000	201.281851	196.648277					-0.602431
24.236000		0.000000	202.877135	196.648277					-0.604468
24.237000		0.000000	202.877135	196.648277					-0.604468
24.238000		0.000000	201.281851	196.648277					-0.605486
24.239000		0.000000	202.877135	196.648277					-0.604468
24.240000		0.000000	201.281851	196.648277					-0.604468
24.241000		0.000000	201.281851	196.648277					-0.604468
24.242000		0.000000	201.281851	196.648277					-0.604468
24.243000		0.000000	201.281851	196.648277					-0.605486
24.244000		0.000000	201.281851	196.648277					-0.604468
24.245000		0.000000	202.877135	196.648277					-0.605486
24.246000		0.000000	201.281851	196.648277					-0.606505
24.247000		0.000000	201.281851	196.648277					-0.605486
24.248000		0.000000	201.281851	196.648277					-0.604468
24.249000		0.000000	201.281851	196.648277					-0.605486
24.250000		0.000000	201.281851	196.648277					-0.604468
24.251000		0.000000	202.877135	196.648277					-0.603449
24.252000		0.000000	202.877135	196.648277					-0.604468
24.253000		0.000000	201.281851	196.648277					-0.604468
24.254000		0.000000	201.281851	196.648277					-0.604468
24.255000		0.000000	201.281851	196.648277					-0.604468
24.256000		0.000000	201.281851	196.648277					-0.605486
24.257000		0.000000	202.877135	196.648277					-0.605486
24.258000		0.000000	202.877135	196.648277					-0.604468
24.259000		0.000000	202.877135	196.648277					-0.605486
24.260000		0.000000	202.877135	196.648277					-0.605486
24.261000		0.000000	201.281851	196.648277					-0.605486
24.262000		0.000000	201.281851	196.648277					-0.605486
24.263000		0.000000	201.281851	196.648277					-0.604468
24.264000		0.000000	202.877135	196.648277					-0.604468
24.265000		0.000000	202.877135	196.648277					-0.604468
24.266000		0.000000	201.281851	196.648277					-0.604468
24.267000		0.000000	201.281851	196.648277					-0.603449
24.268000		0.000000	202.877135	196.648277					-0.604468
24.269000		0.000000	201.281851	196.648277					-0.604468
24.270000		0.000000	201.281851	196.648277					-0.604468
24.271000		0.000000	201.281851	196.648277					-0.604468
24.272000		0.000000	202.877135	196.648277					-0.604468
24.273000		0.000000	202.877135	196.648277					-0.604468
24.274000		0.000000	201.281851	196.648277					-0.604468
24.275000		0.000000	202.877135	196.648277					-0.604468
24.276000		0.000000	201.281851	196.648277					-0.605486
24.277000		0.000000	201.281851	196.648277					-0.605486
24.278000		0.000000	201.281851	196.648277					-0.605486
24.279000		0.000000	201.281851	196.648277					-0.605486
24.280000		0.000000	201.281851	196.648277					-0.605486
24.281000		0.000000	201.281851	196.648277					-0.604468
24.282000		0.000000	201.281851	196.648277					-0.604468
24.283000		0.000000	201.281851	196.648277					-0.604468
24.284000		0.000000	202.877135	196.648277					-0.604468
24.285000		0.000000	202.877135	196.648277					-0.604468
24.286000		0.000000	201.281851	196.648277					-0.605486
24.287000		0.000000	201.281851	196.648277					-0.605486
24.288000		0.000000	201.281851	196.648277					-0.603449
24.289000		0.000000	202.877135	196.648277					-0.605486
24.290000		0.000000	201.281851	196.648277					-0.605486
24.291000		0.000000	201.281851	196.648277					-0.604468
24.292000		0.000000	202.877135	196.648277					-0.605486
24.293000		0.000000	201.281851	196.648277					-0.605486
24.294000		0.000000	202.877135	196.648277					-0.605486
24.295000		0.000000	201.281851	196.648277					-0.604468
24.296000		0.000000	201.281851	196.648277					-0.605486
24.297000		0.000000	201.281851	196.648277					-0.604468
24.298000		0.000000	201.281851	196.648277					-0.605486
24.299000		0.000000	202.877135	196.648277					-0.605486
24.300000	0.381059	0.000000	201.281851	196.648277	5.000000	0.500000	0.000000	-0.669656	-0.605486
24.301000		0.000000	201.281851	196.648277					-0.604468
24.302000		0.000000	201.281851	196.648277					-0.604468
24.303000		0.000000	201.281851	196.648277					-0.604468
24.304000		0.000000	201.281851	196.648277					-0.604468
24.305000		0.000000	202.877135	196.648277					-0.603449
24.306000		0.000000	201.281851	196.648277					-0.604468
24.307000		0.000000	201.281851	196.648277					-0.604468
24.308000		0.000000	201.281851	196.648277					-0.604468
24.309000		0.000000	202.877135	196.648277					-0.604468
24.310000		0.000000	202.877135	196.648277					-0.605486
24.311000		0.000000	201.281851	196.648277					-0.605486
24.312000		0.000000	201.281851	196.648277					-0.604468
24.313000		0.000000	201.281851	196.648277					-0.604468
24.314000		0.000000	201.281851	196.648277					-0.605486
24.315000		0.000000	202.877135	196.648277					-0.605486
24.316000		0.000000	201.281851	196.648277					-0.605486
24.317000		0.000000	201.281851	196.648277					-0.605486
24.318000		0.000000	201.281851	196.648277					-0.605486
24.319000		0.000000	201.281851	196.648277					-0.604468
24.320000		0.000000	201.281851	196.648277					-0.604468
24.321000		0.000000	202.877135	196.648277					-0.604468
24.322000		0.000000	201.281851	196.648277					-0.604468
24.323000		0.000000	201.281851	196.648277					-0.604468
24.324000		0.000000	201.281851	196.648277					-0.604468
24.325000		0.000000	201.281851	196.648277					-0.604468
24.326000		0.000000	201.281851	196.648277					-0.604468
24.327000		0.000000	201.281851	196.648277					-0.604468
24.328000		0.000000	201.281851	196.648277					-0.604468
24.329000		0.000000	202.877135	196.648277					-0.604468
24.330000		0.000000	201.281851	196.648277					-0.604468
24.331000		0.000000	201.281851	196.648277					-0.605486
24.332000		0.000000	202.877135	196.648277					-0.604468
24.333000		0.000000	202.877135	196.648277					-0.605486
24.334000		0.000000	202.877135	196.648277					-0.604468
24.335000		0.000000	201.281851	196.648277					-0.604468
24.336000		0.000000	201.281851	196.648277					-0.604468
24.337000		0.000000	202.877135	196.648277					-0.604468
24.338000		0.000000	201.281851	196.648277					-0.605486
24.339000		0.000000	202.877135	196.648277					-0.604468
24.340000		0.000000	201.281851	196.648277					-0.604468
24.341000		0.000000	201.281851	196.648277					-0.604468
24.342000		0.000000	201.281851	196.648277					-0.604468
24.343000		0.000000	201.281851	196.648277					-0.604468
24.344000		0.000000	201.281851	196.648277					-0.604468
24.345000		0.000000	201.281851	196.648277					-0.605486
24.346000		0.000000	201.281851	196.648277					-0.605486
24.347000		0.000000	201.281851	196.648277					-0.605486
24.348000		0.000000	201.281851	196.648277					-0.604468
24.349000		0.000000	201.281851	196.648277					-0.604468
24.350000		0.000000	201.281851	196.648277					-0.604468
24.351000		0.000000	202.877135	196.648277					-0.605486
24.352000		0.000000	202.877135	196.648277					-0.604468
24.353000		0.000000	201.281851	196.648277					-0.604468
24.354000		0.000000	201.281851	196.648277					-0.604468
24.355000		0.000000	202.877135	196.648277					-0.604468
24.356000		0.000000	201.281851	196.648277					-0.604468
24.357000		0.000000	201.281851	196.648277					-0.604468
24.358000		0.000000	201.281851	196.648277					-0.604468
24.359000		0.000000	201.281851	196.648277					-0.604468
24.360000		0.000000	201.281851	196.648277					-0.605486
24.361000		0.000000	201.281851	196.648277					-0.604468
24.362000		0.000000	201.281851	196.648277					-0.604468
24.363000		0.000000	201.281851	196.648277					-0.605486
24.364000		0.000000	201.281851	196.648277					-0.604468
24.365000		0.000000	201.281851	196.648277					-0.604468
24.366000		0.000000	201.281851	196.648277					-0.605486
24.367000		0.000000	201.281851	196.648277					-0.605486
24.368000		0.000000	201.281851	196.648277					-0.606505
24.369000		0.000000	202.877135	196.648277					-0.604468
24.370000		0.000000	201.281851	196.648277					-0.605486
24.371000		0.000000	201.281851	196.648277					-0.604468
24.372000		0.000000	202.877135	196.648277					-0.605486
24.373000		0.000000	201.281851	196.648277					-0.604468
24.374000		0.000000	201.281851	196.648277					-0.604468
24.375000		0.000000	201.281851	196.648277					-0.604468
24.376000		0.000000	201.281851	196.648277					-0.604468
24.377000		0.000000	202.877135	196.648277					-0.604468
24.378000		0.000000	202.877135	196.648277					-0.604468
24.379000		0.000000	201.281851	196.648277					-0.604468
24.380000		0.000000	201.281851	196.648277					-0.605486
24.381000		0.000000	201.281851	196.648277					-0.604468
24.382000		0.000000	201.281851	196.648277					-0.604468
24.383000		0.000000	201.281851	196.648277					-0.605486
24.384000		0.000000	201.281851	196.648277					-0.605486
24.385000		0.000000	201.281851	196.648277					-0.605486
24.386000		0.000000	201.281851	196.648277					-0.605486
24.387000		0.000000	201.281851	196.648277					-0.605486
24.388000		0.000000	201.281851	196.648277					-0.604468
24.389000		0.000000	201.281851	196.648277					-0.605486
24.390000		0.000000	201.281851	196.648277					-0.604468
24.391000		0.000000	201.281851	196.648277					-0.604468
24.392000		0.000000	201.281851	196.648277					-0.604468
24.393000		0.000000	201.281851	196.648277					-0.604468
24.394000		0.000000	201.281851	196.648277					-0.605486
24.395000		0.000000	201.281851	196.648277					-0.604468
24.396000		0.000000	201.281851	196.648277					-0.604468
24.397000		0.000000	202.877135	196.648277					-0.604468
24.398000		0.000000	201.281851	196.648277					-0.604468
24.399000		0.000000	201.281851	196.648277					-0.605486
24.400000	0.480803	0.000000	202.877135	196.648277	5.000000	0.500000	0.000000	-0.669656	-0.604468
24.401000		0.000000	201.281851	196.648277					-0.604468
24.402000		0.000000	201.281851	196.648277					-0.604468
24.403000		0.000000	201.281851	196.648277					-0.605486
24.404000		0.000000	202.877135	196.648277					-0.605486
24.405000		0.000000	202.877135	196.648277					-0.604468
24.406000		0.000000	201.281851	196.648277					-0.605486
24.407000		0.000000	202.877135	196.648277					-0.606505
24.408000		0.000000	201.281851	196.648277					-0.605486
24.409000		0.000000	202.877135	196.648277					-0.604468
24.410000		0.000000	201.281851	196.648277					-0.604468
24.411000		0.000000	201.281851	196.648277					-0.604468
24.412000		0.000000	202.877135	196.648277					-0.604468
24.413000		0.000000	201.281851	196.648277					-0.604468
24.414000		0.000000	201.281851	196.648277					-0.604468
24.415000		0.000000	201.281851	196.648277					-0.604468
24.416000		0.000000	201.281851	196.648277					-0.604468
24.417000		0.000000	201.281851	196.648277					-0.604468
24.418000		0.000000	201.281851	196.648277					-0.604468
24.419000		0.000000	202.877135	196.648277					-0.604468
24.420000		0.000000	202.877135	196.648277					-0.604468
24.421000		0.000000	202.877135	196.648277					-0.604468
24.422000		0.000000	201.281851	196.648277					-0.604468
24.423000		0.000000	201.281851	196.648277					-0.605486
24.424000		0.000000	201.281851	196.648277					-0.605486
24.425000		0.000000	202.877135	196.648277					-0.604468
24.426000		0.000000	201.281851	196.648277					-0.606505
24.427000		0.000000	201.281851	196.648277					-0.604468
24.428000		0.000000	201.281851	196.077862					-0.605486
24.429000		0.000000	201.281851	196.648277					-0.604468
24.430000		0.000000	202.877135	196.648277					-0.604468
24.431000		0.000000	201.281851	196.648277					-0.604468
24.432000		0.000000	201.281851	196.648277					-0.604468
24.433000		0.000000	201.281851	196.648277					-0.604468
24.434000		0.000000	201.281851	196.648277					-0.605486
24.435000		0.000000	201.281851	196.648277					-0.604468
24.436000		0.000000	202.877135	196.648277					-0.605486
24.437000		0.000000	201.281851	196.648277					-0.605486
24.438000		0.000000	202.877135	196.648277					-0.605486
24.439000		0.000000	201.281851	196.648277					-0.605486
24.440000		0.000000	201.281851	196.648277					-0.604468
24.441000		0.000000	201.281851	196.648277					-0.605486
24.442000		0.000000	202.877135	196.648277					-0.605486
24.443000		0.000000	201.281851	196.648277					-0.605486
24.444000		0.000000	202.877135	196.648277					-0.604468
24.445000		0.000000	201.281851	196.648277					-0.604468
24.446000		0.000000	201.281851	196.648277					-0.604468
24.447000		0.000000	201.281851	196.648277					-0.604468
24.448000		0.000000	201.281851	196.648277					-0.604468
24.449000		0.000000	201.281851	196.648277					-0.604468
24.450000		0.000000	201.281851	196.648277					-0.604468
24.451000		0.000000	202.877135	196.648277					-0.604468
24.452000		0.000000	201.281851	196.648277					-0.604468
24.453000		0.000000	201.281851	196.648277					-0.604468
24.454000		0.000000	201.281851	196.648277					-0.606505
24.455000		0.000000	201.281851	196.648277					-0.605486
24.456000		0.000000	201.281851	196.648277					-0.604468
24.457000		0.000000	201.281851	196.648277					-0.604468
24.458000		0.000000	201.281851	196.648277					-0.605486
24.459000		0.000000	201.281851	196.648277					-0.605486
24.460000		0.000000	201.281851	196.648277					-0.604468
24.461000		0.000000	201.281851	196.648277					-0.605486
24.462000		0.000000	201.281851	196.648277					-0.604468
24.463000		0.000000	202.877135	196.648277					-0.604468
24.464000		0.000000	201.281851	196.648277					-0.604468
24.465000		0.000000	202.877135	196.648277					-0.604468
24.466000		0.000000	201.281851	196.648277					-0.605486
24.467000		0.000000	201.281851	196.648277					-0.605486
24.468000		0.000000	201.281851	196.648277					-0.604468
24.469000		0.000000	201.281851	196.648277					-0.604468
24.470000		0.000000	201.281851	196.648277					-0.604468
24.471000		0.000000	202.877135	196.648277					-0.604468
24.472000		0.000000	201.281851	196.648277					-0.605486
24.473000		0.000000	202.877135	196.648277					-0.605486
24.474000		0.000000	201.281851	196.648277					-0.604468
24.475000		0.000000	201.281851	196.648277					-0.605486
24.476000		0.000000	201.281851	196.648277					-0.604468
24.477000		0.000000	201.281851	196.648277					-0.604468
24.478000		0.000000	201.281851	196.648277					-0.605486
24.479000		0.000000	201.281851	196.648277					-0.604468
24.480000		0.000000	201.281851	196.648277					-0.604468
24.481000		0.000000	201.281851	196.648277					-0.604468
24.482000		0.000000	202.877135	196.648277					-0.604468
24.483000		0.000000	201.281851	196.648277					-0.605486
24.484000		0.000000	201.281851	196.648277					-0.604468
24.485000		0.000000	202.877135	196.648277					-0.604468
24.486000		0.000000	201.281851	196.648277					-0.604468
24.487000		0.000000	201.281851	196.648277					-0.604468
24.488000		0.000000	201.281851	196.648277					-0.604468
24.489000		0.000000	201.281851	196.648277					-0.605486
24.490000		0.000000	201.281851	196.648277					-0.604468
24.491000		0.000000	201.281851	196.648277					-0.604468
24.492000		0.000000	201.281851	196.648277					-0.604468
24.493000		0.000000	202.877135	196.648277					-0.604468
24.494000		0.000000	201.281851	196.648277					-0.605486
24.495000		0.000000	201.281851	196.648277					-0.605486
24.496000		0.000000	201.281851	196.648277					-0.604468
24.497000		0.000000	201.281851	196.648277					-0.605486
24.498000		0.000000	202.877135	196.648277					-0.604468
24.499000		0.000000	202.877135	196.648277					-0.604468
48.300000	0.000000	0.000000	201.281851	190.944124	5.000000	0.500000	0.000000	-0.669656	-0.586134
48.301000		0.000000	201.281851	191.514540					-0.586134
48.302000		0.000000	201.281851	191.514540					-0.586134
48.303000		0.000000	201.281851	191.514540					-0.585115
48.304000		0.000000	201.281851	190.944124					-0.585115
48.305000		0.000000	202.877135	191.514540					-0.586134
48.306000		0.000000	201.281851	190.944124					-0.585115
48.307000		0.000000	202.877135	190.944124					-0.585115
48.308000		0.000000	201.281851	191.514540					-0.587152
48.309000		0.000000	201.281851	190.944124					-0.586134
48.310000		0.000000	202.877135	191.514540					-0.586134
48.311000		0.000000	202.877135	190.944124					-0.587152
48.312000		0.000000	201.281851	190.944124					-0.586134
48.313000		0.000000	201.281851	190.944124					-0.586134
48.314000		0.000000	201.281851	191.514540					-0.586134
48.315000		0.000000	201.281851	190.944124					-0.586134
48.316000		0.000000	202.877135	191.514540					-0.585115
48.317000		0.000000	201.281851	191.514540					-0.586134
48.318000		0.000000	201.281851	191.514540					-0.585115
48.319000		0.000000	201.281851	190.944124					-0.585115
48.320000		0.000000	201.281851	190.944124					-0.585115
48.321000		0.000000	201.281851	190.944124					-0.585115
48.322000		0.000000	201.281851	190.944124					-0.585115
48.323000		0.000000	201.281851	191.514540					-0.586134
48.324000		0.000000	201.281851	190.944124					-0.585115
48.325000		0.000000	201.281851	191.514540					-0.585115
48.326000		0.000000	201.281851	190.944124					-0.586134
48.327000		0.000000	201.281851	190.944124					-0.585115
48.328000		0.000000	201.281851	191.514540					-0.586134
48.329000		0.000000	201.281851	190.944124					-0.586134
48.330000		0.000000	202.877135	190.944124					-0.585115
48.331000		0.000000	201.281851	190.944124					-0.585115
48.332000		0.000000	201.281851	190.944124					-0.586134
48.333000		0.000000	201.281851	190.944124					-0.586134
48.334000		0.000000	201.281851	190.944124					-0.586134
48.335000		0.000000	201.281851	191.514540					-0.585115
48.336000		0.000000	201.281851	191.514540					-0.585115
48.337000		0.000000	201.281851	191.514540					-0.585115
48.338000		0.000000	201.281851	191.514540					-0.586134
48.339000		0.000000	201.281851	191.514540					-0.586134
48.340000		0.000000	201.281851	190.944124					-0.586134
48.341000		0.000000	202.877135	191.514540					-0.586134
48.342000		0.000000	201.281851	190.944124					-0.585115
48.343000		0.000000	201.281851	190.944124					-0.586134
48.344000		0.000000	201.281851	190.944124					-0.586134
48.345000		0.000000	201.281851	190.944124					-0.586134
48.346000		0.000000	201.281851	190.944124					-0.586134
48.347000		0.000000	201.281851	191.514540					-0.585115
48.348000		0.000000	201.281851	191.514540					-0.586134
48.349000		0.000000	201.281851	191.514540					-0.586134
48.350000		0.000000	201.281851	191.514540					-0.586134
48.351000		0.000000	201.281851	191.514540					-0.585115
48.352000		0.000000	202.877135	191.514540					-0.585115
48.353000		0.000000	201.281851	191.514540					-0.586134
48.354000		0.000000	201.281851	191.514540					-0.585115
48.355000		0.000000	201.281851	190.944124					-0.585115
48.356000		0.000000	201.281851	190.944124					-0.586134
48.357000		0.000000	201.281851	191.514540					-0.587152
48.358000		0.000000	202.877135	191.514540					-0.586134
48.359000		0.000000	201.281851	190.944124					-0.586134
48.360000		0.000000	201.281851	190.944124					-0.585115
48.361000		0.000000	201.281851	191.514540					-0.586134
48.362000		0.000000	201.281851	191.514540					-0.586134
48.363000		0.000000	201.281851	190.944124					-0.586134
48.364000		0.000000	201.281851	191.514540					-0.586134
48.365000		0.000000	201.281851	191.514540					-0.585115
48.366000		0.000000	201.281851	191.514540					-0.586134
48.367000		0.000000	201.281851	191.514540					-0.586134
48.368000		0.000000	201.281851	190.944124					-0.586134
48.369000		0.000000	202.877135	191.514540					-0.585115
48.370000		0.000000	201.281851	190.944124					-0.585115
48.371000		0.000000	201.281851	191.514540					-0.585115
48.372000		0.000000	201.281851	191.514540					-0.586134
48.373000		0.000000	201.281851	191.514540					-0.586134
48.374000		0.000000	202.877135	190.944124					-0.585115
48.375000		0.000000	201.281851	190.944124					-0.585115
48.376000		0.000000	202.877135	190.944124					-0.585115
48.377000		0.000000	202.877135	190.944124					-0.585115
48.378000		0.000000	201.281851	191.514540					-0.586134
48.379000		0.000000	201.281851	190.944124					-0.586134
48.380000		0.000000	202.877135	191.514540					-0.586134
48.381000		0.000000	201.281851	190.944124					-0.586134
48.382000		0.000000	201.281851	191.514540					-0.585115
48.383000		0.000000	201.281851	190.944124					-0.586134
48.384000		0.000000	201.281851	190.944124					-0.585115
48.385000		0.000000	202.877135	191.514540					-0.586134
48.386000		0.000000	201.281851	191.514540					-0.586134
48.387000		0.000000	201.281851	191.514540					-0.586134
48.388000		0.000000	201.281851	190.944124					-0.585115
48.389000		0.000000	201.281851	190.944124					-0.586134
48.390000		0.000000	202.877135	191.514540					-0.585115
48.391000		0.000000	201.281851	190.944124					-0.585115
48.392000		0.000000	201.281851	191.514540					-0.586134
48.393000		0.000000	201.281851	191.514540					-0.585115
48.394000		0.000000	202.877135	191.514540					-0.586134
48.395000		0.000000	202.877135	191.514540					-0.586134
48.396000		0.000000	201.281851	191.514540					-0.586134
48.397000		0.000000	201.281851	191.514540					-0.586134
48.398000		0.000000	201.281851	191.514540					-0.585115
48.399000		0.000000	202.877135	191.514540					-0.586134
48.400000	0.278431	0.000000	201.281851	190.944124	5.000000	0.500000	0.000000	-0.669656	-0.586134
48.401000		0.000000	201.281851	191.514540					-0.586134
48.402000		0.000000	202.877135	191.514540					-0.586134
48.403000		0.000000	201.281851	191.514540					-0.585115
48.404000		0.000000	201.281851	190.944124					-0.586134
48.405000		0.000000	201.281851	191.514540					-0.585115
48.406000		0.000000	201.281851	190.944124					-0.586134
48.407000		0.000000	201.281851	191.514540					-0.585115
48.408000		0.000000	201.281851	191.514540					-0.585115
48.409000		0.000000	202.877135	191.514540					-0.585115
48.410000		0.000000	202.877135	191.514540					-0.585115
48.411000		0.000000	202.877135	191.514540					-0.587152
48.412000		0.000000	202.877135	191.514540					-0.586134
48.413000		0.000000	202.877135	191.514540					-0.585115
48.414000		0.000000	202.877135	191.514540					-0.586134
48.415000		0.000000	201.281851	190.944124					-0.586134
48.416000		0.000000	201.281851	190.944124					-0.586134
48.417000		0.000000	201.281851	191.514540					-0.587152
48.418000		0.000000	202.877135	191.514540					-0.586134
48.419000		0.000000	202.877135	191.514540					-0.585115
48.420000		0.000000	201.281851	190.944124					-0.586134
48.421000		0.000000	201.281851	190.944124					-0.586134
48.422000		0.000000	201.281851	190.944124					-0.585115
48.423000		0.000000	201.281851	191.514540					-0.586134
48.424000		0.000000	201.281851	191.514540					-0.586134
48.425000		0.000000	201.281851	191.514540					-0.585115
48.426000		0.000000	201.281851	190.944124					-0.584097
48.427000		0.000000	201.281851	191.514540					-0.585115
48.428000		0.000000	201.281851	191.514540					-0.585115
48.429000		0.000000	201.281851	190.944124					-0.585115
48.430000		0.000000	202.877135	191.514540					-0.586134
48.431000		0.000000	201.281851	190.944124					-0.586134
48.432000		0.000000	201.281851	191.514540					-0.586134
48.433000		0.000000	201.281851	191.514540					-0.587152
48.434000		0.000000	201.281851	191.514540					-0.585115
48.435000		0.000000	202.877135	190.944124					-0.586134
48.436000		0.000000	202.877135	191.514540					-0.586134
48.437000		0.000000	202.877135	190.944124					-0.585115
48.438000		0.000000	201.281851	190.944124					-0.585115
48.439000		0.000000	201.281851	190.944124					-0.586134
48.440000		0.000000	201.281851	190.944124					-0.586134
48.441000		0.000000	201.281851	191.514540					-0.586134
48.442000		0.000000	201.281851	191.514540					-0.585115
48.443000		0.000000	202.877135	191.514540					-0.585115
48.444000		0.000000	201.281851	191.514540					-0.586134
48.445000		0.000000	202.877135	190.944124					-0.585115
48.446000		0.000000	201.281851	191.514540					-0.584097
48.447000		0.000000	201.281851	190.944124					-0.585115
48.448000		0.000000	202.877135	191.514540					-0.585115
48.449000		0.000000	201.281851	190.944124					-0.586134
48.450000		0.000000	202.877135	191.514540					-0.586134
48.451000		0.000000	201.281851	191.514540					-0.587152
48.452000		0.000000	202.877135	191.514540					-0.585115
48.453000		0.000000	201.281851	191.514540					-0.587152
48.454000		0.000000	201.281851	191.514540					-0.585115
48.455000		0.000000	201.281851	190.944124					-0.586134
48.456000		0.000000	201.281851	191.514540					-0.586134
48.457000		0.000000	202.877135	191.514540					-0.586134
48.458000		0.000000	202.877135	190.944124					-0.586134
48.459000		0.000000	202.877135	191.514540					-0.586134
48.460000		0.000000	201.281851	190.944124					-0.586134
48.461000		0.000000	202.877135	191.514540					-0.585115
48.462000		0.000000	201.281851	191.514540					-0.584097
48.463000		0.000000	201.281851	191.514540					-0.584097
48.464000		0.000000	202.877135	191.514540					-0.585115
48.465000		0.000000	201.281851	191.514540					-0.585115
48.466000		0.000000	202.877135	191.514540					-0.585115
48.467000		0.000000	201.281851	190.944124					-0.586134
48.468000		0.000000	201.281851	191.514540					-0.586134
48.469000		0.000000	201.281851	190.944124					-0.586134
48.470000		0.000000	202.877135	191.514540					-0.585115
48.471000		0.000000	202.877135	190.944124					-0.586134
48.472000		0.000000	202.877135	191.514540					-0.586134
48.473000		0.000000	201.281851	190.944124					-0.585115
48.474000		0.000000	201.281851	191.514540					-0.585115
48.475000		0.000000	201.281851	190.944124					-0.585115
48.476000		0.000000	201.281851	191.514540					-0.586134
48.477000		0.000000	201.281851	190.944124					-0.586134
48.478000		0.000000	201.281851	190.944124					-0.585115
48.479000		0.000000	202.877135	191.514540					-0.586134
48.480000		0.000000	202.877135	190.944124					-0.584097
48.481000		0.000000	202.877135	190.944124					-0.586134
48.482000		0.000000	201.281851	190.944124					-0.586134
48.483000		0.000000	201.281851	191.514540					-0.586134
48.484000		0.000000	201.281851	190.944124					-0.586134
48.485000		0.000000	201.281851	191.514540					-0.586134
48.486000		0.000000	202.877135	190.944124					-0.586134
48.487000		0.000000	201.281851	190.944124					-0.586134
48.488000		0.000000	202.877135	190.944124					-0.585115
48.489000		0.000000	201.281851	190.944124					-0.585115
48.490000		0.000000	201.281851	191.514540					-0.586134
48.491000		0.000000	202.877135	190.944124					-0.586134
48.492000		0.000000	201.281851	190.944124					-0.585115
48.493000		0.000000	202.877135	191.514540					-0.586134
48.494000		0.000000	201.281851	190.944124					-0.586134
48.495000		0.000000	201.281851	191.514540					-0.586134
48.496000		0.000000	201.281851	190.944124					-0.586134
48.497000		0.000000	201.281851	191.514540					-0.585115
48.498000		0.000000	202.877135	190.944124					-0.585115
48.499000		0.000000	202.877135	191.514540					-0.586134
48.500000	0.393849	0.000000	201.281851	190.944124	5.000000	0.500000	0.000000	-0.669656	-0.586134
48.501000		0.000000	201.281851	191.514540					-0.586134
48.502000		0.000000	201.281851	190.944124					-0.586134
48.503000		0.000000	201.281851	191.514540					-0.586134
48.504000		0.000000	201.281851	190.944124					-0.586134
48.505000		0.000000	201.281851	190.944124					-0.585115
48.506000		0.000000	201.281851	190.944124					-0.587152
48.507000		0.000000	201.281851	191.514540					-0.587152
48.508000		0.000000	201.281851	190.944124					-0.586134
48.509000		0.000000	201.281851	190.944124					-0.585115
48.510000		0.000000	201.281851	191.514540					-0.585115
48.511000		0.000000	202.877135	191.514540					-0.585115
48.512000		0.000000	201.281851	191.514540					-0.585115
48.513000		0.000000	201.281851	190.944124					-0.587152
48.514000		0.000000	201.281851	190.944124					-0.586134
48.515000		0.000000	202.877135	191.514540					-0.585115
48.516000		0.000000	201.281851	191.514540					-0.586134
48.517000		0.000000	202.877135	190.944124					-0.586134
48.518000		0.000000	202.877135	190.944124					-0.585115
48.519000		0.000000	201.281851	190.944124					-0.585115
48.520000		0.000000	202.877135	191.514540					-0.586134
48.521000		0.000000	201.281851	190.944124					-0.585115
48.522000		0.000000	201.281851	190.944124					-0.585115
48.523000		0.000000	201.281851	190.944124					-0.585115
48.524000		0.000000	201.281851	191.514540					-0.586134
48.525000		0.000000	201.281851	191.514540					-0.586134
48.526000		0.000000	202.877135	191.514540					-0.586134
48.527000		0.000000	202.877135	190.944124					-0.585115
48.528000		0.000000	202.877135	190.944124					-0.586134
48.529000		0.000000	201.281851	190.944124					-0.586134
48.530000		0.000000	202.877135	190.944124					-0.586134
48.531000		0.000000	201.281851	190.944124					-0.586134
48.532000		0.000000	201.281851	190.944124					-0.586134
48.533000		0.000000	201.281851	191.514540					-0.586134
48.534000		0.000000	201.281851	191.514540					-0.585115
48.535000		0.000000	201.281851	190.944124					-0.585115
48.536000		0.000000	202.877135	191.514540					-0.586134
48.537000		0.000000	201.281851	190.944124					-0.586134
48.538000		0.000000	202.877135	191.514540					-0.585115
48.539000		0.000000	202.877135	190.944124					-0.586134
48.540000		0.000000	202.877135	191.514540					-0.585115
48.541000		0.000000	202.877135	190.944124					-0.586134
48.542000		0.000000	201.281851	190.944124					-0.586134
48.543000		0.000000	201.281851	190.944124					-0.586134
48.544000		0.000000	201.281851	191.514540					-0.586134
48.545000		0.000000	201.281851	191.514540					-0.586134
48.546000		0.000000	201.281851	191.514540					-0.586134
48.547000		0.000000	201.281851	191.514540					-0.586134
48.548000		0.000000	201.281851	190.944124					-0.586134
48.549000		0.000000	202.877135	191.514540					-0.586134
48.550000		0.000000	201.281851	190.944124					-0.586134
48.551000		0.000000	201.281851	190.944124					-0.585115
48.552000		0.000000	201.281851	191.514540					-0.586134
48.553000		0.000000	201.281851	190.944124					-0.586134
48.554000		0.000000	202.877135	190.944124					-0.585115
48.555000		0.000000	201.281851	190.944124					-0.585115
48.556000		0.000000	201.281851	190.944124					-0.585115
48.557000		0.000000	201.281851	190.944124					-0.586134
48.558000		0.000000	201.281851	191.514540					-0.585115
48.559000		0.000000	201.281851	190.944124					-0.586134
48.560000		0.000000	202.877135	191.514540					-0.586134
48.561000		0.000000	201.281851	190.944124					-0.586134
48.562000		0.000000	201.281851	191.514540					-0.586134
48.563000		0.000000	201.281851	190.944124					-0.586134
48.564000		0.000000	201.281851	190.944124					-0.586134
48.565000		0.000000	201.281851	190.944124					-0.587152
48.566000		0.000000	201.281851	191.514540					-0.585115
48.567000		0.000000	201.281851	191.514540					-0.586134
48.568000		0.000000	201.281851	190.944124					-0.587152
48.569000		0.000000	201.281851	191.514540					-0.586134
48.570000		0.000000	201.281851	190.944124					-0.586134
48.571000		0.000000	202.877135	190.944124					-0.585115
48.572000		0.000000	201.281851	191.514540					-0.586134
48.573000		0.000000	201.281851	191.514540					-0.585115
48.574000		0.000000	202.877135	191.514540					-0.585115
48.575000		0.000000	201.281851	190.944124					-0.586134
48.576000		0.000000	201.281851	191.514540					-0.587152
48.577000		0.000000	201.281851	190.944124					-0.585115
48.578000		0.000000	201.281851	191.514540					-0.586134
48.579000		0.000000	201.281851	191.514540					-0.586134
48.580000		0.000000	201.281851	191.514540					-0.586134
48.581000		0.000000	201.281851	191.514540					-0.586134
48.582000		0.000000	201.281851	191.514540					-0.585115
48.583000		0.000000	202.877135	190.944124					-0.586134
48.584000		0.000000	201.281851	191.514540					-0.586134
48.585000		0.000000	201.281851	191.514540					-0.586134
48.586000		0.000000	201.281851	191.514540					-0.586134
48.587000		0.000000	201.281851	190.944124					-0.586134
48.588000		0.000000	202.877135	190.944124					-0.585115
48.589000		0.000000	201.281851	190.944124					-0.586134
48.590000		0.000000	201.281851	190.944124					-0.587152
48.591000		0.000000	201.281851	190.944124					-0.585115
48.592000		0.000000	202.877135	191.514540					-0.586134
48.593000		0.000000	201.281851	190.944124					-0.586134
48.594000		0.000000	201.281851	190.944124					-0.586134
48.595000		0.000000	201.281851	190.944124					-0.585115
48.596000		0.000000	201.281851	191.514540					-0.586134
48.597000		0.000000	202.877135	191.514540					-0.587152
48.598000		0.000000	201.281851	190.944124					-0.585115
48.599000		0.000000	201.281851	191.514540					-0.585115
69.300000	0.000000	0.000000	201.281851	185.810387	5.000000	0.500000	0.000000	-0.669656	-0.572892
69.301000		0.000000	201.281851	185.810387					-0.572892
69.302000		0.000000	201.281851	185.810387					-0.572892
69.303000		0.000000	201.281851	185.810387					-0.572892
69.304000		0.000000	201.281851	185.810387					-0.573911
69.305000		0.000000	201.281851	185.810387					-0.571874
69.306000		0.000000	201.281851	186.380802					-0.572892
69.307000		0.000000	201.281851	185.810387					-0.572892
69.308000		0.000000	201.281851	185.810387					-0.572892
69.309000		0.000000	201.281851	185.810387					-0.572892
69.310000		0.000000	201.281851	185.810387					-0.572892
69.311000		0.000000	201.281851	185.810387					-0.572892
69.312000		0.000000	201.281851	185.810387					-0.573911
69.313000		0.000000	201.281851	185.810387					-0.572892
69.314000		0.000000	201.281851	185.810387					-0.573911
69.315000		0.000000	202.877135	185.810387					-0.572892
69.316000		0.000000	201.281851	185.810387					-0.573911
69.317000		0.000000	201.281851	186.380802					-0.573911
69.318000		0.000000	201.281851	185.810387					-0.572892
69.319000		0.000000	201.281851	185.810387					-0.572892
69.320000		0.000000	201.281851	186.380802					-0.573911
69.321000		0.000000	202.877135	185.810387					-0.572892
69.322000		0.000000	201.281851	186.380802					-0.572892
69.323000		0.000000	201.281851	185.810387					-0.572892
69.324000		0.000000	201.281851	185.810387					-0.572892
69.325000		0.000000	202.877135	186.380802					-0.572892
69.326000		0.000000	201.281851	186.380802					-0.572892
69.327000		0.000000	202.877135	185.810387					-0.572892
69.328000		0.000000	201.281851	186.380802					-0.573911
69.329000		0.000000	202.877135	185.810387					-0.573911
69.330000		0.000000	201.281851	185.810387					-0.573911
69.331000		0.000000	201.281851	185.810387					-0.573911
69.332000		0.000000	201.281851	186.380802					-0.573911
69.333000		0.000000	201.281851	185.810387					-0.573911
69.334000		0.000000	201.281851	186.380802					-0.573911
69.335000		0.000000	202.877135	185.810387					-0.573911
69.336000		0.000000	201.281851	185.810387					-0.572892
69.337000		0.000000	201.281851	186.380802					-0.572892
69.338000		0.000000	201.281851	185.810387					-0.571874
69.339000		0.000000	201.281851	185.810387					-0.572892
69.340000		0.000000	201.281851	185.810387					-0.572892
69.341000		0.000000	201.281851	185.810387					-0.572892
69.342000		0.000000	201.281851	185.810387					-0.572892
69.343000		0.000000	202.877135	185.810387					-0.571874
69.344000		0.000000	202.877135	185.810387					-0.572892
69.345000		0.000000	201.281851	185.810387					-0.572892
69.346000		0.000000	201.281851	185.810387					-0.572892
69.347000		0.000000	201.281851	185.810387					-0.573911
69.348000		0.000000	201.281851	185.810387					-0.573911
69.349000		0.000000	201.281851	185.810387					-0.573911
69.350000		0.000000	201.281851	185.810387					-0.573911
69.351000		0.000000	202.877135	185.810387					-0.574929
69.352000		0.000000	201.281851	185.810387					-0.572892
69.353000		0.000000	202.877135	185.810387					-0.572892
69.354000		0.000000	201.281851	185.810387					-0.572892
69.355000		0.000000	202.877135	185.810387					-0.572892
69.356000		0.000000	202.877135	185.810387					-0.572892
69.357000		0.000000	201.281851	185.810387					-0.572892
69.358000		0.000000	202.877135	185.810387					-0.571874
69.359000		0.000000	201.281851	185.810387					-0.572892
69.360000		0.000000	201.281851	185.810387					-0.572892
69.361000		0.000000	202.877135	185.810387					-0.572892
69.362000		0.000000	202.877135	185.810387					-0.573911
69.363000		0.000000	201.281851	186.380802					-0.572892
69.364000		0.000000	201.281851	185.810387					-0.572892
69.365000		0.000000	201.281851	185.810387					-0.573911
69.366000		0.000000	202.877135	185.810387					-0.572892
69.367000		0.000000	201.281851	185.810387					-0.572892
69.368000		0.000000	201.281851	185.810387					-0.573911
69.369000		0.000000	202.877135	186.380802					-0.573911
69.370000		0.000000	201.281851	185.810387					-0.573911
69.371000		0.000000	202.877135	185.810387					-0.573911
69.372000		0.000000	201.281851	185.810387					-0.573911
69.373000		0.000000	202.877135	185.810387					-0.572892
69.374000		0.000000	201.281851	185.810387					-0.572892
69.375000		0.000000	202.877135	185.810387					-0.572892
69.376000		0.000000	202.877135	185.810387					-0.572892
69.377000		0.000000	201.281851	185.810387					-0.571874
69.378000		0.000000	201.281851	186.380802					-0.571874
69.379000		0.000000	201.281851	185.810387					-0.572892
69.380000		0.000000	202.877135	185.810387					-0.572892
69.381000		0.000000	201.281851	185.810387					-0.573911
69.382000		0.000000	201.281851	185.810387					-0.573911
69.383000		0.000000	202.877135	185.810387					-0.573911
69.384000		0.000000	201.281851	186.380802					-0.574929
69.385000		0.000000	201.281851	185.810387					-0.573911
69.386000		0.000000	201.281851	185.810387					-0.571874
69.387000		0.000000	202.877135	185.810387					-0.573911
69.388000		0.000000	201.281851	185.810387					-0.573911
69.389000		0.000000	202.877135	186.380802					-0.573911
69.390000		0.000000	201.281851	185.810387					-0.572892
69.391000		0.000000	201.281851	185.810387					-0.572892
69.392000		0.000000	202.877135	185.810387					-0.573911
69.393000		0.000000	202.877135	185.810387					-0.573911
69.394000		0.000000	201.281851	185.810387					-0.572892
69.395000		0.000000	201.281851	185.810387					-0.572892
69.396000		0.000000	202.877135	185.810387					-0.573911
69.397000		0.000000	201.281851	185.810387					-0.571874
69.398000		0.000000	201.281851	186.380802					-0.572892
69.399000		0.000000	202.877135	185.810387					-0.574929
69.400000	0.309623	0.000000	202.877135	185.810387	5.000000	0.500000	0.000000	-0.669656	-0.573911
69.401000		0.000000	201.281851	185.810387					-0.572892
69.402000		0.000000	202.877135	185.810387					-0.573911
69.403000		0.000000	201.281851	185.810387					-0.573911
69.404000		0.000000	202.877135	186.380802					-0.573911
69.405000		0.000000	202.877135	185.810387					-0.573911
69.406000		0.000000	201.281851	185.810387					-0.571874
69.407000		0.000000	201.281851	185.810387					-0.573911
69.408000		0.000000	201.281851	185.810387					-0.573911
69.409000		0.000000	201.281851	186.380802					-0.572892
69.410000		0.000000	201.281851	185.810387					-0.571874
69.411000		0.000000	201.281851	185.810387					-0.572892
69.412000		0.000000	201.281851	185.810387					-0.571874
69.413000		0.000000	202.877135	185.810387					-0.572892
69.414000		0.000000	202.877135	186.380802					-0.571874
69.415000		0.000000	201.281851	185.810387					-0.572892
69.416000		0.000000	201.281851	185.810387					-0.572892
69.417000		0.000000	202.877135	185.810387					-0.573911
69.418000		0.000000	201.281851	185.810387					-0.573911
69.419000		0.000000	202.877135	185.810387					-0.573911
69.420000		0.000000	201.281851	185.810387					-0.573911
69.421000		0.000000	201.281851	185.810387					-0.573911
69.422000		0.000000	202.877135	185.810387					-0.572892
69.423000		0.000000	201.281851	186.380802					-0.572892
69.424000		0.000000	201.281851	186.380802					-0.573911
69.425000		0.000000	202.877135	185.810387					-0.572892
69.426000		0.000000	202.877135	185.810387					-0.572892
69.427000		0.000000	201.281851	186.380802					-0.571874
69.428000		0.000000	201.281851	185.810387					-0.572892
69.429000		0.000000	201.281851	185.810387					-0.572892
69.430000		0.000000	201.281851	185.810387					-0.572892
69.431000		0.000000	201.281851	185.810387					-0.572892
69.432000		0.000000	201.281851	185.810387					-0.573911
69.433000		0.000000	201.281851	185.810387					-0.572892
69.434000		0.000000	202.877135	185.810387					-0.573911
69.435000		0.000000	201.281851	185.810387					-0.572892
69.436000		0.000000	201.281851	186.380802					-0.572892
69.437000		0.000000	201.281851	185.810387					-0.573911
69.438000		0.000000	201.281851	185.810387					-0.572892
69.439000		0.000000	201.281851	186.380802					-0.574929
69.440000		0.000000	201.281851	185.810387					-0.574929
69.441000		0.000000	201.281851	185.810387					-0.573911
69.442000		0.000000	201.281851	185.810387					-0.572892
69.443000		0.000000	201.281851	185.810387					-0.572892
69.444000		0.000000	201.281851	185.810387					-0.572892
69.445000		0.000000	201.281851	185.810387					-0.572892
69.446000		0.000000	201.281851	185.810387					-0.572892
69.447000		0.000000	201.281851	185.810387					-0.571874
69.448000		0.000000	201.281851	185.810387					-0.572892
69.449000		0.000000	201.281851	185.810387					-0.571874
69.450000		0.000000	202.877135	185.810387					-0.572892
69.451000		0.000000	201.281851	185.810387					-0.573911
69.452000		0.000000	202.877135	185.810387					-0.572892
69.453000		0.000000	202.877135	185.810387					-0.573911
69.454000		0.000000	202.877135	185.810387					-0.573911
69.455000		0.000000	202.877135	185.810387					-0.572892
69.456000		0.000000	201.281851	185.810387					-0.573911
69.457000		0.000000	202.877135	186.380802					-0.573911
69.458000		0.000000	201.281851	185.810387					-0.572892
69.459000		0.000000	201.281851	185.810387					-0.572892
69.460000		0.000000	202.877135	185.810387					-0.572892
69.461000		0.000000	201.281851	185.810387					-0.573911
69.462000		0.000000	201.281851	186.380802					-0.572892
69.463000		0.000000	201.281851	185.810387					-0.572892
69.464000		0.000000	201.281851	185.810387					-0.573911
69.465000		0.000000	202.877135	185.810387					-0.572892
69.466000		0.000000	201.281851	185.810387					-0.573911
69.467000		0.000000	202.877135	185.810387					-0.572892
69.468000		0.000000	201.281851	185.810387					-0.572892
69.469000		0.000000	201.281851	185.810387					-0.573911
69.470000		0.000000	201.281851	185.810387					-0.573911
69.471000		0.000000	201.281851	186.380802					-0.573911
69.472000		0.000000	201.281851	185.810387					-0.573911
69.473000		0.000000	201.281851	185.810387					-0.573911
69.474000		0.000000	201.281851	185.810387					-0.573911
69.475000		0.000000	201.281851	185.810387					-0.572892
69.476000		0.000000	201.281851	185.810387					-0.573911
69.477000		0.000000	202.877135	185.810387					-0.571874
69.478000		0.000000	201.281851	185.810387					-0.572892
69.479000		0.000000	201.281851	185.810387					-0.572892
69.480000		0.000000	201.281851	185.810387					-0.573911
69.481000		0.000000	201.281851	185.810387					-0.572892
69.482000		0.000000	201.281851	185.810387					-0.571874
69.483000		0.000000	201.281851	185.810387					-0.572892
69.484000		0.000000	201.281851	185.810387					-0.572892
69.485000		0.000000	201.281851	185.810387					-0.572892
69.486000		0.000000	201.281851	185.810387					-0.572892
69.487000		0.000000	201.281851	185.810387					-0.573911
69.488000		0.000000	201.281851	186.380802					-0.573911
69.489000		0.000000	201.281851	185.810387					-0.573911
69.490000		0.000000	201.281851	185.810387					-0.573911
69.491000		0.000000	201.281851	185.810387					-0.572892
69.492000		0.000000	201.281851	186.380802					-0.573911
69.493000		0.000000	202.877135	185.810387					-0.573911
69.494000		0.000000	201.281851	185.810387					-0.572892
69.495000		0.000000	201.281851	185.810387					-0.572892
69.496000		0.000000	201.281851	185.810387					-0.572892
69.497000		0.000000	201.281851	185.810387					-0.571874
69.498000		0.000000	202.877135	186.380802					-0.572892
69.499000		0.000000	201.281851	185.810387					-0.572892
69.500000	0.426554	0.000000	201.281851	185.810387	5.000000	0.500000	0.000000	-0.669656	-0.572892
69.501000		0.000000	201.281851	185.810387					-0.571874
69.502000		0.000000	202.877135	185.810387					-0.572892
69.503000		0.000000	201.281851	185.810387					-0.572892
69.504000		0.000000	201.281851	185.810387					-0.572892
69.505000		0.000000	201.281851	185.810387					-0.572892
69.506000		0.000000	201.281851	185.810387					-0.572892
69.507000		0.000000	201.281851	185.810387					-0.572892
69.508000		0.000000	201.281851	185.810387					-0.572892
69.509000		0.000000	201.281851	186.380802					-0.573911
69.510000		0.000000	202.877135	185.810387					-0.572892
69.511000		0.000000	201.281851	185.810387					-0.572892
69.512000		0.000000	201.281851	186.380802					-0.573911
69.513000		0.000000	201.281851	185.810387					-0.574929
69.514000		0.000000	201.281851	185.810387					-0.572892
69.515000		0.000000	202.877135	185.810387					-0.573911
69.516000		0.000000	201.281851	186.380802					-0.573911
69.517000		0.000000	202.877135	186.380802					-0.573911
69.518000		0.000000	202.877135	185.810387					-0.572892
69.519000		0.000000	202.877135	185.810387					-0.572892
69.520000		0.000000	201.281851	185.810387					-0.572892
69.521000		0.000000	201.281851	185.810387					-0.571874
69.522000		0.000000	201.281851	185.810387					-0.572892
69.523000		0.000000	202.877135	185.810387					-0.572892
69.524000		0.000000	201.281851	185.810387					-0.572892
69.525000		0.000000	201.281851	185.810387					-0.572892
69.526000		0.000000	202.877135	185.810387					-0.573911
69.527000		0.000000	201.281851	185.810387					-0.573911
69.528000		0.000000	201.281851	185.810387					-0.572892
69.529000		0.000000	202.877135	186.380802					-0.573911
69.530000		0.000000	202.877135	185.810387					-0.573911
69.531000		0.000000	201.281851	185.810387					-0.572892
69.532000		0.000000	201.281851	185.810387					-0.572892
69.533000		0.000000	201.281851	185.810387					-0.572892
69.534000		0.000000	201.281851	185.810387					-0.573911
69.535000		0.000000	201.281851	185.810387					-0.572892
69.536000		0.000000	202.877135	185.810387					-0.572892
69.537000		0.000000	201.281851	185.810387					-0.572892
69.538000		0.000000	201.281851	185.810387					-0.572892
69.539000		0.000000	201.281851	185.810387					-0.572892
69.540000		0.000000	201.281851	185.810387					-0.571874
69.541000		0.000000	201.281851	185.810387					-0.573911
69.542000		0.000000	201.281851	185.810387					-0.572892
69.543000		0.000000	201.281851	185.810387					-0.572892
69.544000		0.000000	201.281851	185.810387					-0.573911
69.545000		0.000000	202.877135	185.810387					-0.572892
69.546000		0.000000	201.281851	186.380802					-0.572892
69.547000		0.000000	202.877135	185.810387					-0.572892
69.548000		0.000000	201.281851	186.380802					-0.572892
69.549000		0.000000	201.281851	185.810387					-0.572892
69.550000		0.000000	201.281851	185.810387					-0.573911
69.551000		0.000000	201.281851	185.810387					-0.572892
69.552000		0.000000	201.281851	185.810387					-0.573911
69.553000		0.000000	201.281851	185.810387					-0.574929
69.554000		0.000000	202.877135	186.380802					-0.573911
69.555000		0.000000	202.877135	185.810387					-0.573911
69.556000		0.000000	202.877135	185.810387					-0.573911
69.557000		0.000000	201.281851	185.810387					-0.571874
69.558000		0.000000	201.281851	185.810387					-0.573911
69.559000		0.000000	201.281851	185.810387					-0.572892
69.560000		0.000000	201.281851	185.810387					-0.573911
69.561000		0.000000	201.281851	185.810387					-0.573911
69.562000		0.000000	201.281851	185.810387					-0.573911
69.563000		0.000000	201.281851	185.810387					-0.572892
69.564000		0.000000	202.877135	185.810387					-0.573911
69.565000		0.000000	201.281851	185.810387					-0.572892
69.566000		0.000000	201.281851	185.810387					-0.572892
69.567000		0.000000	201.281851	185.810387					-0.572892
69.568000		0.000000	201.281851	186.380802					-0.572892
69.569000		0.000000	201.281851	186.380802					-0.572892
69.570000		0.000000	201.281851	186.380802					-0.572892
69.571000		0.000000	202.877135	185.810387					-0.572892
69.572000		0.000000	201.281851	186.380802					-0.571874
69.573000		0.000000	201.281851	185.810387					-0.572892
69.574000		0.000000	202.877135	185.810387					-0.573911
69.575000		0.000000	201.281851	185.810387					-0.573911
69.576000		0.000000	201.281851	185.810387					-0.572892
69.577000		0.000000	202.877135	185.810387					-0.573911
69.578000		0.000000	202.877135	185.810387					-0.572892
69.579000		0.000000	201.281851	185.810387					-0.573911
69.580000		0.000000	201.281851	186.380802					-0.573911
69.581000		0.000000	201.281851	185.810387					-0.573911
69.582000		0.000000	202.877135	185.810387					-0.572892
69.583000		0.000000	201.281851	186.380802					-0.573911
69.584000		0.000000	201.281851	185.810387					-0.572892
69.585000		0.000000	201.281851	185.810387					-0.572892
69.586000		0.000000	201.281851	186.380802					-0.572892
69.587000		0.000000	201.281851	185.810387					-0.571874
69.588000		0.000000	201.281851	185.810387					-0.572892
69.589000		0.000000	201.281851	185.810387					-0.573911
69.590000		0.000000	201.281851	185.810387					-0.571874
69.591000		0.000000	202.877135	185.810387					-0.572892
69.592000		0.000000	201.281851	186.380802					-0.573911
69.593000		0.000000	201.281851	186.380802					-0.572892
69.594000		0.000000	202.877135	185.810387					-0.571874
69.595000		0.000000	201.281851	185.810387					-0.572892
69.596000		0.000000	201.281851	185.810387					-0.571874
69.597000		0.000000	201.281851	185.810387					-0.572892
69.598000		0.000000	201.281851	185.810387					-0.572892
69.599000		0.000000	201.281851	185.810387					-0.573911
93.000000	0.000000	0.000000	201.281851	180.676650	5.000000	0.500000	0.000000	-0.669656	-0.529094
93.001000		0.000000	201.281851	181.247065					-0.528075
93.002000		0.000000	201.281851	180.676650					-0.529094
93.003000		0.000000	201.281851	180.676650					-0.528075
93.004000		0.000000	201.281851	180.676650					-0.528075
93.005000		0.000000	201.281851	180.676650					-0.529094
93.006000		0.000000	202.877135	180.676650					-0.529094
93.007000		0.000000	201.281851	180.676650					-0.528075
93.008000		0.000000	201.281851	180.676650					-0.529094
93.009000		0.000000	201.281851	180.676650					-0.528075
93.010000		0.000000	202.877135	180.676650					-0.528075
93.011000		0.000000	202.877135	180.676650					-0.528075
93.012000		0.000000	202.877135	180.676650					-0.528075
93.013000		0.000000	201.281851	180.676650					-0.528075
93.014000		0.000000	201.281851	180.676650					-0.529094
93.015000		0.000000	202.877135	180.676650					-0.528075
93.016000		0.000000	201.281851	180.676650					-0.528075
93.017000		0.000000	202.877135	180.676650					-0.529094
93.018000		0.000000	201.281851	180.676650					-0.528075
93.019000		0.000000	201.281851	180.676650					-0.528075
93.020000		0.000000	201.281851	181.247065					-0.528075
93.021000		0.000000	201.281851	180.676650					-0.528075
93.022000		0.000000	201.281851	180.676650					-0.528075
93.023000		0.000000	202.877135	181.247065					-0.529094
93.024000		0.000000	201.281851	180.676650					-0.529094
93.025000		0.000000	202.877135	180.676650					-0.528075
93.026000		0.000000	201.281851	181.247065					-0.528075
93.027000		0.000000	202.877135	180.676650					-0.529094
93.028000		0.000000	202.877135	180.676650					-0.529094
93.029000		0.000000	201.281851	180.676650					-0.528075
93.030000		0.000000	201.281851	180.676650					-0.528075
93.031000		0.000000	201.281851	181.247065					-0.527057
93.032000		0.000000	202.877135	180.676650					-0.527057
93.033000		0.000000	201.281851	181.247065					-0.528075
93.034000		0.000000	202.877135	180.676650					-0.528075
93.035000		0.000000	202.877135	181.247065					-0.528075
93.036000		0.000000	202.877135	180.676650					-0.529094
93.037000		0.000000	201.281851	180.676650					-0.528075
93.038000		0.000000	201.281851	181.247065					-0.527057
93.039000		0.000000	201.281851	181.247065					-0.528075
93.040000		0.000000	201.281851	180.676650					-0.529094
93.041000		0.000000	201.281851	180.676650					-0.529094
93.042000		0.000000	202.877135	180.676650					-0.528075
93.043000		0.000000	201.281851	180.676650					-0.528075
93.044000		0.000000	202.877135	181.247065					-0.529094
93.045000		0.000000	201.281851	180.676650					-0.528075
93.046000		0.000000	201.281851	181.247065					-0.528075
93.047000		0.000000	201.281851	181.247065					-0.527057
93.048000		0.000000	201.281851	180.676650					-0.528075
93.049000		0.000000	201.281851	180.676650					-0.528075
93.050000		0.000000	202.877135	180.676650					-0.529094
93.051000		0.000000	202.877135	181.247065					-0.528075
93.052000		0.000000	201.281851	180.676650					-0.529094
93.053000		0.000000	202.877135	181.247065					-0.528075
93.054000		0.000000	201.281851	180.676650					-0.528075
93.055000		0.000000	201.281851	180.676650					-0.529094
93.056000		0.000000	202.877135	181.247065					-0.529094
93.057000		0.000000	201.281851	180.676650					-0.529094
93.058000		0.000000	201.281851	181.247065					-0.528075
93.059000		0.000000	201.281851	180.676650					-0.528075
93.060000		0.000000	201.281851	180.676650					-0.528075
93.061000		0.000000	202.877135	180.676650					-0.528075
93.062000		0.000000	201.281851	181.247065					-0.527057
93.063000		0.000000	202.877135	180.676650					-0.527057
93.064000		0.000000	201.281851	180.676650					-0.528075
93.065000		0.000000	201.281851	181.247065					-0.529094
93.066000		0.000000	201.281851	180.676650					-0.528075
93.067000		0.000000	201.281851	180.676650					-0.528075
93.068000		0.000000	201.281851	181.247065					-0.528075
93.069000		0.000000	201.281851	180.676650					-0.528075
93.070000		0.000000	201.281851	180.676650					-0.528075
93.071000		0.000000	202.877135	180.676650					-0.528075
93.072000		0.000000	201.281851	180.676650					-0.529094
93.073000		0.000000	201.281851	180.676650					-0.529094
93.074000		0.000000	202.877135	181.247065					-0.528075
93.075000		0.000000	201.281851	180.676650					-0.528075
93.076000		0.000000	202.877135	180.676650					-0.527057
93.077000		0.000000	201.281851	180.676650					-0.528075
93.078000		0.000000	201.281851	181.247065					-0.529094
93.079000		0.000000	201.281851	181.247065					-0.528075
93.080000		0.000000	201.281851	181.247065					-0.528075
93.081000		0.000000	202.877135	180.676650					-0.528075
93.082000		0.000000	201.281851	181.247065					-0.528075
93.083000		0.000000	202.877135	180.676650					-0.528075
93.084000		0.000000	201.281851	180.676650					-0.528075
93.085000		0.000000	201.281851	181.247065					-0.528075
93.086000		0.000000	201.281851	181.247065					-0.528075
93.087000		0.000000	201.281851	180.676650					-0.529094
93.088000		0.000000	201.281851	181.247065					-0.529094
93.089000		0.000000	202.877135	181.247065					-0.529094
93.090000		0.000000	201.281851	181.247065					-0.529094
93.091000		0.000000	201.281851	180.676650					-0.527057
93.092000		0.000000	201.281851	180.676650					-0.528075
93.093000		0.000000	201.281851	180.676650					-0.528075
93.094000		0.000000	202.877135	180.676650					-0.528075
93.095000		0.000000	201.281851	181.247065					-0.529094
93.096000		0.000000	201.281851	180.676650					-0.529094
93.097000		0.000000	201.281851	180.676650					-0.528075
93.098000		0.000000	201.281851	180.676650					-0.528075
93.099000		0.000000	201.281851	180.676650					-0.529094
93.100000	0.249470	0.000000	202.877135	180.676650	5.000000	0.500000	0.000000	-0.669656	-0.529094
93.101000		0.000000	201.281851	181.247065					-0.528075
93.102000		0.000000	201.281851	180.676650					-0.528075
93.103000		0.000000	201.281851	181.247065					-0.528075
93.104000		0.000000	201.281851	180.676650					-0.528075
93.105000		0.000000	202.877135	180.676650					-0.528075
93.106000		0.000000	201.281851	180.676650					-0.528075
93.107000		0.000000	202.877135	180.676650					-0.528075
93.108000		0.000000	201.281851	180.676650					-0.528075
93.109000		0.000000	201.281851	180.676650					-0.529094
93.110000		0.000000	201.281851	181.247065					-0.529094
93.111000		0.000000	201.281851	181.247065					-0.529094
93.112000		0.000000	201.281851	180.676650					-0.528075
93.113000		0.000000	202.877135	181.247065					-0.529094
93.114000		0.000000	201.281851	181.247065					-0.528075
93.115000		0.000000	202.877135	180.676650					-0.529094
93.116000		0.000000	201.281851	180.676650					-0.528075
93.117000		0.000000	202.877135	181.247065					-0.528075
93.118000		0.000000	201.281851	180.676650					-0.528075
93.119000		0.000000	201.281851	180.676650					-0.528075
93.120000		0.000000	201.281851	181.247065					-0.529094
93.121000		0.000000	201.281851	180.676650					-0.528075
93.122000		0.000000	201.281851	180.676650					-0.528075
93.123000		0.000000	202.877135	180.676650					-0.528075
93.124000		0.000000	201.281851	181.247065					-0.529094
93.125000		0.000000	202.877135	180.676650					-0.529094
93.126000		0.000000	202.877135	180.676650					-0.528075
93.127000		0.000000	201.281851	181.247065					-0.529094
93.128000		0.000000	202.877135	180.676650					-0.529094
93.129000		0.000000	201.281851	181.247065					-0.529094
93.130000		0.000000	202.877135	180.676650					-0.529094
93.131000		0.000000	201.281851	180.676650					-0.528075
93.132000		0.000000	201.281851	180.676650					-0.529094
93.133000		0.000000	201.281851	180.676650					-0.528075
93.134000		0.000000	201.281851	180.676650					-0.527057
93.135000		0.000000	201.281851	180.676650					-0.528075
93.136000		0.000000	201.281851	180.676650					-0.528075
93.137000		0.000000	201.281851	180.676650					-0.528075
93.138000		0.000000	202.877135	180.676650					-0.528075
93.139000		0.000000	201.281851	181.247065					-0.528075
93.140000		0.000000	201.281851	181.247065					-0.527057
93.141000		0.000000	202.877135	181.247065					-0.528075
93.142000		0.000000	202.877135	180.676650					-0.528075
93.143000		0.000000	201.281851	181.247065					-0.528075
93.144000		0.000000	201.281851	180.676650					-0.528075
93.145000		0.000000	201.281851	180.676650					-0.529094
93.146000		0.000000	201.281851	180.676650					-0.529094
93.147000		0.000000	201.281851	180.676650					-0.528075
93.148000		0.000000	201.281851	180.676650					-0.528075
93.149000		0.000000	201.281851	180.676650					-0.529094
93.150000		0.000000	201.281851	181.247065					-0.529094
93.151000		0.000000	201.281851	180.676650					-0.528075
93.152000		0.000000	201.281851	180.676650					-0.528075
93.153000		0.000000	201.281851	180.676650					-0.527057
93.154000		0.000000	202.877135	180.676650					-0.528075
93.155000		0.000000	201.281851	181.247065					-0.528075
93.156000		0.000000	201.281851	180.676650					-0.527057
93.157000		0.000000	201.281851	181.247065					-0.528075
93.158000		0.000000	201.281851	180.676650					-0.528075
93.159000		0.000000	202.877135	180.676650					-0.530112
93.160000		0.000000	201.281851	181.247065					-0.529094
93.161000		0.000000	201.281851	180.676650					-0.528075
93.162000		0.000000	202.877135	180.676650					-0.528075
93.163000		0.000000	201.281851	181.247065					-0.528075
93.164000		0.000000	201.281851	180.676650					-0.529094
93.165000		0.000000	202.877135	180.676650					-0.528075
93.166000		0.000000	201.281851	180.676650					-0.527057
93.167000		0.000000	201.281851	180.676650					-0.527057
93.168000		0.000000	201.281851	180.676650					-0.529094
93.169000		0.000000	201.281851	180.676650					-0.528075
93.170000		0.000000	202.877135	180.676650					-0.527057
93.171000		0.000000	201.281851	181.247065					-0.529094
93.172000		0.000000	201.281851	180.676650					-0.528075
93.173000		0.000000	201.281851	181.247065					-0.528075
93.174000		0.000000	201.281851	180.676650					-0.527057
93.175000		0.000000	201.281851	180.676650					-0.529094
93.176000		0.000000	202.877135	180.676650					-0.528075
93.177000		0.000000	201.281851	180.676650					-0.529094
93.178000		0.000000	201.281851	181.247065					-0.528075
93.179000		0.000000	201.281851	181.247065					-0.528075
93.180000		0.000000	201.281851	180.676650					-0.528075
93.181000		0.000000	201.281851	180.676650					-0.528075
93.182000		0.000000	201.281851	180.676650					-0.529094
93.183000		0.000000	201.281851	180.676650					-0.529094
93.184000		0.000000	201.281851	181.247065					-0.528075
93.185000		0.000000	201.281851	180.676650					-0.528075
93.186000		0.000000	201.281851	181.247065					-0.528075
93.187000		0.000000	202.877135	180.676650					-0.529094
93.188000		0.000000	202.877135	181.247065					-0.529094
93.189000		0.000000	201.281851	180.676650					-0.529094
93.190000		0.000000	201.281851	180.676650					-0.528075
93.191000		0.000000	201.281851	180.676650					-0.528075
93.192000		0.000000	201.281851	180.676650					-0.529094
93.193000		0.000000	201.281851	180.676650					-0.529094
93.194000		0.000000	201.281851	180.676650					-0.527057
93.195000		0.000000	201.281851	181.247065					-0.529094
93.196000		0.000000	201.281851	180.676650					-0.528075
93.197000		0.000000	202.877135	181.247065					-0.529094
93.198000		0.000000	202.877135	180.676650					-0.528075
93.199000		0.000000	201.281851	181.247065					-0.528075
93.200000	0.372557	0.000000	201.281851	181.247065	5.000000	0.500000	0.000000	-0.669656	-0.528075
93.201000		0.000000	201.281851	180.676650					-0.528075
93.202000		0.000000	201.281851	180.676650					-0.528075
93.203000		0.000000	201.281851	180.676650					-0.529094
93.204000		0.000000	201.281851	180.676650					-0.528075
93.205000		0.000000	201.281851	180.676650					-0.528075
93.206000		0.000000	201.281851	181.247065					-0.529094
93.207000		0.000000	201.281851	181.247065					-0.528075
93.208000		0.000000	201.281851	180.676650					-0.528075
93.209000		0.000000	201.281851	180.676650					-0.528075
93.210000		0.000000	201.281851	180.676650					-0.528075
93.211000		0.000000	202.877135	180.676650					-0.528075
93.212000		0.000000	202.877135	180.676650					-0.528075
93.213000		0.000000	201.281851	180.676650					-0.528075
93.214000		0.000000	201.281851	180.676650					-0.528075
93.215000		0.000000	201.281851	180.676650					-0.528075
93.216000		0.000000	201.281851	180.676650					-0.529094
93.217000		0.000000	202.877135	181.247065					-0.528075
93.218000		0.000000	201.281851	180.676650					-0.528075
93.219000		0.000000	201.281851	181.247065					-0.529094
93.220000		0.000000	201.281851	181.247065					-0.528075
93.221000		0.000000	201.281851	180.676650					-0.528075
93.222000		0.000000	201.281851	181.247065					-0.528075
93.223000		0.000000	201.281851	180.676650					-0.528075
93.224000		0.000000	201.281851	180.676650					-0.529094
93.225000		0.000000	201.281851	180.676650					-0.529094
93.226000		0.000000	201.281851	180.676650					-0.529094
93.227000		0.000000	201.281851	180.676650					-0.528075
93.228000		0.000000	201.281851	180.676650					-0.528075
93.229000		0.000000	201.281851	181.247065					-0.528075
93.230000		0.000000	201.281851	180.676650					-0.528075
93.231000		0.000000	201.281851	180.676650					-0.528075
93.232000		0.000000	201.281851	181.247065					-0.528075
93.233000		0.000000	201.281851	180.676650					-0.528075
93.234000		0.000000	201.281851	180.676650					-0.529094
93.235000		0.000000	201.281851	181.247065					-0.527057
93.236000		0.000000	202.877135	180.676650					-0.528075
93.237000		0.000000	201.281851	181.247065					-0.528075
93.238000		0.000000	201.281851	181.247065					-0.529094
93.239000		0.000000	201.281851	180.676650					-0.528075
93.240000		0.000000	201.281851	180.676650					-0.528075
93.241000		0.000000	201.281851	180.676650					-0.528075
93.242000		0.000000	201.281851	180.676650					-0.528075
93.243000		0.000000	202.877135	181.247065					-0.529094
93.244000		0.000000	202.877135	180.676650					-0.529094
93.245000		0.000000	201.281851	181.247065					-0.528075
93.246000		0.000000	201.281851	181.247065					-0.529094
93.247000		0.000000	201.281851	180.676650					-0.528075
93.248000		0.000000	201.281851	180.676650					-0.528075
93.249000		0.000000	201.281851	181.247065					-0.529094
93.250000		0.000000	201.281851	180.676650					-0.529094
93.251000		0.000000	202.877135	181.247065					-0.528075
93.252000		0.000000	201.281851	181.247065					-0.528075
93.253000		0.000000	202.877135	180.676650					-0.528075
93.254000		0.000000	202.877135	180.676650					-0.528075
93.255000		0.000000	201.281851	180.676650					-0.528075
93.256000		0.000000	202.877135	180.676650					-0.528075
93.257000		0.000000	202.877135	180.676650					-0.527057
93.258000		0.000000	201.281851	181.247065					-0.528075
93.259000		0.000000	201.281851	181.247065					-0.528075
93.260000		0.000000	201.281851	180.676650					-0.529094
93.261000		0.000000	201.281851	181.247065					-0.528075
93.262000		0.000000	202.877135	180.676650					-0.528075
93.263000		0.000000	201.281851	180.676650					-0.528075
93.264000		0.000000	202.877135	181.247065					-0.529094
93.265000		0.000000	201.281851	181.247065					-0.528075
93.266000		0.000000	202.877135	181.247065					-0.528075
93.267000		0.000000	202.877135	180.676650					-0.529094
93.268000		0.000000	201.281851	180.676650					-0.528075
93.269000		0.000000	202.877135	181.247065					-0.529094
93.270000		0.000000	201.281851	180.676650					-0.528075
93.271000		0.000000	202.877135	180.676650					-0.528075
93.272000		0.000000	201.281851	180.676650					-0.529094
93.273000		0.000000	201.281851	180.676650					-0.528075
93.274000		0.000000	201.281851	180.676650					-0.528075
93.275000		0.000000	201.281851	181.247065					-0.528075
93.276000		0.000000	201.281851	181.247065					-0.528075
93.277000		0.000000	201.281851	180.676650					-0.528075
93.278000		0.000000	201.281851	180.676650					-0.528075
93.279000		0.000000	201.281851	181.247065					-0.528075
93.280000		0.000000	201.281851	180.676650					-0.528075
93.281000		0.000000	201.281851	180.676650					-0.529094
93.282000		0.000000	201.281851	181.247065					-0.527057
93.283000		0.000000	202.877135	180.676650					-0.529094
93.284000		0.000000	202.877135	180.676650					-0.528075
93.285000		0.000000	202.877135	180.676650					-0.528075
93.286000		0.000000	201.281851	181.247065					-0.529094
93.287000		0.000000	201.281851	180.676650					-0.528075
93.288000		0.000000	201.281851	180.676650					-0.529094
93.289000		0.000000	202.877135	180.676650					-0.528075
93.290000		0.000000	202.877135	180.676650					-0.528075
93.291000		0.000000	201.281851	181.247065					-0.529094
93.292000		0.000000	201.281851	180.676650					-0.528075
93.293000		0.000000	201.281851	180.676650					-0.527057
93.294000		0.000000	201.281851	181.247065					-0.527057
93.295000		0.000000	202.877135	180.676650					-0.528075
93.296000		0.000000	201.281851	180.676650					-0.528075
93.297000		0.000000	201.281851	180.676650					-0.528075
93.298000		0.000000	201.281851	181.247065					-0.528075
93.299000		0.000000	202.877135	180.676650					-0.528075
93.300000	0.474308	0.000000	201.281851	180.676650	5.000000	0.500000	0.000000	-0.669656	-0.528075
93.301000		0.000000	202.877135	181.247065					-0.528075
93.302000		0.000000	201.281851	180.676650					-0.528075
93.303000		0.000000	201.281851	180.676650					-0.528075
93.304000		0.000000	201.281851	181.247065					-0.528075
93.305000		0.000000	202.877135	180.676650					-0.529094
93.306000		0.000000	201.281851	180.676650					-0.528075
93.307000		0.000000	201.281851	181.247065					-0.529094
93.308000		0.000000	201.281851	181.247065					-0.529094
93.309000		0.000000	202.877135	180.676650					-0.529094
93.310000		0.000000	201.281851	181.247065					-0.528075
93.311000		0.000000	202.877135	180.676650					-0.528075
93.312000		0.000000	201.281851	180.676650					-0.529094
93.313000		0.000000	202.877135	180.676650					-0.529094
93.314000		0.000000	201.281851	180.676650					-0.528075
93.315000		0.000000	202.877135	181.247065					-0.528075
93.316000		0.000000	201.281851	180.676650					-0.528075
93.317000		0.000000	202.877135	180.676650					-0.529094
93.318000		0.000000	201.281851	180.676650					-0.527057
93.319000		0.000000	202.877135	180.676650					-0.528075
93.320000		0.000000	201.281851	180.676650					-0.528075
93.321000		0.000000	201.281851	180.676650					-0.528075
93.322000		0.000000	202.877135	181.247065					-0.528075
93.323000		0.000000	201.281851	180.676650					-0.528075
93.324000		0.000000	201.281851	180.676650					-0.529094
93.325000		0.000000	201.281851	180.676650					-0.528075
93.326000		0.000000	201.281851	180.676650					-0.528075
93.327000		0.000000	201.281851	180.676650					-0.528075
93.328000		0.000000	202.877135	180.676650					-0.529094
93.329000		0.000000	201.281851	181.247065					-0.528075
93.330000		0.000000	201.281851	180.676650					-0.529094
93.331000		0.000000	201.281851	180.676650					-0.528075
93.332000		0.000000	201.281851	180.676650					-0.528075
93.333000		0.000000	202.877135	181.247065					-0.528075
93.334000		0.000000	201.281851	181.247065					-0.529094
93.335000		0.000000	201.281851	180.676650					-0.528075
93.336000		0.000000	201.281851	180.676650					-0.528075
93.337000		0.000000	202.877135	180.676650					-0.529094
93.338000		0.000000	201.281851	180.676650					-0.528075
93.339000		0.000000	201.281851	180.676650					-0.529094
93.340000		0.000000	201.281851	181.247065					-0.527057
93.341000		0.000000	202.877135	181.247065					-0.529094
93.342000		0.000000	201.281851	180.676650					-0.528075
93.343000		0.000000	202.877135	181.247065					-0.528075
93.344000		0.000000	201.281851	181.247065					-0.528075
93.345000		0.000000	202.877135	181.247065					-0.528075
93.346000		0.000000	201.281851	180.676650					-0.528075
93.347000		0.000000	201.281851	181.247065					-0.528075
93.348000		0.000000	201.281851	180.676650					-0.529094
93.349000		0.000000	201.281851	180.676650					-0.528075
93.350000		0.000000	201.281851	180.676650					-0.528075
93.351000		0.000000	202.877135	180.676650					-0.529094
93.352000		0.000000	201.281851	180.676650					-0.528075
93.353000		0.000000	201.281851	181.247065					-0.528075
93.354000		0.000000	201.281851	180.676650					-0.528075
93.355000		0.000000	201.281851	180.676650					-0.528075
93.356000		0.000000	202.877135	181.247065					-0.528075
93.357000		0.000000	201.281851	181.247065					-0.529094
93.358000		0.000000	201.281851	181.247065					-0.528075
93.359000		0.000000	201.281851	181.247065					-0.528075
93.360000		0.000000	201.281851	181.247065					-0.528075
93.361000		0.000000	201.281851	180.676650					-0.529094
93.362000		0.000000	202.877135	181.247065					-0.528075
93.363000		0.000000	201.281851	181.247065					-0.529094
93.364000		0.000000	201.281851	180.676650					-0.529094
93.365000		0.000000	201.281851	180.676650					-0.529094
93.366000		0.000000	202.877135	180.676650					-0.529094
93.367000		0.000000	201.281851	180.676650					-0.528075
93.368000		0.000000	201.281851	180.676650					-0.529094
93.369000		0.000000	202.877135	180.676650					-0.529094
93.370000		0.000000	201.281851	180.676650					-0.529094
93.371000		0.000000	201.281851	180.676650					-0.528075
93.372000		0.000000	201.281851	181.247065					-0.528075
93.373000		0.000000	202.877135	180.676650					-0.528075
93.374000		0.000000	201.281851	180.676650					-0.528075
93.375000		0.000000	201.281851	180.676650					-0.528075
93.376000		0.000000	201.281851	180.676650					-0.529094
93.377000		0.000000	201.281851	180.676650					-0.528075
93.378000		0.000000	201.281851	180.676650					-0.527057
93.379000		0.000000	202.877135	180.676650					-0.528075
93.380000		0.000000	201.281851	180.676650					-0.528075
93.381000		0.000000	202.877135	180.676650					-0.528075
93.382000		0.000000	202.877135	181.247065					-0.529094
93.383000		0.000000	201.281851	180.676650					-0.528075
93.384000		0.000000	201.281851	180.676650					-0.528075
93.385000		0.000000	201.281851	181.247065					-0.529094
93.386000		0.000000	201.281851	181.247065					-0.528075
93.387000		0.000000	201.281851	180.676650					-0.528075
93.388000		0.000000	202.877135	180.676650					-0.529094
93.389000		0.000000	201.281851	180.676650					-0.529094
93.390000		0.000000	202.877135	180.676650					-0.528075
93.391000		0.000000	201.281851	180.676650					-0.528075
93.392000		0.000000	201.281851	181.247065					-0.529094
93.393000		0.000000	202.877135	180.676650					-0.529094
93.394000		0.000000	201.281851	181.247065					-0.528075
93.395000		0.000000	201.281851	181.247065					-0.527057
93.396000		0.000000	201.281851	181.247065					-0.528075
93.397000		0.000000	201.281851	180.676650					-0.529094
93.398000		0.000000	201.281851	180.676650					-0.528075
93.399000		0.000000	201.281851	180.676650					-0.528075
132.400000	0.000000	0.000000	201.281851	176.683743	5.000000	0.500000	0.000000	-0.669656	-0.502611
132.401000		0.000000	201.281851	176.683743					-0.502611
132.402000		0.000000	201.281851	176.683743					-0.503630
132.403000		0.000000	202.877135	176.683743					-0.504648
132.404000		0.000000	201.281851	176.683743					-0.503630
132.405000		0.000000	201.281851	176.683743					-0.502611
132.406000		0.000000	201.281851	176.683743					-0.504648
132.407000		0.000000	201.281851	176.683743					-0.503630
132.408000		0.000000	201.281851	176.683743					-0.503630
132.409000		0.000000	201.281851	176.683743					-0.503630
132.410000		0.000000	202.877135	176.683743					-0.503630
132.411000		0.000000	202.877135	176.683743					-0.503630
132.412000		0.000000	201.281851	176.683743					-0.503630
132.413000		0.000000	201.281851	176.683743					-0.503630
132.414000		0.000000	201.281851	176.683743					-0.503630
132.415000		0.000000	201.281851	176.683743					-0.503630
132.416000		0.000000	202.877135	176.683743					-0.503630
132.417000		0.000000	201.281851	176.683743					-0.502611
132.418000		0.000000	201.281851	176.683743					-0.503630
132.419000		0.000000	201.281851	176.683743					-0.502611
132.420000		0.000000	201.281851	176.683743					-0.503630
132.421000		0.000000	201.281851	176.683743					-0.503630
132.422000		0.000000	201.281851	176.683743					-0.504648
132.423000		0.000000	201.281851	176.683743					-0.503630
132.424000		0.000000	201.281851	177.254158					-0.503630
132.425000		0.000000	201.281851	176.683743					-0.503630
132.426000		0.000000	202.877135	176.683743					-0.503630
132.427000		0.000000	201.281851	176.683743					-0.503630
132.428000		0.000000	201.281851	176.683743					-0.503630
132.429000		0.000000	201.281851	176.683743					-0.504648
132.430000		0.000000	202.877135	176.683743					-0.502611
132.431000		0.000000	201.281851	176.683743					-0.502611
132.432000		0.000000	201.281851	176.683743					-0.503630
132.433000		0.000000	202.877135	176.683743					-0.503630
132.434000		0.000000	201.281851	176.683743					-0.504648
132.435000		0.000000	201.281851	176.683743					-0.503630
132.436000		0.000000	201.281851	176.683743					-0.503630
132.437000		0.000000	201.281851	176.683743					-0.503630
132.438000		0.000000	201.281851	176.683743					-0.503630
132.439000		0.000000	201.281851	176.683743					-0.503630
132.440000		0.000000	202.877135	176.683743					-0.503630
132.441000		0.000000	202.877135	176.683743					-0.503630
132.442000		0.000000	202.877135	176.683743					-0.503630
132.443000		0.000000	201.281851	176.683743					-0.503630
132.444000		0.000000	202.877135	176.683743					-0.503630
132.445000		0.000000	201.281851	176.683743					-0.504648
132.446000		0.000000	202.877135	176.683743					-0.502611
132.447000		0.000000	201.281851	176.683743					-0.503630
132.448000		0.000000	201.281851	176.683743					-0.503630
132.449000		0.000000	202.877135	176.683743					-0.502611
132.450000		0.000000	202.877135	176.683743					-0.503630
132.451000		0.000000	201.281851	176.683743					-0.503630
132.452000		0.000000	201.281851	176.683743					-0.503630
132.453000		0.000000	201.281851	176.683743					-0.503630
132.454000		0.000000	201.281851	176.683743					-0.503630
132.455000		0.000000	201.281851	177.254158					-0.503630
132.456000		0.000000	201.281851	176.683743					-0.503630
132.457000		0.000000	202.877135	176.683743					-0.503630
132.458000		0.000000	201.281851	176.683743					-0.503630
132.459000		0.000000	202.877135	176.683743					-0.503630
132.460000		0.000000	201.281851	176.683743					-0.504648
132.461000		0.000000	201.281851	176.683743					-0.503630
132.462000		0.000000	201.281851	176.683743					-0.503630
132.463000		0.000000	201.281851	176.683743					-0.502611
132.464000		0.000000	201.281851	176.683743					-0.503630
132.465000		0.000000	201.281851	176.683743					-0.503630
132.466000		0.000000	201.281851	176.683743					-0.503630
132.467000		0.000000	202.877135	176.683743					-0.502611
132.468000		0.000000	202.877135	176.683743					-0.502611
132.469000		0.000000	201.281851	176.683743					-0.503630
132.470000		0.000000	201.281851	176.683743					-0.503630
132.471000		0.000000	201.281851	176.683743					-0.502611
132.472000		0.000000	201.281851	176.683743					-0.502611
132.473000		0.000000	202.877135	176.683743					-0.503630
132.474000		0.000000	202.877135	176.683743					-0.503630
132.475000		0.000000	202.877135	177.254158					-0.502611
132.476000		0.000000	201.281851	176.683743					-0.503630
132.477000		0.000000	201.281851	176.683743					-0.503630
132.478000		0.000000	201.281851	176.683743					-0.503630
132.479000		0.000000	201.281851	176.683743					-0.504648
132.480000		0.000000	202.877135	176.683743					-0.504648
132.481000		0.000000	201.281851	176.683743					-0.503630
132.482000		0.000000	202.877135	176.683743					-0.502611
132.483000		0.000000	201.281851	176.683743					-0.503630
132.484000		0.000000	201.281851	176.683743					-0.503630
132.485000		0.000000	202.877135	176.683743					-0.503630
132.486000		0.000000	202.877135	176.683743					-0.503630
132.487000		0.000000	201.281851	176.683743					-0.503630
132.488000		0.000000	202.877135	176.683743					-0.502611
132.489000		0.000000	201.281851	176.683743					-0.503630
132.490000		0.000000	201.281851	176.683743					-0.504648
132.491000		0.000000	201.281851	176.683743					-0.504648
132.492000		0.000000	202.877135	176.683743					-0.504648
132.493000		0.000000	202.877135	176.683743					-0.504648
132.494000		0.000000	201.281851	176.683743					-0.503630
132.495000		0.000000	201.281851	176.683743					-0.503630
132.496000		0.000000	201.281851	176.683743					-0.503630
132.497000		0.000000	201.281851	176.683743					-0.503630
132.498000		0.000000	201.281851	176.683743					-0.503630
132.499000		0.000000	201.281851	176.683743					-0.503630
132.500000	0.314214	0.000000	201.281851	176.683743	5.000000	0.500000	0.000000	-0.669656	-0.502611
132.501000		0.000000	201.281851	176.683743					-0.502611
132.502000		0.000000	201.281851	176.683743					-0.502611
132.503000		0.000000	202.877135	176.683743					-0.502611
132.504000		0.000000	201.281851	176.683743					-0.502611
132.505000		0.000000	202.877135	176.683743					-0.503630
132.506000		0.000000	201.281851	176.683743					-0.503630
132.507000		0.000000	201.281851	176.683743					-0.502611
132.508000		0.000000	202.877135	176.683743					-0.502611
132.509000		0.000000	202.877135	176.683743					-0.503630
132.510000		0.000000	202.877135	176.683743					-0.503630
132.511000		0.000000	201.281851	176.683743					-0.503630
132.512000		0.000000	201.281851	176.683743					-0.504648
132.513000		0.000000	202.877135	176.683743					-0.503630
132.514000		0.000000	201.281851	176.683743					-0.503630
132.515000		0.000000	201.281851	176.683743					-0.503630
132.516000		0.000000	202.877135	176.683743					-0.503630
132.517000		0.000000	201.281851	176.683743					-0.503630
132.518000		0.000000	202.877135	176.683743					-0.503630
132.519000		0.000000	202.877135	176.683743					-0.503630
132.520000		0.000000	201.281851	176.683743					-0.503630
132.521000		0.000000	202.877135	176.683743					-0.503630
132.522000		0.000000	202.877135	176.683743					-0.503630
132.523000		0.000000	201.281851	176.683743					-0.503630
132.524000		0.000000	201.281851	176.683743					-0.503630
132.525000		0.000000	202.877135	176.683743					-0.503630
132.526000		0.000000	202.877135	176.683743					-0.503630
132.527000		0.000000	202.877135	176.683743					-0.503630
132.528000		0.000000	202.877135	176.683743					-0.502611
132.529000		0.000000	202.877135	176.683743					-0.504648
132.530000		0.000000	202.877135	176.683743					-0.504648
132.531000		0.000000	202.877135	176.683743					-0.503630
132.532000		0.000000	202.877135	176.683743					-0.503630
132.533000		0.000000	201.281851	176.683743					-0.503630
132.534000		0.000000	201.281851	177.254158					-0.503630
132.535000		0.000000	201.281851	176.683743					-0.503630
132.536000		0.000000	201.281851	176.683743					-0.502611
132.537000		0.000000	202.877135	176.683743					-0.503630
132.538000		0.000000	201.281851	176.683743					-0.503630
132.539000		0.000000	201.281851	176.683743					-0.503630
132.540000		0.000000	201.281851	176.683743					-0.503630
132.541000		0.000000	201.281851	176.683743					-0.503630
132.542000		0.000000	201.281851	176.683743					-0.503630
132.543000		0.000000	201.281851	176.683743					-0.504648
132.544000		0.000000	201.281851	176.683743					-0.503630
132.545000		0.000000	201.281851	176.683743					-0.504648
132.546000		0.000000	201.281851	176.683743					-0.503630
132.547000		0.000000	201.281851	176.683743					-0.503630
132.548000		0.000000	201.281851	176.683743					-0.503630
132.549000		0.000000	201.281851	176.683743					-0.504648
132.550000		0.000000	202.877135	176.683743					-0.503630
132.551000		0.000000	201.281851	176.683743					-0.503630
132.552000		0.000000	202.877135	176.683743					-0.504648
132.553000		0.000000	202.877135	176.683743					-0.503630
132.554000		0.000000	201.281851	176.683743					-0.503630
132.555000		0.000000	201.281851	176.683743					-0.503630
132.556000		0.000000	201.281851	177.254158					-0.503630
132.557000		0.000000	202.877135	176.683743					-0.503630
132.558000		0.000000	201.281851	176.683743					-0.502611
132.559000		0.000000	201.281851	176.683743					-0.503630
132.560000		0.000000	202.877135	176.683743					-0.502611
132.561000		0.000000	201.281851	176.683743					-0.503630
132.562000		0.000000	201.281851	176.683743					-0.503630
132.563000		0.000000	201.281851	176.683743					-0.504648
132.564000		0.000000	202.877135	176.683743					-0.502611
132.565000		0.000000	201.281851	176.683743					-0.503630
132.566000		0.000000	201.281851	176.683743					-0.503630
132.567000		0.000000	201.281851	176.683743					-0.503630
132.568000		0.000000	201.281851	176.683743					-0.504648
132.569000		0.000000	201.281851	176.683743					-0.504648
132.570000		0.000000	202.877135	176.683743					-0.503630
132.571000		0.000000	202.877135	176.683743					-0.504648
132.572000		0.000000	201.281851	176.683743					-0.503630
132.573000		0.000000	201.281851	177.254158					-0.503630
132.574000		0.000000	201.281851	176.683743					-0.503630
132.575000		0.000000	201.281851	176.683743					-0.502611
132.576000		0.000000	201.281851	176.683743					-0.503630
132.577000		0.000000	201.281851	176.683743					-0.504648
132.578000		0.000000	201.281851	176.683743					-0.503630
132.579000		0.000000	201.281851	176.683743					-0.502611
132.580000		0.000000	201.281851	176.683743					-0.503630
132.581000		0.000000	201.281851	176.683743					-0.503630
132.582000		0.000000	202.877135	176.683743					-0.503630
132.583000		0.000000	201.281851	176.683743					-0.503630
132.584000		0.000000	201.281851	176.683743					-0.503630
132.585000		0.000000	201.281851	176.683743					-0.503630
132.586000		0.000000	201.281851	176.683743					-0.503630
132.587000		0.000000	201.281851	176.683743					-0.502611
132.588000		0.000000	202.877135	176.683743					-0.503630
132.589000		0.000000	201.281851	176.683743					-0.503630
132.590000		0.000000	201.281851	176.683743					-0.503630
132.591000		0.000000	201.281851	176.683743					-0.503630
132.592000		0.000000	202.877135	176.683743					-0.503630
132.593000		0.000000	202.877135	176.683743					-0.503630
132.594000		0.000000	201.281851	176.683743					-0.503630
132.595000		0.000000	201.281851	176.683743					-0.503630
132.596000		0.000000	202.877135	176.683743					-0.504648
132.597000		0.000000	201.281851	176.683743					-0.504648
132.598000		0.000000	201.281851	176.683743					-0.504648
132.599000		0.000000	202.877135	176.683743					-0.503630
132.600000	0.473498	0.000000	201.281851	176.683743	5.000000	0.500000	0.000000	-0.669656	-0.503630
132.601000		0.000000	202.877135	176.683743					-0.504648
132.602000		0.000000	201.281851	176.683743					-0.503630
132.603000		0.000000	202.877135	176.683743					-0.503630
132.604000		0.000000	202.877135	176.683743					-0.503630
132.605000		0.000000	201.281851	176.683743					-0.503630
132.606000		0.000000	201.281851	176.683743					-0.503630
132.607000		0.000000	201.281851	176.683743					-0.503630
132.608000		0.000000	201.281851	176.683743					-0.503630
132.609000		0.000000	201.281851	176.683743					-0.503630
132.610000		0.000000	201.281851	176.683743					-0.503630
132.611000		0.000000	202.877135	176.683743					-0.504648
132.612000		0.000000	202.877135	176.683743					-0.503630
132.613000		0.000000	202.877135	176.683743					-0.503630
132.614000		0.000000	202.877135	176.683743					-0.503630
132.615000		0.000000	201.281851	176.683743					-0.503630
132.616000		0.000000	202.877135	176.683743					-0.503630
132.617000		0.000000	201.281851	176.683743					-0.503630
132.618000		0.000000	201.281851	176.683743					-0.502611
132.619000		0.000000	202.877135	177.254158					-0.503630
132.620000		0.000000	202.877135	176.683743					-0.502611
132.621000		0.000000	202.877135	176.683743					-0.503630
132.622000		0.000000	201.281851	176.683743					-0.503630
132.623000		0.000000	202.877135	176.683743					-0.504648
132.624000		0.000000	201.281851	176.683743					-0.503630
132.625000		0.000000	202.877135	176.683743					-0.502611
132.626000		0.000000	201.281851	176.683743					-0.502611
132.627000		0.000000	201.281851	176.683743					-0.503630
132.628000		0.000000	202.877135	176.683743					-0.502611
132.629000		0.000000	201.281851	176.683743					-0.503630
132.630000		0.000000	201.281851	176.683743					-0.503630
132.631000		0.000000	202.877135	176.683743					-0.503630
132.632000		0.000000	202.877135	176.683743					-0.503630
132.633000		0.000000	201.281851	176.683743					-0.503630
132.634000		0.000000	201.281851	176.683743					-0.504648
132.635000		0.000000	201.281851	176.683743					-0.504648
132.636000		0.000000	201.281851	176.683743					-0.503630
132.637000		0.000000	201.281851	176.683743					-0.503630
132.638000		0.000000	202.877135	176.683743					-0.503630
132.639000		0.000000	201.281851	176.683743					-0.503630
132.640000		0.000000	202.877135	176.683743					-0.504648
132.641000		0.000000	201.281851	176.683743					-0.503630
132.642000		0.000000	201.281851	176.683743					-0.503630
132.643000		0.000000	201.281851	176.683743					-0.503630
132.644000		0.000000	202.877135	176.683743					-0.503630
132.645000		0.000000	201.281851	176.683743					-0.503630
132.646000		0.000000	201.281851	176.683743					-0.503630
132.647000		0.000000	202.877135	176.683743					-0.502611
132.648000		0.000000	201.281851	176.683743					-0.503630
132.649000		0.000000	201.281851	176.683743					-0.504648
132.650000		0.000000	201.281851	176.683743					-0.503630
132.651000		0.000000	201.281851	176.683743					-0.503630
132.652000		0.000000	202.877135	176.683743					-0.503630
132.653000		0.000000	202.877135	176.683743					-0.503630
132.654000		0.000000	201.281851	176.683743					-0.503630
132.655000		0.000000	201.281851	176.683743					-0.503630
132.656000		0.000000	201.281851	176.683743					-0.503630
132.657000		0.000000	201.281851	176.683743					-0.503630
132.658000		0.000000	202.877135	176.683743					-0.503630
132.659000		0.000000	201.281851	176.683743					-0.503630
132.660000		0.000000	202.877135	177.254158					-0.502611
132.661000		0.000000	202.877135	176.683743					-0.503630
132.662000		0.000000	202.877135	176.683743					-0.503630
132.663000		0.000000	202.877135	176.683743					-0.503630
132.664000		0.000000	202.877135	176.683743					-0.503630
132.665000		0.000000	201.281851	176.683743					-0.502611
132.666000		0.000000	202.877135	176.683743					-0.503630
132.667000		0.000000	201.281851	176.683743					-0.503630
132.668000		0.000000	201.281851	176.683743					-0.503630
132.669000		0.000000	201.281851	176.683743					-0.504648
132.670000		0.000000	201.281851	176.683743					-0.503630
132.671000		0.000000	201.281851	176.683743					-0.503630
132.672000		0.000000	201.281851	176.683743					-0.504648
132.673000		0.000000	201.281851	176.683743					-0.503630
132.674000		0.000000	202.877135	176.683743					-0.503630
132.675000		0.000000	201.281851	176.683743					-0.503630
132.676000		0.000000	201.281851	176.683743					-0.504648
132.677000		0.000000	201.281851	176.683743					-0.504648
132.678000		0.000000	201.281851	176.683743					-0.503630
132.679000		0.000000	201.281851	176.683743					-0.503630
132.680000		0.000000	202.877135	176.683743					-0.503630
132.681000		0.000000	202.877135	176.683743					-0.502611
132.682000		0.000000	201.281851	176.683743					-0.503630
132.683000		0.000000	201.281851	176.683743					-0.503630
132.684000		0.000000	201.281851	176.683743					-0.503630
132.685000		0.000000	201.281851	176.683743					-0.503630
132.686000		0.000000	201.281851	176.683743					-0.503630
132.687000		0.000000	202.877135	176.683743					-0.503630
132.688000		0.000000	202.877135	176.683743					-0.504648
132.689000		0.000000	201.281851	176.683743					-0.504648
132.690000		0.000000	201.281851	176.683743					-0.503630
132.691000		0.000000	201.281851	176.683743					-0.503630
132.692000		0.000000	201.281851	176.683743					-0.503630
132.693000		0.000000	201.281851	176.683743					-0.504648
132.694000		0.000000	201.281851	176.683743					-0.503630
132.695000		0.000000	201.281851	176.683743					-0.502611
132.696000		0.000000	202.877135	176.683743					-0.503630
132.697000		0.000000	202.877135	176.683743					-0.504648
132.698000		0.000000	202.877135	176.683743					-0.503630
132.699000		0.000000	201.281851	176.683743					-0.503630
153.900000	0.000000	0.000000	201.281851	170.979591	5.000000	0.500000	0.000000	-0.669656	-0.494463
153.901000		0.000000	202.877135	170.979591					-0.494463
153.902000		0.000000	201.281851	170.979591					-0.493444
153.903000		0.000000	201.281851	170.979591					-0.494463
153.904000		0.000000	201.281851	170.979591					-0.494463
153.905000		0.000000	202.877135	170.979591					-0.494463
153.906000		0.000000	201.281851	170.979591					-0.494463
153.907000		0.000000	201.281851	171.550006					-0.494463
153.908000		0.000000	201.281851	170.979591					-0.494463
153.909000		0.000000	201.281851	171.550006					-0.494463
153.910000		0.000000	201.281851	170.979591					-0.494463
153.911000		0.000000	201.281851	170.979591					-0.494463
153.912000		0.000000	201.281851	170.979591					-0.494463
153.913000		0.000000	201.281851	170.979591					-0.494463
153.914000		0.000000	201.281851	170.979591					-0.493444
153.915000		0.000000	201.281851	171.550006					-0.494463
153.916000		0.000000	201.281851	170.979591					-0.494463
153.917000		0.000000	202.877135	170.979591					-0.494463
153.918000		0.000000	201.281851	170.979591					-0.494463
153.919000		0.000000	202.877135	170.979591					-0.494463
153.920000		0.000000	201.281851	170.979591					-0.494463
153.921000		0.000000	202.877135	170.979591					-0.494463
153.922000		0.000000	201.281851	171.550006					-0.494463
153.923000		0.000000	202.877135	170.979591					-0.494463
153.924000		0.000000	201.281851	170.979591					-0.494463
153.925000		0.000000	201.281851	170.979591					-0.494463
153.926000		0.000000	201.281851	170.979591					-0.494463
153.927000		0.000000	201.281851	171.550006					-0.494463
153.928000		0.000000	202.877135	170.979591					-0.494463
153.929000		0.000000	202.877135	170.979591					-0.495481
153.930000		0.000000	202.877135	170.979591					-0.494463
153.931000		0.000000	202.877135	171.550006					-0.494463
153.932000		0.000000	201.281851	170.979591					-0.494463
153.933000		0.000000	202.877135	170.979591					-0.494463
153.934000		0.000000	202.877135	170.979591					-0.494463
153.935000		0.000000	201.281851	171.550006					-0.494463
153.936000		0.000000	201.281851	170.979591					-0.494463
153.937000		0.000000	201.281851	170.979591					-0.494463
153.938000		0.000000	201.281851	170.979591					-0.494463
153.939000		0.000000	201.281851	170.979591					-0.493444
153.940000		0.000000	201.281851	171.550006					-0.494463
153.941000		0.000000	201.281851	170.979591					-0.495481
153.942000		0.000000	201.281851	170.979591					-0.494463
153.943000		0.000000	202.877135	170.979591					-0.494463
153.944000		0.000000	202.877135	170.979591					-0.494463
153.945000		0.000000	201.281851	170.979591					-0.494463
153.946000		0.000000	201.281851	170.979591					-0.494463
153.947000		0.000000	201.281851	170.979591					-0.494463
153.948000		0.000000	202.877135	170.979591					-0.494463
153.949000		0.000000	201.281851	170.979591					-0.494463
153.950000		0.000000	202.877135	170.979591					-0.494463
153.951000		0.000000	201.281851	170.979591					-0.493444
153.952000		0.000000	201.281851	170.979591					-0.494463
153.953000		0.000000	201.281851	170.979591					-0.494463
153.954000		0.000000	201.281851	170.979591					-0.494463
153.955000		0.000000	202.877135	170.979591					-0.494463
153.956000		0.000000	201.281851	171.550006					-0.494463
153.957000		0.000000	201.281851	171.550006					-0.494463
153.958000		0.000000	201.281851	170.979591					-0.493444
153.959000		0.000000	202.877135	170.979591					-0.493444
153.960000		0.000000	201.281851	170.979591					-0.494463
153.961000		0.000000	201.281851	170.979591					-0.495481
153.962000		0.000000	201.281851	170.979591					-0.495481
153.963000		0.000000	202.877135	170.979591					-0.494463
153.964000		0.000000	202.877135	171.550006					-0.494463
153.965000		0.000000	202.877135	170.979591					-0.495481
153.966000		0.000000	201.281851	170.979591					-0.495481
153.967000		0.000000	201.281851	171.550006					-0.494463
153.968000		0.000000	202.877135	170.979591					-0.493444
153.969000		0.000000	201.281851	170.979591					-0.494463
153.970000		0.000000	201.281851	170.979591					-0.495481
153.971000		0.000000	201.281851	170.979591					-0.494463
153.972000		0.000000	202.877135	170.979591					-0.494463
153.973000		0.000000	201.281851	170.979591					-0.494463
153.974000		0.000000	201.281851	170.979591					-0.495481
153.975000		0.000000	201.281851	171.550006					-0.493444
153.976000		0.000000	202.877135	170.979591					-0.494463
153.977000		0.000000	201.281851	171.550006					-0.495481
153.978000		0.000000	202.877135	171.550006					-0.493444
153.979000		0.000000	201.281851	170.979591					-0.494463
153.980000		0.000000	201.281851	170.979591					-0.494463
153.981000		0.000000	202.877135	171.550006					-0.494463
153.982000		0.000000	201.281851	170.979591					-0.494463
153.983000		0.000000	202.877135	170.979591					-0.494463
153.984000		0.000000	201.281851	170.979591					-0.494463
153.985000		0.000000	201.281851	170.979591					-0.495481
153.986000		0.000000	202.877135	170.979591					-0.494463
153.987000		0.000000	202.877135	170.979591					-0.494463
153.988000		0.000000	202.877135	170.979591					-0.494463
153.989000		0.000000	201.281851	170.979591					-0.494463
153.990000		0.000000	202.877135	171.550006					-0.494463
153.991000		0.000000	201.281851	170.979591					-0.493444
153.992000		0.000000	201.281851	171.550006					-0.494463
153.993000		0.000000	201.281851	170.979591					-0.494463
153.994000		0.000000	202.877135	171.550006					-0.494463
153.995000		0.000000	202.877135	170.979591					-0.494463
153.996000		0.000000	202.877135	170.979591					-0.494463
153.997000		0.000000	201.281851	170.979591					-0.494463
153.998000		0.000000	201.281851	170.979591					-0.494463
153.999000		0.000000	201.281851	170.979591					-0.494463
154.000000	0.228044	0.000000	201.281851	170.979591	5.000000	0.500000	0.000000	-0.669656	-0.494463
154.001000		0.000000	202.877135	170.979591					-0.494463
154.002000		0.000000	201.281851	170.979591					-0.494463
154.003000		0.000000	201.281851	170.979591					-0.494463
154.004000		0.000000	202.877135	170.979591					-0.494463
154.005000		0.000000	201.281851	170.979591					-0.494463
154.006000		0.000000	201.281851	170.979591					-0.494463
154.007000		0.000000	202.877135	170.979591					-0.494463
154.008000		0.000000	202.877135	170.979591					-0.493444
154.009000		0.000000	201.281851	170.979591					-0.494463
154.010000		0.000000	201.281851	170.979591					-0.494463
154.011000		0.000000	202.877135	171.550006					-0.494463
154.012000		0.000000	201.281851	171.550006					-0.494463
154.013000		0.000000	201.281851	170.979591					-0.494463
154.014000		0.000000	201.281851	171.550006					-0.494463
154.015000		0.000000	202.877135	170.979591					-0.495481
154.016000		0.000000	201.281851	170.979591					-0.494463
154.017000		0.000000	201.281851	170.979591					-0.494463
154.018000		0.000000	201.281851	171.550006					-0.495481
154.019000		0.000000	201.281851	170.979591					-0.494463
154.020000		0.000000	201.281851	171.550006					-0.494463
154.021000		0.000000	201.281851	170.979591					-0.494463
154.022000		0.000000	201.281851	170.979591					-0.495481
154.023000		0.000000	201.281851	170.979591					-0.494463
154.024000		0.000000	201.281851	170.979591					-0.493444
154.025000		0.000000	201.281851	171.550006					-0.493444
154.026000		0.000000	202.877135	170.979591					-0.494463
154.027000		0.000000	202.877135	170.979591					-0.494463
154.028000		0.000000	201.281851	171.550006					-0.494463
154.029000		0.000000	202.877135	170.979591					-0.494463
154.030000		0.000000	201.281851	170.979591					-0.494463
154.031000		0.000000	201.281851	170.979591					-0.494463
154.032000		0.000000	201.281851	170.979591					-0.494463
154.033000		0.000000	202.877135	170.979591					-0.494463
154.034000		0.000000	201.281851	170.979591					-0.494463
154.035000		0.000000	201.281851	170.979591					-0.494463
154.036000		0.000000	202.877135	170.979591					-0.494463
154.037000		0.000000	201.281851	170.979591					-0.495481
154.038000		0.000000	202.877135	170.979591					-0.494463
154.039000		0.000000	201.281851	170.979591					-0.494463
154.040000		0.000000	202.877135	170.979591					-0.495481
154.041000		0.000000	202.877135	170.979591					-0.494463
154.042000		0.000000	201.281851	170.979591					-0.493444
154.043000		0.000000	201.281851	170.979591					-0.494463
154.044000		0.000000	201.281851	170.979591					-0.494463
154.045000		0.000000	201.281851	170.979591					-0.494463
154.046000		0.000000	201.281851	170.979591					-0.494463
154.047000		0.000000	201.281851	170.979591					-0.495481
154.048000		0.000000	202.877135	170.979591					-0.494463
154.049000		0.000000	201.281851	170.979591					-0.494463
154.050000		0.000000	201.281851	171.550006					-0.493444
154.051000		0.000000	201.281851	170.979591					-0.494463
154.052000		0.000000	201.281851	170.979591					-0.493444
154.053000		0.000000	201.281851	171.550006					-0.495481
154.054000		0.000000	201.281851	171.550006					-0.494463
154.055000		0.000000	201.281851	170.979591					-0.494463
154.056000		0.000000	201.281851	170.979591					-0.494463
154.057000		0.000000	201.281851	170.979591					-0.494463
154.058000		0.000000	201.281851	170.979591					-0.494463
154.059000		0.000000	201.281851	170.979591					-0.494463
154.060000		0.000000	201.281851	170.979591					-0.494463
154.061000		0.000000	201.281851	170.979591					-0.493444
154.062000		0.000000	201.281851	170.979591					-0.493444
154.063000		0.000000	201.281851	170.979591					-0.494463
154.064000		0.000000	201.281851	171.550006					-0.495481
154.065000		0.000000	202.877135	170.979591					-0.494463
154.066000		0.000000	201.281851	170.979591					-0.495481
154.067000		0.000000	202.877135	170.979591					-0.494463
154.068000		0.000000	201.281851	170.979591					-0.495481
154.069000		0.000000	201.281851	170.979591					-0.495481
154.070000		0.000000	201.281851	170.979591					-0.494463
154.071000		0.000000	201.281851	170.979591					-0.495481
154.072000		0.000000	202.877135	171.550006					-0.494463
154.073000		0.000000	202.877135	170.979591					-0.494463
154.074000		0.000000	201.281851	171.550006					-0.494463
154.075000		0.000000	201.281851	170.979591					-0.494463
154.076000		0.000000	201.281851	170.979591					-0.494463
154.077000		0.000000	201.281851	170.979591					-0.493444
154.078000		0.000000	201.281851	170.979591					-0.494463
154.079000		0.000000	201.281851	170.979591					-0.494463
154.080000		0.000000	201.281851	170.979591					-0.493444
154.081000		0.000000	201.281851	170.979591					-0.493444
154.082000		0.000000	201.281851	170.979591					-0.494463
154.083000		0.000000	201.281851	170.979591					-0.494463
154.084000		0.000000	201.281851	170.979591					-0.494463
154.085000		0.000000	201.281851	170.979591					-0.494463
154.086000		0.000000	201.281851	170.979591					-0.494463
154.087000		0.000000	201.281851	170.979591					-0.494463
154.088000		0.000000	201.281851	170.979591					-0.494463
154.089000		0.000000	201.281851	170.979591					-0.494463
154.090000		0.000000	202.877135	170.979591					-0.494463
154.091000		0.000000	202.877135	170.979591					-0.494463
154.092000		0.000000	201.281851	170.979591					-0.494463
154.093000		0.000000	201.281851	170.979591					-0.494463
154.094000		0.000000	201.281851	170.979591					-0.494463
154.095000		0.000000	201.281851	170.979591					-0.493444
154.096000		0.000000	201.281851	171.550006					-0.494463
154.097000		0.000000	202.877135	170.979591					-0.494463
154.098000		0.000000	201.281851	170.979591					-0.493444
154.099000		0.000000	201.281851	171.550006					-0.493444
154.100000	0.360787	0.000000	202.877135	170.979591	5.000000	0.500000	0.000000	-0.669656	-0.494463
154.101000		0.000000	201.281851	170.979591					-0.494463
154.102000		0.000000	201.281851	170.979591					-0.494463
154.103000		0.000000	201.281851	170.979591					-0.494463
154.104000		0.000000	201.281851	170.979591					-0.494463
154.105000		0.000000	201.281851	170.979591					-0.495481
154.106000		0.000000	202.877135	171.550006					-0.495481
154.107000		0.000000	202.877135	171.550006					-0.494463
154.108000		0.000000	201.281851	170.979591					-0.494463
154.109000		0.000000	202.877135	171.550006					-0.494463
154.110000		0.000000	201.281851	170.979591					-0.494463
154.111000		0.000000	201.281851	171.550006					-0.494463
154.112000		0.000000	201.281851	170.979591					-0.494463
154.113000		0.000000	201.281851	170.979591					-0.494463
154.114000		0.000000	201.281851	170.979591					-0.494463
154.115000		0.000000	201.281851	170.979591					-0.494463
154.116000		0.000000	201.281851	170.979591					-0.493444
154.117000		0.000000	201.281851	170.979591					-0.494463
154.118000		0.000000	201.281851	170.979591					-0.494463
154.119000		0.000000	202.877135	170.979591					-0.494463
154.120000		0.000000	201.281851	170.979591					-0.495481
154.121000		0.000000	201.281851	170.979591					-0.495481
154.122000		0.000000	201.281851	171.550006					-0.496500
154.123000		0.000000	202.877135	170.979591					-0.494463
154.124000		0.000000	201.281851	170.979591					-0.494463
154.125000		0.000000	201.281851	170.979591					-0.494463
154.126000		0.000000	201.281851	170.979591					-0.494463
154.127000		0.000000	201.281851	170.979591					-0.495481
154.128000		0.000000	201.281851	170.979591					-0.494463
154.129000		0.000000	202.877135	170.979591					-0.494463
154.130000		0.000000	201.281851	170.979591					-0.493444
154.131000		0.000000	201.281851	170.979591					-0.494463
154.132000		0.000000	201.281851	170.979591					-0.494463
154.133000		0.000000	202.877135	170.979591					-0.494463
154.134000		0.000000	201.281851	170.979591					-0.493444
154.135000		0.000000	201.281851	170.979591					-0.494463
154.136000		0.000000	201.281851	170.979591					-0.494463
154.137000		0.000000	201.281851	170.979591					-0.494463
154.138000		0.000000	201.281851	170.979591					-0.494463
154.139000		0.000000	201.281851	170.979591					-0.494463
154.140000		0.000000	201.281851	170.979591					-0.494463
154.141000		0.000000	201.281851	170.979591					-0.494463
154.142000		0.000000	201.281851	170.979591					-0.494463
154.143000		0.000000	201.281851	171.550006					-0.494463
154.144000		0.000000	201.281851	170.979591					-0.494463
154.145000		0.000000	201.281851	170.979591					-0.495481
154.146000		0.000000	201.281851	170.979591					-0.494463
154.147000		0.000000	201.281851	170.979591					-0.493444
154.148000		0.000000	201.281851	170.979591					-0.493444
154.149000		0.000000	201.281851	170.979591					-0.493444
154.150000		0.000000	201.281851	170.979591					-0.493444
154.151000		0.000000	202.877135	170.979591					-0.494463
154.152000		0.000000	201.281851	170.979591					-0.494463
154.153000		0.000000	202.877135	170.979591					-0.494463
154.154000		0.000000	201.281851	170.979591					-0.494463
154.155000		0.000000	202.877135	170.979591					-0.494463
154.156000		0.000000	201.281851	170.979591					-0.494463
154.157000		0.000000	202.877135	170.979591					-0.494463
154.158000		0.000000	201.281851	170.979591					-0.495481
154.159000		0.000000	201.281851	170.979591					-0.495481
154.160000		0.000000	201.281851	171.550006					-0.493444
154.161000		0.000000	201.281851	171.550006					-0.495481
154.162000		0.000000	201.281851	170.979591					-0.495481
154.163000		0.000000	202.877135	170.979591					-0.494463
154.164000		0.000000	201.281851	170.979591					-0.494463
154.165000		0.000000	201.281851	170.979591					-0.494463
154.166000		0.000000	201.281851	170.979591					-0.494463
154.167000		0.000000	201.281851	170.979591					-0.493444
154.168000		0.000000	201.281851	170.979591					-0.494463
154.169000		0.000000	202.877135	171.550006					-0.493444
154.170000		0.000000	201.281851	170.979591					-0.494463
154.171000		0.000000	201.281851	170.979591					-0.494463
154.172000		0.000000	201.281851	170.979591					-0.494463
154.173000		0.000000	201.281851	171.550006					-0.493444
154.174000		0.000000	202.877135	170.979591					-0.494463
154.175000		0.000000	201.281851	170.979591					-0.494463
154.176000		0.000000	201.281851	171.550006					-0.494463
154.177000		0.000000	201.281851	170.979591					-0.495481
154.178000		0.000000	202.877135	170.979591					-0.494463
154.179000		0.000000	201.281851	170.979591					-0.493444
154.180000		0.000000	202.877135	171.550006					-0.494463
154.181000		0.000000	202.877135	170.979591					-0.494463
154.182000		0.000000	202.877135	170.979591					-0.495481
154.183000		0.000000	202.877135	170.979591					-0.494463
154.184000		0.000000	201.281851	170.979591					-0.494463
154.185000		0.000000	202.877135	170.979591					-0.495481
154.186000		0.000000	201.281851	170.979591					-0.494463
154.187000		0.000000	201.281851	170.979591					-0.493444
154.188000		0.000000	201.281851	171.550006					-0.493444
154.189000		0.000000	202.877135	170.979591					-0.494463
154.190000		0.000000	202.877135	171.550006					-0.494463
154.191000		0.000000	202.877135	170.979591					-0.494463
154.192000		0.000000	201.281851	171.550006					-0.493444
154.193000		0.000000	201.281851	170.979591					-0.495481
154.194000		0.000000	202.877135	171.550006					-0.494463
154.195000		0.000000	202.877135	170.979591					-0.494463
154.196000		0.000000	201.281851	170.979591					-0.493444
154.197000		0.000000	201.281851	171.550006					-0.494463
154.198000		0.000000	201.281851	171.550006					-0.494463
154.199000		0.000000	202.877135	171.550006					-0.494463
172.400000	0.000000	0.000000	201.281851	165.845853	5.000000	0.500000	0.000000	-0.669656	-0.510760
172.401000		0.000000	201.281851	166.416269					-0.511778
172.402000		0.000000	201.281851	165.845853					-0.510760
172.403000		0.000000	201.281851	166.416269					-0.511778
172.404000		0.000000	201.281851	166.416269					-0.511778
172.405000		0.000000	201.281851	166.416269					-0.510760
172.406000		0.000000	201.281851	166.416269					-0.510760
172.407000		0.000000	202.877135	166.416269					-0.511778
172.408000		0.000000	201.281851	165.845853					-0.510760
172.409000		0.000000	202.877135	165.845853					-0.511778
172.410000		0.000000	202.877135	165.845853					-0.510760
172.411000		0.000000	201.281851	165.845853					-0.510760
172.412000		0.000000	201.281851	166.416269					-0.510760
172.413000		0.000000	201.281851	165.845853					-0.511778
172.414000		0.000000	201.281851	165.845853					-0.511778
172.415000		0.000000	201.281851	165.845853					-0.510760
172.416000		0.000000	201.281851	165.845853					-0.511778
172.417000		0.000000	201.281851	165.845853					-0.510760
172.418000		0.000000	201.281851	165.845853					-0.510760
172.419000		0.000000	202.877135	166.416269					-0.511778
172.420000		0.000000	201.281851	165.845853					-0.510760
172.421000		0.000000	202.877135	165.845853					-0.511778
172.422000		0.000000	201.281851	165.845853					-0.509741
172.423000		0.000000	202.877135	166.416269					-0.510760
172.424000		0.000000	202.877135	166.416269					-0.510760
172.425000		0.000000	201.281851	166.416269					-0.510760
172.426000		0.000000	201.281851	166.416269					-0.511778
172.427000		0.000000	202.877135	166.416269					-0.511778
172.428000		0.000000	201.281851	165.845853					-0.511778
172.429000		0.000000	202.877135	165.845853					-0.510760
172.430000		0.000000	201.281851	166.416269					-0.511778
172.431000		0.000000	201.281851	165.845853					-0.511778
172.432000		0.000000	201.281851	165.845853					-0.510760
172.433000		0.000000	201.281851	165.845853					-0.511778
172.434000		0.000000	202.877135	166.416269					-0.510760
172.435000		0.000000	201.281851	165.845853					-0.511778
172.436000		0.000000	202.877135	166.416269					-0.510760
172.437000		0.000000	201.281851	166.416269					-0.511778
172.438000		0.000000	201.281851	166.416269					-0.510760
172.439000		0.000000	201.281851	165.845853					-0.511778
172.440000		0.000000	201.281851	166.416269					-0.511778
172.441000		0.000000	202.877135	165.845853					-0.511778
172.442000		0.000000	201.281851	165.845853					-0.510760
172.443000		0.000000	202.877135	165.845853					-0.510760
172.444000		0.000000	201.281851	165.845853					-0.511778
172.445000		0.000000	202.877135	165.845853					-0.510760
172.446000		0.000000	201.281851	165.845853					-0.510760
172.447000		0.000000	201.281851	166.416269					-0.511778
172.448000		0.000000	201.281851	165.845853					-0.511778
172.449000		0.000000	201.281851	166.416269					-0.510760
172.450000		0.000000	202.877135	166.416269					-0.511778
172.451000		0.000000	202.877135	165.845853					-0.511778
172.452000		0.000000	202.877135	165.845853					-0.510760
172.453000		0.000000	201.281851	165.845853					-0.510760
172.454000		0.000000	201.281851	165.845853					-0.510760
172.455000		0.000000	201.281851	166.416269					-0.510760
172.456000		0.000000	201.281851	165.845853					-0.509741
172.457000		0.000000	201.281851	166.416269					-0.509741
172.458000		0.000000	201.281851	165.845853					-0.511778
172.459000		0.000000	201.281851	166.416269					-0.510760
172.460000		0.000000	201.281851	166.416269					-0.511778
172.461000		0.000000	201.281851	166.416269					-0.511778
172.462000		0.000000	201.281851	165.845853					-0.510760
172.463000		0.000000	201.281851	165.845853					-0.510760
172.464000		0.000000	201.281851	166.416269					-0.510760
172.465000		0.000000	201.281851	166.416269					-0.510760
172.466000		0.000000	201.281851	165.845853					-0.510760
172.467000		0.000000	201.281851	166.416269					-0.511778
172.468000		0.000000	201.281851	166.416269					-0.511778
172.469000		0.000000	202.877135	166.416269					-0.510760
172.470000		0.000000	201.281851	166.416269					-0.511778
172.471000		0.000000	201.281851	166.416269					-0.511778
172.472000		0.000000	202.877135	165.845853					-0.510760
172.473000		0.000000	201.281851	165.845853					-0.510760
172.474000		0.000000	201.281851	165.845853					-0.511778
172.475000		0.000000	201.281851	165.845853					-0.510760
172.476000		0.000000	201.281851	166.416269					-0.510760
172.477000		0.000000	201.281851	165.845853					-0.510760
172.478000		0.000000	201.281851	166.416269					-0.510760
172.479000		0.000000	201.281851	166.416269					-0.510760
172.480000		0.000000	202.877135	166.416269					-0.511778
172.481000		0.000000	201.281851	166.416269					-0.510760
172.482000		0.000000	201.281851	165.845853					-0.511778
172.483000		0.000000	202.877135	166.416269					-0.510760
172.484000		0.000000	201.281851	165.845853					-0.510760
172.485000		0.000000	201.281851	165.845853					-0.510760
172.486000		0.000000	201.281851	166.416269					-0.511778
172.487000		0.000000	202.877135	166.416269					-0.511778
172.488000		0.000000	201.281851	166.416269					-0.511778
172.489000		0.000000	201.281851	165.845853					-0.510760
172.490000		0.000000	201.281851	166.416269					-0.510760
172.491000		0.000000	201.281851	165.845853					-0.511778
172.492000		0.000000	201.281851	165.845853					-0.509741
172.493000		0.000000	201.281851	166.416269					-0.510760
172.494000		0.000000	201.281851	165.845853					-0.511778
172.495000		0.000000	201.281851	166.416269					-0.510760
172.496000		0.000000	201.281851	165.845853					-0.510760
172.497000		0.000000	201.281851	165.845853					-0.509741
172.498000		0.000000	202.877135	165.845853					-0.510760
172.499000		0.000000	201.281851	165.845853					-0.511778
172.500000	0.281314	0.000000	201.281851	166.416269	5.000000	0.500000	0.000000	-0.669656	-0.509741
172.501000		0.000000	201.281851	165.845853					-0.511778
172.502000		0.000000	202.877135	165.845853					-0.511778
172.503000		0.000000	202.877135	165.845853					-0.511778
172.504000		0.000000	201.281851	166.416269					-0.511778
172.505000		0.000000	202.877135	165.845853					-0.510760
172.506000		0.000000	202.877135	166.416269					-0.511778
172.507000		0.000000	201.281851	166.416269					-0.510760
172.508000		0.000000	201.281851	165.845853					-0.510760
172.509000		0.000000	201.281851	165.845853					-0.511778
172.510000		0.000000	201.281851	166.416269					-0.510760
172.511000		0.000000	201.281851	166.416269					-0.509741
172.512000		0.000000	201.281851	165.845853					-0.509741
172.513000		0.000000	201.281851	166.416269					-0.510760
172.514000		0.000000	202.877135	165.845853					-0.510760
172.515000		0.000000	201.281851	165.845853					-0.510760
172.516000		0.000000	202.877135	166.416269					-0.509741
172.517000		0.000000	201.281851	165.845853					-0.511778
172.518000		0.000000	202.877135	165.845853					-0.510760
172.519000		0.000000	201.281851	166.416269					-0.510760
172.520000		0.000000	202.877135	165.845853					-0.510760
172.521000		0.000000	201.281851	165.845853					-0.510760
172.522000		0.000000	201.281851	165.845853					-0.510760
172.523000		0.000000	201.281851	165.845853					-0.510760
172.524000		0.000000	201.281851	166.416269					-0.511778
172.525000		0.000000	201.281851	165.845853					-0.510760
172.526000		0.000000	201.281851	165.845853					-0.510760
172.527000		0.000000	201.281851	165.845853					-0.510760
172.528000		0.000000	201.281851	166.416269					-0.512797
172.529000		0.000000	201.281851	166.416269					-0.510760
172.530000		0.000000	201.281851	166.416269					-0.510760
172.531000		0.000000	201.281851	165.845853					-0.509741
172.532000		0.000000	201.281851	165.845853					-0.509741
172.533000		0.000000	201.281851	165.845853					-0.510760
172.534000		0.000000	201.281851	165.845853					-0.510760
172.535000		0.000000	201.281851	165.845853					-0.511778
172.536000		0.000000	201.281851	166.416269					-0.510760
172.537000		0.000000	201.281851	165.845853					-0.511778
172.538000		0.000000	202.877135	166.416269					-0.510760
172.539000		0.000000	201.281851	166.416269					-0.511778
172.540000		0.000000	201.281851	165.845853					-0.511778
172.541000		0.000000	202.877135	165.845853					-0.511778
172.542000		0.000000	202.877135	166.416269					-0.511778
172.543000		0.000000	202.877135	166.416269					-0.511778
172.544000		0.000000	201.281851	166.416269					-0.511778
172.545000		0.000000	201.281851	165.845853					-0.510760
172.546000		0.000000	201.281851	166.416269					-0.510760
172.547000		0.000000	202.877135	166.416269					-0.511778
172.548000		0.000000	202.877135	166.416269					-0.510760
172.549000		0.000000	201.281851	165.845853					-0.509741
172.550000		0.000000	202.877135	165.845853					-0.510760
172.551000		0.000000	201.281851	166.416269					-0.510760
172.552000		0.000000	201.281851	165.845853					-0.510760
172.553000		0.000000	202.877135	165.845853					-0.511778
172.554000		0.000000	202.877135	165.845853					-0.510760
172.555000		0.000000	202.877135	166.416269					-0.510760
172.556000		0.000000	202.877135	165.845853					-0.510760
172.557000		0.000000	201.281851	166.416269					-0.511778
172.558000		0.000000	201.281851	166.416269					-0.511778
172.559000		0.000000	201.281851	166.416269					-0.511778
172.560000		0.000000	202.877135	166.416269					-0.510760
172.561000		0.000000	201.281851	166.416269					-0.510760
172.562000		0.000000	201.281851	165.845853					-0.511778
172.563000		0.000000	202.877135	165.845853					-0.510760
172.564000		0.000000	201.281851	166.416269					-0.511778
172.565000		0.000000	201.281851	166.416269					-0.510760
172.566000		0.000000	201.281851	166.416269					-0.511778
172.567000		0.000000	201.281851	166.416269					-0.510760
172.568000		0.000000	201.281851	165.845853					-0.510760
172.569000		0.000000	201.281851	165.845853					-0.510760
172.570000		0.000000	202.877135	166.416269					-0.509741
172.571000		0.000000	201.281851	165.845853					-0.510760
172.572000		0.000000	201.281851	166.416269					-0.511778
172.573000		0.000000	201.281851	166.416269					-0.511778
172.574000		0.000000	201.281851	165.845853					-0.511778
172.575000		0.000000	202.877135	166.416269					-0.511778
172.576000		0.000000	201.281851	165.845853					-0.510760
172.577000		0.000000	201.281851	166.416269					-0.510760
172.578000		0.000000	201.281851	165.845853					-0.511778
172.579000		0.000000	201.281851	166.416269					-0.511778
172.580000		0.000000	201.281851	165.845853					-0.511778
172.581000		0.000000	201.281851	166.416269					-0.510760
172.582000		0.000000	201.281851	165.845853					-0.510760
172.583000		0.000000	202.877135	166.416269					-0.510760
172.584000		0.000000	201.281851	165.845853					-0.511778
172.585000		0.000000	202.877135	165.845853					-0.510760
172.586000		0.000000	202.877135	165.845853					-0.510760
172.587000		0.000000	201.281851	166.416269					-0.511778
172.588000		0.000000	201.281851	166.416269					-0.510760
172.589000		0.000000	202.877135	166.416269					-0.510760
172.590000		0.000000	202.877135	165.845853					-0.511778
172.591000		0.000000	201.281851	166.416269					-0.510760
172.592000		0.000000	202.877135	166.416269					-0.511778
172.593000		0.000000	202.877135	165.845853					-0.511778
172.594000		0.000000	201.281851	166.416269					-0.511778
172.595000		0.000000	201.281851	166.416269					-0.511778
172.596000		0.000000	201.281851	166.416269					-0.510760
172.597000		0.000000	202.877135	165.845853					-0.510760
172.598000		0.000000	201.281851	166.416269					-0.510760
172.599000		0.000000	201.281851	165.845853					-0.510760
199.100000	0.000000	0.000000	201.281851	160.141701	5.000000	0.500000	0.000000	-0.669656	-0.507704
199.101000		0.000000	201.281851	160.141701					-0.507704
199.102000		0.000000	201.281851	160.141701					-0.506685
199.103000		0.000000	201.281851	160.141701					-0.507704
199.104000		0.000000	202.877135	160.141701					-0.507704
199.105000		0.000000	202.877135	160.141701					-0.506685
199.106000		0.000000	201.281851	160.141701					-0.508722
199.107000		0.000000	201.281851	160.141701					-0.507704
199.108000		0.000000	201.281851	160.141701					-0.507704
199.109000		0.000000	202.877135	160.141701					-0.508722
199.110000		0.000000	201.281851	160.141701					-0.507704
199.111000		0.000000	201.281851	160.141701					-0.507704
199.112000		0.000000	201.281851	160.141701					-0.506685
199.113000		0.000000	202.877135	160.141701					-0.507704
199.114000		0.000000	201.281851	160.141701					-0.508722
199.115000		0.000000	202.877135	160.141701					-0.508722
199.116000		0.000000	202.877135	160.141701					-0.507704
199.117000		0.000000	201.281851	160.141701					-0.507704
199.118000		0.000000	201.281851	160.141701					-0.507704
199.119000		0.000000	202.877135	160.141701					-0.507704
199.120000		0.000000	202.877135	160.141701					-0.506685
199.121000		0.000000	201.281851	160.141701					-0.506685
199.122000		0.000000	202.877135	160.141701					-0.507704
199.123000		0.000000	201.281851	160.141701					-0.508722
199.124000		0.000000	201.281851	160.141701					-0.507704
199.125000		0.000000	201.281851	160.141701					-0.507704
199.126000		0.000000	202.877135	160.141701					-0.508722
199.127000		0.000000	201.281851	160.141701					-0.508722
199.128000		0.000000	201.281851	160.141701					-0.508722
199.129000		0.000000	202.877135	160.141701					-0.507704
199.130000		0.000000	201.281851	160.141701					-0.508722
199.131000		0.000000	201.281851	160.141701					-0.507704
199.132000		0.000000	201.281851	160.141701					-0.507704
199.133000		0.000000	201.281851	160.141701					-0.507704
199.134000		0.000000	202.877135	160.141701					-0.507704
199.135000		0.000000	201.281851	160.141701					-0.508722
199.136000		0.000000	201.281851	160.141701					-0.508722
199.137000		0.000000	201.281851	160.141701					-0.507704
199.138000		0.000000	201.281851	160.141701					-0.508722
199.139000		0.000000	201.281851	160.141701					-0.507704
199.140000		0.000000	201.281851	160.141701					-0.508722
199.141000		0.000000	201.281851	160.141701					-0.507704
199.142000		0.000000	202.877135	160.141701					-0.507704
199.143000		0.000000	201.281851	160.141701					-0.507704
199.144000		0.000000	201.281851	160.141701					-0.508722
199.145000		0.000000	201.281851	160.141701					-0.507704
199.146000		0.000000	201.281851	160.141701					-0.507704
199.147000		0.000000	202.877135	160.141701					-0.508722
199.148000		0.000000	201.281851	160.141701					-0.507704
199.149000		0.000000	202.877135	160.141701					-0.506685
199.150000		0.000000	201.281851	160.141701					-0.508722
199.151000		0.000000	202.877135	160.141701					-0.507704
199.152000		0.000000	201.281851	160.141701					-0.508722
199.153000		0.000000	201.281851	160.141701					-0.508722
199.154000		0.000000	201.281851	160.141701					-0.507704
199.155000		0.000000	202.877135	160.141701					-0.507704
199.156000		0.000000	202.877135	160.141701					-0.508722
199.157000		0.000000	202.877135	160.141701					-0.508722
199.158000		0.000000	202.877135	160.141701					-0.508722
199.159000		0.000000	202.877135	160.141701					-0.508722
199.160000		0.000000	201.281851	160.141701					-0.506685
199.161000		0.000000	201.281851	160.141701					-0.507704
199.162000		0.000000	201.281851	160.141701					-0.507704
199.163000		0.000000	202.877135	160.141701					-0.507704
199.164000		0.000000	201.281851	160.141701					-0.507704
199.165000		0.000000	201.281851	160.141701					-0.508722
199.166000		0.000000	201.281851	160.141701					-0.507704
199.167000		0.000000	201.281851	160.141701					-0.508722
199.168000		0.000000	201.281851	160.141701					-0.507704
199.169000		0.000000	201.281851	160.141701					-0.507704
199.170000		0.000000	201.281851	160.141701					-0.507704
199.171000		0.000000	201.281851	160.141701					-0.508722
199.172000		0.000000	201.281851	160.141701					-0.507704
199.173000		0.000000	202.877135	160.141701					-0.507704
199.174000		0.000000	201.281851	160.141701					-0.508722
199.175000		0.000000	201.281851	160.141701					-0.508722
199.176000		0.000000	202.877135	160.141701					-0.507704
199.177000		0.000000	201.281851	160.141701					-0.507704
199.178000		0.000000	201.281851	160.141701					-0.508722
199.179000		0.000000	201.281851	160.141701					-0.507704
199.180000		0.000000	201.281851	160.141701					-0.507704
199.181000		0.000000	202.877135	160.141701					-0.508722
199.182000		0.000000	201.281851	160.141701					-0.507704
199.183000		0.000000	201.281851	160.141701					-0.507704
199.184000		0.000000	201.281851	160.141701					-0.507704
199.185000		0.000000	202.877135	160.141701					-0.508722
199.186000		0.000000	202.877135	160.141701					-0.508722
199.187000		0.000000	202.877135	160.141701					-0.507704
199.188000		0.000000	201.281851	160.141701					-0.507704
199.189000		0.000000	201.281851	160.141701					-0.508722
199.190000		0.000000	201.281851	160.141701					-0.508722
199.191000		0.000000	201.281851	160.141701					-0.507704
199.192000		0.000000	201.281851	160.141701					-0.508722
199.193000		0.000000	202.877135	160.141701					-0.507704
199.194000		0.000000	202.877135	160.141701					-0.507704
199.195000		0.000000	201.281851	160.141701					-0.508722
199.196000		0.000000	202.877135	160.141701					-0.508722
199.197000		0.000000	202.877135	160.141701					-0.509741
199.198000		0.000000	201.281851	160.141701					-0.508722
199.199000		0.000000	202.877135	160.141701					-0.508722
199.200000	0.283906	0.000000	202.877135	160.141701	5.000000	0.500000	0.000000	-0.669656	-0.508722
199.201000		0.000000	201.281851	160.141701					-0.508722
199.202000		0.000000	201.281851	160.141701					-0.507704
199.203000		0.000000	201.281851	160.141701					-0.508722
199.204000		0.000000	201.281851	160.141701					-0.507704
199.205000		0.000000	202.877135	160.141701					-0.508722
199.206000		0.000000	201.281851	160.141701					-0.507704
199.207000		0.000000	201.281851	160.141701					-0.506685
199.208000		0.000000	201.281851	160.141701					-0.507704
199.209000		0.000000	202.877135	160.141701					-0.506685
199.210000		0.000000	201.281851	160.141701					-0.507704
199.211000		0.000000	202.877135	160.141701					-0.507704
199.212000		0.000000	201.281851	160.141701					-0.508722
199.213000		0.000000	201.281851	160.141701					-0.508722
199.214000		0.000000	201.281851	160.141701					-0.507704
199.215000		0.000000	202.877135	160.141701					-0.508722
199.216000		0.000000	201.281851	160.141701					-0.508722
199.217000		0.000000	201.281851	160.141701					-0.506685
199.218000		0.000000	201.281851	160.141701					-0.507704
199.219000		0.000000	201.281851	160.141701					-0.506685
199.220000		0.000000	201.281851	160.141701					-0.506685
199.221000		0.000000	201.281851	160.141701					-0.507704
199.222000		0.000000	201.281851	160.141701					-0.507704
199.223000		0.000000	201.281851	160.141701					-0.507704
199.224000		0.000000	201.281851	160.141701					-0.507704
199.225000		0.000000	201.281851	160.141701					-0.508722
199.226000		0.000000	201.281851	160.141701					-0.508722
199.227000		0.000000	201.281851	160.141701					-0.507704
199.228000		0.000000	201.281851	160.141701					-0.508722
199.229000		0.000000	202.877135	160.141701					-0.507704
199.230000		0.000000	201.281851	160.141701					-0.508722
199.231000		0.000000	202.877135	160.141701					-0.507704
199.232000		0.000000	201.281851	160.141701					-0.507704
199.233000		0.000000	201.281851	160.141701					-0.507704
199.234000		0.000000	201.281851	160.141701					-0.508722
199.235000		0.000000	202.877135	160.141701					-0.508722
199.236000		0.000000	201.281851	160.712116					-0.506685
199.237000		0.000000	201.281851	160.141701					-0.507704
199.238000		0.000000	201.281851	160.141701					-0.508722
199.239000		0.000000	201.281851	160.141701					-0.508722
199.240000		0.000000	201.281851	160.141701					-0.507704
199.241000		0.000000	201.281851	160.141701					-0.507704
199.242000		0.000000	201.281851	160.141701					-0.508722
199.243000		0.000000	201.281851	160.141701					-0.507704
199.244000		0.000000	201.281851	160.141701					-0.507704
199.245000		0.000000	202.877135	160.141701					-0.507704
199.246000		0.000000	201.281851	160.141701					-0.507704
199.247000		0.000000	201.281851	160.141701					-0.508722
199.248000		0.000000	201.281851	160.141701					-0.507704
199.249000		0.000000	201.281851	160.141701					-0.507704
199.250000		0.000000	201.281851	160.141701					-0.507704
199.251000		0.000000	201.281851	160.141701					-0.506685
199.252000		0.000000	201.281851	160.141701					-0.506685
199.253000		0.000000	201.281851	160.141701					-0.508722
199.254000		0.000000	201.281851	160.141701					-0.507704
199.255000		0.000000	201.281851	160.141701					-0.507704
199.256000		0.000000	201.281851	160.141701					-0.508722
199.257000		0.000000	201.281851	160.141701					-0.508722
199.258000		0.000000	201.281851	160.141701					-0.508722
199.259000		0.000000	201.281851	160.141701					-0.508722
199.260000		0.000000	201.281851	160.141701					-0.507704
199.261000		0.000000	201.281851	160.141701					-0.507704
199.262000		0.000000	201.281851	160.141701					-0.507704
199.263000		0.000000	201.281851	160.141701					-0.508722
199.264000		0.000000	201.281851	160.141701					-0.507704
199.265000		0.000000	201.281851	160.141701					-0.507704
199.266000		0.000000	201.281851	160.141701					-0.507704
199.267000		0.000000	201.281851	160.141701					-0.507704
199.268000		0.000000	201.281851	160.141701					-0.507704
199.269000		0.000000	201.281851	160.141701					-0.507704
199.270000		0.000000	201.281851	160.141701					-0.507704
199.271000		0.000000	202.877135	160.141701					-0.507704
199.272000		0.000000	201.281851	160.141701					-0.507704
199.273000		0.000000	201.281851	160.141701					-0.507704
199.274000		0.000000	201.281851	160.141701					-0.509741
199.275000		0.000000	202.877135	160.141701					-0.508722
199.276000		0.000000	202.877135	160.141701					-0.508722
199.277000		0.000000	201.281851	160.141701					-0.507704
199.278000		0.000000	201.281851	160.141701					-0.507704
199.279000		0.000000	202.877135	160.141701					-0.508722
199.280000		0.000000	201.281851	160.141701					-0.507704
199.281000		0.000000	202.877135	160.141701					-0.508722
199.282000		0.000000	202.877135	160.141701					-0.508722
199.283000		0.000000	202.877135	160.141701					-0.506685
199.284000		0.000000	201.281851	160.141701					-0.507704
199.285000		0.000000	201.281851	160.141701					-0.507704
199.286000		0.000000	201.281851	160.141701					-0.506685
199.287000		0.000000	201.281851	160.141701					-0.508722
199.288000		0.000000	201.281851	160.141701					-0.507704
199.289000		0.000000	202.877135	160.141701					-0.507704
199.290000		0.000000	202.877135	160.141701					-0.507704
199.291000		0.000000	202.877135	160.141701					-0.508722
199.292000		0.000000	201.281851	160.141701					-0.507704
199.293000		0.000000	202.877135	160.141701					-0.508722
199.294000		0.000000	201.281851	160.141701					-0.508722
199.295000		0.000000	202.877135	160.141701					-0.507704
199.296000		0.000000	202.877135	160.141701					-0.508722
199.297000		0.000000	202.877135	160.141701					-0.507704
199.298000		0.000000	201.281851	160.141701					-0.508722
199.299000		0.000000	201.281851	160.141701					-0.508722
199.300000	0.420616	0.000000	201.281851	160.141701	5.000000	0.500000	0.000000	-0.669656	-0.507704
199.301000		0.000000	201.281851	160.141701					-0.507704
199.302000		0.000000	202.877135	160.141701					-0.508722
199.303000		0.000000	202.877135	160.141701					-0.507704
199.304000		0.000000	201.281851	160.141701					-0.507704
199.305000		0.000000	201.281851	160.141701					-0.508722
199.306000		0.000000	202.877135	160.141701					-0.506685
199.307000		0.000000	201.281851	160.141701					-0.508722
199.308000		0.000000	201.281851	160.141701					-0.508722
199.309000		0.000000	202.877135	160.141701					-0.508722
199.310000		0.000000	202.877135	160.141701					-0.507704
199.311000		0.000000	202.877135	160.141701					-0.507704
199.312000		0.000000	202.877135	160.141701					-0.507704
199.313000		0.000000	201.281851	160.141701					-0.508722
199.314000		0.000000	201.281851	160.141701					-0.507704
199.315000		0.000000	201.281851	160.141701					-0.508722
199.316000		0.000000	201.281851	160.141701					-0.507704
199.317000		0.000000	201.281851	160.141701					-0.507704
199.318000		0.000000	201.281851	160.141701					-0.507704
199.319000		0.000000	202.877135	160.141701					-0.507704
199.320000		0.000000	201.281851	160.141701					-0.507704
199.321000		0.000000	201.281851	160.141701					-0.507704
199.322000		0.000000	201.281851	160.141701					-0.508722
199.323000		0.000000	202.877135	160.141701					-0.507704
199.324000		0.000000	201.281851	160.141701					-0.507704
199.325000		0.000000	202.877135	160.141701					-0.507704
199.326000		0.000000	201.281851	160.141701					-0.507704
199.327000		0.000000	202.877135	160.141701					-0.508722
199.328000		0.000000	201.281851	160.141701					-0.508722
199.329000		0.000000	202.877135	160.141701					-0.507704
199.330000		0.000000	202.877135	160.141701					-0.507704
199.331000		0.000000	201.281851	160.141701					-0.508722
199.332000		0.000000	201.281851	160.141701					-0.508722
199.333000		0.000000	201.281851	160.141701					-0.508722
199.334000		0.000000	202.877135	160.141701					-0.506685
199.335000		0.000000	202.877135	160.141701					-0.507704
199.336000		0.000000	202.877135	160.141701					-0.507704
199.337000		0.000000	202.877135	160.141701					-0.507704
199.338000		0.000000	202.877135	160.141701					-0.508722
199.339000		0.000000	201.281851	160.141701					-0.507704
199.340000		0.000000	201.281851	160.141701					-0.507704
199.341000		0.000000	201.281851	160.141701					-0.507704
199.342000		0.000000	201.281851	160.141701					-0.508722
199.343000		0.000000	201.281851	160.141701					-0.508722
199.344000		0.000000	202.877135	160.141701					-0.507704
199.345000		0.000000	201.281851	160.141701					-0.508722
199.346000		0.000000	202.877135	160.141701					-0.507704
199.347000		0.000000	201.281851	160.141701					-0.507704
199.348000		0.000000	201.281851	160.141701					-0.508722
199.349000		0.000000	201.281851	160.141701					-0.508722
199.350000		0.000000	201.281851	160.141701					-0.507704
199.351000		0.000000	201.281851	160.141701					-0.507704
199.352000		0.000000	202.877135	160.141701					-0.507704
199.353000		0.000000	201.281851	160.141701					-0.507704
199.354000		0.000000	202.877135	160.141701					-0.507704
199.355000		0.000000	202.877135	160.141701					-0.508722
199.356000		0.000000	202.877135	160.141701					-0.508722
199.357000		0.000000	202.877135	160.141701					-0.508722
199.358000		0.000000	202.877135	160.141701					-0.508722
199.359000		0.000000	201.281851	160.141701					-0.508722
199.360000		0.000000	202.877135	160.141701					-0.508722
199.361000		0.000000	201.281851	160.141701					-0.508722
199.362000		0.000000	202.877135	160.141701					-0.508722
199.363000		0.000000	201.281851	160.141701					-0.507704
199.364000		0.000000	202.877135	160.141701					-0.507704
199.365000		0.000000	201.281851	160.141701					-0.508722
199.366000		0.000000	201.281851	160.141701					-0.507704
199.367000		0.000000	202.877135	160.141701					-0.507704
199.368000		0.000000	202.877135	160.141701					-0.507704
199.369000		0.000000	202.877135	160.141701					-0.507704
199.370000		0.000000	201.281851	160.141701					-0.508722
199.371000		0.000000	202.877135	160.141701					-0.507704
199.372000		0.000000	201.281851	160.141701					-0.507704
199.373000		0.000000	201.281851	160.141701					-0.507704
199.374000		0.000000	201.281851	160.141701					-0.508722
199.375000		0.000000	201.281851	160.141701					-0.507704
199.376000		0.000000	201.281851	160.141701					-0.507704
199.377000		0.000000	202.877135	160.141701					-0.508722
199.378000		0.000000	202.877135	160.141701					-0.506685
199.379000		0.000000	201.281851	160.141701					-0.508722
199.380000		0.000000	202.877135	160.141701					-0.508722
199.381000		0.000000	201.281851	160.141701					-0.507704
199.382000		0.000000	202.877135	160.141701					-0.508722
199.383000		0.000000	201.281851	160.141701					-0.507704
199.384000		0.000000	201.281851	160.141701					-0.506685
199.385000		0.000000	201.281851	160.141701					-0.507704
199.386000		0.000000	202.877135	160.141701					-0.507704
199.387000		0.000000	202.877135	160.141701					-0.507704
199.388000		0.000000	201.281851	160.141701					-0.509741
199.389000		0.000000	201.281851	160.141701					-0.508722
199.390000		0.000000	202.877135	160.141701					-0.506685
199.391000		0.000000	201.281851	160.141701					-0.507704
199.392000		0.000000	202.877135	160.141701					-0.506685
199.393000		0.000000	201.281851	160.141701					-0.508722
199.394000		0.000000	202.877135	160.141701					-0.506685
199.395000		0.000000	202.877135	160.141701					-0.508722
199.396000		0.000000	202.877135	160.141701					-0.507704
199.397000		0.000000	202.877135	160.141701					-0.507704
199.398000		0.000000	201.281851	160.141701					-0.507704
199.399000		0.000000	202.877135	160.141701					-0.508722
218.600000	0.000000	0.000000	201.281851	155.578379	5.000000	0.500000	0.000000	-0.669656	-0.524001
218.601000		0.000000	201.281851	155.578379					-0.524001
218.602000		0.000000	202.877135	155.578379					-0.522982
218.603000		0.000000	202.877135	155.578379					-0.522982
218.604000		0.000000	202.877135	155.578379					-0.522982
218.605000		0.000000	202.877135	155.578379					-0.522982
218.606000		0.000000	202.877135	156.148794					-0.522982
218.607000		0.000000	201.281851	155.578379					-0.522982
218.608000		0.000000	201.281851	156.148794					-0.522982
218.609000		0.000000	202.877135	155.578379					-0.522982
218.610000		0.000000	202.877135	155.578379					-0.522982
218.611000		0.000000	202.877135	156.148794					-0.524001
218.612000		0.000000	201.281851	155.578379					-0.522982
218.613000		0.000000	202.877135	155.578379					-0.522982
218.614000		0.000000	201.281851	155.578379					-0.524001
218.615000		0.000000	201.281851	156.148794					-0.522982
218.616000		0.000000	202.877135	156.148794					-0.522982
218.617000		0.000000	201.281851	155.578379					-0.521964
218.618000		0.000000	201.281851	155.578379					-0.522982
218.619000		0.000000	201.281851	155.578379					-0.522982
218.620000		0.000000	202.877135	155.578379					-0.522982
218.621000		0.000000	202.877135	155.578379					-0.521964
218.622000		0.000000	201.281851	155.578379					-0.522982
218.623000		0.000000	202.877135	155.578379					-0.522982
218.624000		0.000000	201.281851	155.578379					-0.522982
218.625000		0.000000	201.281851	155.578379					-0.522982
218.626000		0.000000	202.877135	155.578379					-0.522982
218.627000		0.000000	201.281851	156.148794					-0.524001
218.628000		0.000000	202.877135	155.578379					-0.522982
218.629000		0.000000	202.877135	155.578379					-0.524001
218.630000		0.000000	201.281851	155.578379					-0.524001
218.631000		0.000000	201.281851	155.578379					-0.524001
218.632000		0.000000	202.877135	155.578379					-0.522982
218.633000		0.000000	202.877135	155.578379					-0.524001
218.634000		0.000000	201.281851	156.148794					-0.522982
218.635000		0.000000	201.281851	155.578379					-0.524001
218.636000		0.000000	201.281851	155.578379					-0.524001
218.637000		0.000000	202.877135	155.578379					-0.522982
218.638000		0.000000	201.281851	155.578379					-0.521964
218.639000		0.000000	202.877135	155.578379					-0.522982
218.640000		0.000000	201.281851	155.578379					-0.522982
218.641000		0.000000	201.281851	155.578379					-0.522982
218.642000		0.000000	201.281851	155.578379					-0.522982
218.643000		0.000000	201.281851	155.578379					-0.522982
218.644000		0.000000	201.281851	155.578379					-0.522982
218.645000		0.000000	201.281851	155.578379					-0.522982
218.646000		0.000000	201.281851	155.578379					-0.522982
218.647000		0.000000	201.281851	155.578379					-0.522982
218.648000		0.000000	201.281851	155.578379					-0.522982
218.649000		0.000000	201.281851	155.578379					-0.522982
218.650000		0.000000	201.281851	155.578379					-0.522982
218.651000		0.000000	201.281851	155.578379					-0.524001
218.652000		0.000000	201.281851	155.578379					-0.522982
218.653000		0.000000	201.281851	155.578379					-0.522982
218.654000		0.000000	201.281851	155.578379					-0.521964
218.655000		0.000000	201.281851	155.578379					-0.521964
218.656000		0.000000	201.281851	155.578379					-0.522982
218.657000		0.000000	202.877135	155.578379					-0.522982
218.658000		0.000000	202.877135	156.148794					-0.521964
218.659000		0.000000	201.281851	155.578379					-0.521964
218.660000		0.000000	202.877135	156.148794					-0.522982
218.661000		0.000000	202.877135	155.578379					-0.522982
218.662000		0.000000	202.877135	155.578379					-0.524001
218.663000		0.000000	202.877135	155.578379					-0.522982
218.664000		0.000000	202.877135	155.578379					-0.522982
218.665000		0.000000	201.281851	155.578379					-0.522982
218.666000		0.000000	202.877135	156.148794					-0.522982
218.667000		0.000000	201.281851	155.578379					-0.524001
218.668000		0.000000	202.877135	155.578379					-0.522982
218.669000		0.000000	202.877135	155.578379					-0.522982
218.670000		0.000000	201.281851	155.578379					-0.524001
218.671000		0.000000	202.877135	155.578379					-0.522982
218.672000		0.000000	202.877135	155.578379					-0.524001
218.673000		0.000000	201.281851	155.578379					-0.522982
218.674000		0.000000	201.281851	155.578379					-0.522982
218.675000		0.000000	201.281851	155.578379					-0.522982
218.676000		0.000000	201.281851	155.578379					-0.522982
218.677000		0.000000	201.281851	155.578379					-0.522982
218.678000		0.000000	202.877135	155.578379					-0.521964
218.679000		0.000000	201.281851	155.578379					-0.524001
218.680000		0.000000	202.877135	155.578379					-0.522982
218.681000		0.000000	202.877135	155.578379					-0.522982
218.682000		0.000000	201.281851	155.578379					-0.524001
218.683000		0.000000	202.877135	155.578379					-0.524001
218.684000		0.000000	201.281851	155.578379					-0.522982
218.685000		0.000000	202.877135	155.578379					-0.524001
218.686000		0.000000	202.877135	155.578379					-0.522982
218.687000		0.000000	202.877135	155.578379					-0.522982
218.688000		0.000000	201.281851	155.578379					-0.522982
218.689000		0.000000	201.281851	155.578379					-0.524001
218.690000		0.000000	201.281851	156.148794					-0.522982
218.691000		0.000000	202.877135	155.578379					-0.522982
218.692000		0.000000	202.877135	155.578379					-0.522982
218.693000		0.000000	201.281851	155.578379					-0.522982
218.694000		0.000000	202.877135	155.578379					-0.522982
218.695000		0.000000	201.281851	155.578379					-0.522982
218.696000		0.000000	201.281851	155.578379					-0.522982
218.697000		0.000000	202.877135	155.578379					-0.522982
218.698000		0.000000	202.877135	155.578379					-0.522982
218.699000		0.000000	202.877135	155.578379					-0.522982
218.700000	0.242294	0.000000	201.281851	156.148794	5.000000	0.500000	0.000000	-0.669656	-0.524001
218.701000		0.000000	202.877135	155.578379					-0.524001
218.702000		0.000000	202.877135	155.578379					-0.522982
218.703000		0.000000	202.877135	155.578379					-0.524001
218.704000		0.000000	201.281851	155.578379					-0.524001
218.705000		0.000000	202.877135	155.578379					-0.522982
218.706000		0.000000	202.877135	155.578379					-0.522982
218.707000		0.000000	201.281851	155.578379					-0.522982
218.708000		0.000000	202.877135	155.578379					-0.522982
218.709000		0.000000	201.281851	155.578379					-0.522982
218.710000		0.000000	201.281851	155.578379					-0.522982
218.711000		0.000000	202.877135	155.578379					-0.522982
218.712000		0.000000	201.281851	155.578379					-0.522982
218.713000		0.000000	201.281851	155.578379					-0.522982
218.714000		0.000000	201.281851	156.148794					-0.522982
218.715000		0.000000	201.281851	155.578379					-0.522982
218.716000		0.000000	202.877135	155.578379					-0.522982
218.717000		0.000000	202.877135	155.578379					-0.524001
218.718000		0.000000	201.281851	155.578379					-0.524001
218.719000		0.000000	201.281851	155.578379					-0.522982
218.720000		0.000000	202.877135	156.148794					-0.524001
218.721000		0.000000	201.281851	155.578379					-0.524001
218.722000		0.000000	201.281851	155.578379					-0.522982
218.723000		0.000000	201.281851	155.578379					-0.522982
218.724000		0.000000	202.877135	155.578379					-0.522982
218.725000		0.000000	202.877135	155.578379					-0.524001
218.726000		0.000000	202.877135	155.578379					-0.522982
218.727000		0.000000	202.877135	155.578379					-0.522982
218.728000		0.000000	202.877135	155.578379					-0.522982
218.729000		0.000000	201.281851	155.578379					-0.522982
218.730000		0.000000	202.877135	155.578379					-0.522982
218.731000		0.000000	202.877135	155.578379					-0.522982
218.732000		0.000000	201.281851	155.578379					-0.522982
218.733000		0.000000	201.281851	156.148794					-0.522982
218.734000		0.000000	201.281851	155.578379					-0.522982
218.735000		0.000000	201.281851	155.578379					-0.522982
218.736000		0.000000	202.877135	156.148794					-0.522982
218.737000		0.000000	201.281851	156.148794					-0.522982
218.738000		0.000000	202.877135	155.578379					-0.522982
218.739000		0.000000	202.877135	155.578379					-0.524001
218.740000		0.000000	201.281851	155.578379					-0.522982
218.741000		0.000000	201.281851	155.578379					-0.524001
218.742000		0.000000	201.281851	155.578379					-0.524001
218.743000		0.000000	202.877135	155.578379					-0.524001
218.744000		0.000000	201.281851	155.578379					-0.522982
218.745000		0.000000	202.877135	156.148794					-0.522982
218.746000		0.000000	202.877135	155.578379					-0.522982
218.747000		0.000000	201.281851	155.578379					-0.522982
218.748000		0.000000	201.281851	155.578379					-0.522982
218.749000		0.000000	201.281851	155.578379					-0.524001
218.750000		0.000000	202.877135	155.578379					-0.522982
218.751000		0.000000	201.281851	155.578379					-0.524001
218.752000		0.000000	201.281851	155.578379					-0.524001
218.753000		0.000000	201.281851	155.578379					-0.524001
218.754000		0.000000	201.281851	156.148794					-0.522982
218.755000		0.000000	202.877135	155.578379					-0.522982
218.756000		0.000000	201.281851	155.578379					-0.522982
218.757000		0.000000	201.281851	155.578379					-0.522982
218.758000		0.000000	202.877135	155.578379					-0.522982
218.759000		0.000000	202.877135	156.148794					-0.524001
218.760000		0.000000	201.281851	156.148794					-0.522982
218.761000		0.000000	201.281851	155.578379					-0.522982
218.762000		0.000000	202.877135	155.578379					-0.522982
218.763000		0.000000	201.281851	155.578379					-0.522982
218.764000		0.000000	202.877135	155.578379					-0.522982
218.765000		0.000000	202.877135	155.578379					-0.522982
218.766000		0.000000	201.281851	155.578379					-0.524001
218.767000		0.000000	201.281851	155.578379					-0.522982
218.768000		0.000000	201.281851	156.148794					-0.522982
218.769000		0.000000	202.877135	155.578379					-0.524001
218.770000		0.000000	202.877135	155.578379					-0.524001
218.771000		0.000000	201.281851	155.578379					-0.522982
218.772000		0.000000	201.281851	155.578379					-0.524001
218.773000		0.000000	201.281851	155.578379					-0.522982
218.774000		0.000000	201.281851	155.578379					-0.522982
218.775000		0.000000	202.877135	155.578379					-0.522982
218.776000		0.000000	201.281851	155.578379					-0.522982
218.777000		0.000000	202.877135	155.578379					-0.522982
218.778000		0.000000	202.877135	155.578379					-0.522982
218.779000		0.000000	201.281851	155.578379					-0.522982
218.780000		0.000000	202.877135	155.578379					-0.524001
218.781000		0.000000	202.877135	155.578379					-0.522982
218.782000		0.000000	202.877135	155.578379					-0.522982
218.783000		0.000000	201.281851	155.578379					-0.524001
218.784000		0.000000	201.281851	155.578379					-0.522982
218.785000		0.000000	201.281851	155.578379					-0.522982
218.786000		0.000000	201.281851	155.578379					-0.522982
218.787000		0.000000	201.281851	155.578379					-0.524001
218.788000		0.000000	201.281851	155.578379					-0.522982
218.789000		0.000000	201.281851	155.578379					-0.524001
218.790000		0.000000	201.281851	155.578379					-0.522982
218.791000		0.000000	201.281851	155.578379					-0.522982
218.792000		0.000000	201.281851	155.578379					-0.524001
218.793000		0.000000	202.877135	155.578379					-0.522982
218.794000		0.000000	201.281851	155.578379					-0.522982
218.795000		0.000000	201.281851	156.148794					-0.522982
218.796000		0.000000	202.877135	155.578379					-0.524001
218.797000		0.000000	202.877135	155.578379					-0.522982
218.798000		0.000000	202.877135	155.578379					-0.522982
218.799000		0.000000	201.281851	155.578379					-0.522982
218.800000	0.376830	0.000000	202.877135	156.148794	5.000000	0.500000	0.000000	-0.669656	-0.522982
218.801000		0.000000	202.877135	155.578379					-0.521964
218.802000		0.000000	201.281851	155.578379					-0.522982
218.803000		0.000000	201.281851	155.578379					-0.522982
218.804000		0.000000	201.281851	155.578379					-0.522982
218.805000		0.000000	202.877135	155.578379					-0.522982
218.806000		0.000000	202.877135	155.578379					-0.521964
218.807000		0.000000	201.281851	155.578379					-0.522982
218.808000		0.000000	201.281851	155.578379					-0.522982
218.809000		0.000000	201.281851	155.578379					-0.522982
218.810000		0.000000	201.281851	155.578379					-0.522982
218.811000		0.000000	201.281851	156.148794					-0.522982
218.812000		0.000000	202.877135	155.578379					-0.522982
218.813000		0.000000	202.877135	155.578379					-0.522982
218.814000		0.000000	201.281851	155.578379					-0.522982
218.815000		0.000000	202.877135	155.578379					-0.522982
218.816000		0.000000	201.281851	155.578379					-0.522982
218.817000		0.000000	202.877135	155.578379					-0.522982
218.818000		0.000000	202.877135	155.578379					-0.522982
218.819000		0.000000	202.877135	155.578379					-0.522982
218.820000		0.000000	201.281851	155.578379					-0.522982
218.821000		0.000000	202.877135	155.578379					-0.522982
218.822000		0.000000	201.281851	155.578379					-0.522982
218.823000		0.000000	202.877135	155.578379					-0.524001
218.824000		0.000000	201.281851	155.578379					-0.524001
218.825000		0.000000	201.281851	155.578379					-0.522982
218.826000		0.000000	201.281851	155.578379					-0.522982
218.827000		0.000000	201.281851	155.578379					-0.522982
218.828000		0.000000	201.281851	155.578379					-0.522982
218.829000		0.000000	201.281851	155.578379					-0.524001
218.830000		0.000000	201.281851	155.578379					-0.522982
218.831000		0.000000	201.281851	155.578379					-0.522982
218.832000		0.000000	201.281851	155.578379					-0.522982
218.833000		0.000000	201.281851	155.578379					-0.524001
218.834000		0.000000	201.281851	155.578379					-0.522982
218.835000		0.000000	202.877135	156.148794					-0.522982
218.836000		0.000000	202.877135	155.578379					-0.522982
218.837000		0.000000	201.281851	155.578379					-0.522982
218.838000		0.000000	202.877135	156.148794					-0.522982
218.839000		0.000000	201.281851	155.578379					-0.524001
218.840000		0.000000	201.281851	155.578379					-0.524001
218.841000		0.000000	202.877135	155.578379					-0.522982
218.842000		0.000000	201.281851	155.578379					-0.522982
218.843000		0.000000	202.877135	155.578379					-0.522982
218.844000		0.000000	201.281851	155.578379					-0.524001
218.845000		0.000000	201.281851	155.578379					-0.522982
218.846000		0.000000	201.281851	155.578379					-0.522982
218.847000		0.000000	201.281851	155.578379					-0.522982
218.848000		0.000000	201.281851	155.578379					-0.522982
218.849000		0.000000	201.281851	155.578379					-0.522982
218.850000		0.000000	201.281851	155.578379					-0.522982
218.851000		0.000000	202.877135	155.578379					-0.522982
218.852000		0.000000	201.281851	155.578379					-0.521964
218.853000		0.000000	201.281851	155.578379					-0.524001
218.854000		0.000000	202.877135	156.148794					-0.524001
218.855000		0.000000	202.877135	155.578379					-0.522982
218.856000		0.000000	202.877135	155.578379					-0.522982
218.857000		0.000000	202.877135	155.578379					-0.522982
218.858000		0.000000	201.281851	155.578379					-0.522982
218.859000		0.000000	201.281851	155.578379					-0.524001
218.860000		0.000000	201.281851	155.578379					-0.524001
218.861000		0.000000	201.281851	155.578379					-0.522982
218.862000		0.000000	201.281851	155.578379					-0.521964
218.863000		0.000000	201.281851	155.578379					-0.522982
218.864000		0.000000	201.281851	155.578379					-0.522982
218.865000		0.000000	202.877135	155.578379					-0.522982
218.866000		0.000000	202.877135	155.578379					-0.522982
218.867000		0.000000	201.281851	155.578379					-0.522982
218.868000		0.000000	202.877135	155.578379					-0.522982
218.869000		0.000000	201.281851	155.578379					-0.522982
218.870000		0.000000	201.281851	155.578379					-0.522982
218.871000		0.000000	201.281851	155.578379					-0.522982
218.872000		0.000000	201.281851	155.578379					-0.521964
218.873000		0.000000	201.281851	155.578379					-0.522982
218.874000		0.000000	202.877135	155.578379					-0.522982
218.875000		0.000000	202.877135	155.578379					-0.522982
218.876000		0.000000	201.281851	155.578379					-0.522982
218.877000		0.000000	201.281851	155.578379					-0.521964
218.878000		0.000000	201.281851	155.578379					-0.522982
218.879000		0.000000	201.281851	155.578379					-0.522982
218.880000		0.000000	201.281851	155.578379					-0.522982
218.881000		0.000000	201.281851	155.578379					-0.522982
218.882000		0.000000	201.281851	155.578379					-0.524001
218.883000		0.000000	201.281851	155.578379					-0.522982
218.884000		0.000000	202.877135	155.578379					-0.522982
218.885000		0.000000	201.281851	155.578379					-0.521964
218.886000		0.000000	201.281851	155.578379					-0.522982
218.887000		0.000000	202.877135	156.148794					-0.522982
218.888000		0.000000	202.877135	155.578379					-0.524001
218.889000		0.000000	202.877135	155.578379					-0.524001
218.890000		0.000000	201.281851	155.578379					-0.522982
218.891000		0.000000	201.281851	155.578379					-0.522982
218.892000		0.000000	202.877135	155.578379					-0.522982
218.893000		0.000000	201.281851	155.578379					-0.522982
218.894000		0.000000	201.281851	156.148794					-0.522982
218.895000		0.000000	201.281851	155.578379					-0.522982
218.896000		0.000000	201.281851	155.578379					-0.522982
218.897000		0.000000	201.281851	155.578379					-0.522982
218.898000		0.000000	202.877135	155.578379					-0.522982
218.899000		0.000000	202.877135	155.578379					-0.522982
244.400000	0.000000	0.000000	201.281851	150.444642	5.000000	0.500000	0.000000	-0.669656	-0.572892
244.401000		0.000000	201.281851	150.444642					-0.573911
244.402000		0.000000	201.281851	150.444642					-0.572892
244.403000		0.000000	201.281851	150.444642					-0.571874
244.404000		0.000000	202.877135	151.015057					-0.572892
244.405000		0.000000	202.877135	150.444642					-0.572892
244.406000		0.000000	201.281851	150.444642					-0.572892
244.407000		0.000000	201.281851	150.444642					-0.571874
244.408000		0.000000	202.877135	150.444642					-0.571874
244.409000		0.000000	201.281851	150.444642					-0.572892
244.410000		0.000000	201.281851	150.444642					-0.572892
244.411000		0.000000	202.877135	150.444642					-0.571874
244.412000		0.000000	201.281851	150.444642					-0.571874
244.413000		0.000000	201.281851	151.015057					-0.572892
244.414000		0.000000	202.877135	150.444642					-0.572892
244.415000		0.000000	201.281851	150.444642					-0.572892
244.416000		0.000000	201.281851	150.444642					-0.571874
244.417000		0.000000	201.281851	150.444642					-0.571874
244.418000		0.000000	202.877135	150.444642					-0.572892
244.419000		0.000000	201.281851	150.444642					-0.572892
244.420000		0.000000	201.281851	150.444642					-0.572892
244.421000		0.000000	201.281851	150.444642					-0.572892
244.422000		0.000000	201.281851	150.444642					-0.572892
244.423000		0.000000	201.281851	150.444642					-0.572892
244.424000		0.000000	201.281851	150.444642					-0.571874
244.425000		0.000000	201.281851	150.444642					-0.572892
244.426000		0.000000	201.281851	150.444642					-0.572892
244.427000		0.000000	202.877135	150.444642					-0.571874
244.428000		0.000000	202.877135	150.444642					-0.572892
244.429000		0.000000	201.281851	150.444642					-0.571874
244.430000		0.000000	202.877135	150.444642					-0.572892
244.431000		0.000000	202.877135	150.444642					-0.571874
244.432000		0.000000	201.281851	150.444642					-0.571874
244.433000		0.000000	201.281851	150.444642					-0.571874
244.434000		0.000000	202.877135	150.444642					-0.572892
244.435000		0.000000	201.281851	150.444642					-0.572892
244.436000		0.000000	202.877135	150.444642					-0.571874
244.437000		0.000000	201.281851	150.444642					-0.571874
244.438000		0.000000	201.281851	150.444642					-0.571874
244.439000		0.000000	202.877135	151.015057					-0.572892
244.440000		0.000000	202.877135	150.444642					-0.571874
244.441000		0.000000	201.281851	150.444642					-0.572892
244.442000		0.000000	201.281851	150.444642					-0.572892
244.443000		0.000000	201.281851	150.444642					-0.571874
244.444000		0.000000	201.281851	150.444642					-0.571874
244.445000		0.000000	202.877135	150.444642					-0.572892
244.446000		0.000000	202.877135	150.444642					-0.571874
244.447000		0.000000	202.877135	150.444642					-0.572892
244.448000		0.000000	202.877135	150.444642					-0.572892
244.449000		0.000000	201.281851	150.444642					-0.571874
244.450000		0.000000	202.877135	150.444642					-0.572892
244.451000		0.000000	201.281851	150.444642					-0.572892
244.452000		0.000000	201.281851	151.015057					-0.571874
244.453000		0.000000	201.281851	150.444642					-0.572892
244.454000		0.000000	201.281851	150.444642					-0.573911
244.455000		0.000000	201.281851	150.444642					-0.572892
244.456000		0.000000	201.281851	151.015057					-0.571874
244.457000		0.000000	201.281851	150.444642					-0.571874
244.458000		0.000000	201.281851	150.444642					-0.571874
244.459000		0.000000	201.281851	150.444642					-0.572892
244.460000		0.000000	202.877135	150.444642					-0.571874
244.461000		0.000000	202.877135	150.444642					-0.570855
244.462000		0.000000	201.281851	150.444642					-0.571874
244.463000		0.000000	201.281851	150.444642					-0.571874
244.464000		0.000000	202.877135	150.444642					-0.571874
244.465000		0.000000	201.281851	150.444642					-0.572892
244.466000		0.000000	201.281851	150.444642					-0.572892
244.467000		0.000000	201.281851	150.444642					-0.572892
244.468000		0.000000	201.281851	150.444642					-0.572892
244.469000		0.000000	201.281851	151.015057					-0.572892
244.470000		0.000000	201.281851	150.444642					-0.572892
244.471000		0.000000	201.281851	150.444642					-0.572892
244.472000		0.000000	201.281851	150.444642					-0.572892
244.473000		0.000000	201.281851	150.444642					-0.572892
244.474000		0.000000	201.281851	150.444642					-0.572892
244.475000		0.000000	202.877135	150.444642					-0.572892
244.476000		0.000000	202.877135	150.444642					-0.571874
244.477000		0.000000	201.281851	150.444642					-0.571874
244.478000		0.000000	202.877135	150.444642					-0.572892
244.479000		0.000000	201.281851	150.444642					-0.572892
244.480000		0.000000	201.281851	150.444642					-0.571874
244.481000		0.000000	201.281851	150.444642					-0.570855
244.482000		0.000000	202.877135	150.444642					-0.572892
244.483000		0.000000	202.877135	150.444642					-0.571874
244.484000		0.000000	201.281851	150.444642					-0.572892
244.485000		0.000000	201.281851	150.444642					-0.572892
244.486000		0.000000	201.281851	150.444642					-0.572892
244.487000		0.000000	201.281851	150.444642					-0.573911
244.488000		0.000000	202.877135	150.444642					-0.572892
244.489000		0.000000	202.877135	150.444642					-0.572892
244.490000		0.000000	202.877135	150.444642					-0.572892
244.491000		0.000000	201.281851	150.444642					-0.572892
244.492000		0.000000	201.281851	150.444642					-0.572892
244.493000		0.000000	201.281851	150.444642					-0.572892
244.494000		0.000000	201.281851	150.444642					-0.572892
244.495000		0.000000	201.281851	150.444642					-0.571874
244.496000		0.000000	201.281851	150.444642					-0.571874
244.497000		0.000000	201.281851	150.444642					-0.571874
244.498000		0.000000	201.281851	150.444642					-0.571874
244.499000		0.000000	201.281851	150.444642					-0.571874
244.500000	0.225690	0.000000	201.281851	150.444642	5.000000	0.500000	0.000000	-0.669656	-0.572892
244.501000		0.000000	201.281851	150.444642					-0.572892
244.502000		0.000000	201.281851	150.444642					-0.571874
244.503000		0.000000	201.281851	150.444642					-0.572892
244.504000		0.000000	201.281851	150.444642					-0.572892
244.505000		0.000000	201.281851	150.444642					-0.573911
244.506000		0.000000	201.281851	150.444642					-0.573911
244.507000		0.000000	201.281851	150.444642					-0.573911
244.508000		0.000000	201.281851	150.444642					-0.573911
244.509000		0.000000	201.281851	150.444642					-0.572892
244.510000		0.000000	201.281851	150.444642					-0.571874
244.511000		0.000000	202.877135	150.444642					-0.571874
244.512000		0.000000	201.281851	150.444642					-0.571874
244.513000		0.000000	202.877135	150.444642					-0.571874
244.514000		0.000000	201.281851	150.444642					-0.571874
244.515000		0.000000	202.877135	150.444642					-0.571874
244.516000		0.000000	201.281851	150.444642					-0.571874
244.517000		0.000000	201.281851	150.444642					-0.571874
244.518000		0.000000	201.281851	150.444642					-0.571874
244.519000		0.000000	201.281851	150.444642					-0.571874
244.520000		0.000000	201.281851	150.444642					-0.573911
244.521000		0.000000	201.281851	150.444642					-0.572892
244.522000		0.000000	201.281851	150.444642					-0.573911
244.523000		0.000000	201.281851	150.444642					-0.572892
244.524000		0.000000	202.877135	151.015057					-0.572892
244.525000		0.000000	201.281851	150.444642					-0.573911
244.526000		0.000000	201.281851	150.444642					-0.572892
244.527000		0.000000	201.281851	150.444642					-0.573911
244.528000		0.000000	202.877135	150.444642					-0.572892
244.529000		0.000000	202.877135	150.444642					-0.572892
244.530000		0.000000	201.281851	151.015057					-0.571874
244.531000		0.000000	202.877135	150.444642					-0.571874
244.532000		0.000000	202.877135	150.444642					-0.571874
244.533000		0.000000	202.877135	151.015057					-0.571874
244.534000		0.000000	201.281851	151.015057					-0.571874
244.535000		0.000000	201.281851	150.444642					-0.571874
244.536000		0.000000	201.281851	150.444642					-0.571874
244.537000		0.000000	201.281851	151.015057					-0.571874
244.538000		0.000000	201.281851	151.015057					-0.572892
244.539000		0.000000	202.877135	150.444642					-0.573911
244.540000		0.000000	201.281851	150.444642					-0.572892
244.541000		0.000000	202.877135	150.444642					-0.573911
244.542000		0.000000	202.877135	150.444642					-0.572892
244.543000		0.000000	202.877135	150.444642					-0.572892
244.544000		0.000000	202.877135	150.444642					-0.572892
244.545000		0.000000	202.877135	150.444642					-0.572892
244.546000		0.000000	202.877135	150.444642					-0.572892
244.547000		0.000000	202.877135	150.444642					-0.572892
244.548000		0.000000	201.281851	150.444642					-0.571874
244.549000		0.000000	202.877135	150.444642					-0.571874
244.550000		0.000000	201.281851	151.015057					-0.571874
244.551000		0.000000	201.281851	150.444642					-0.571874
244.552000		0.000000	201.281851	150.444642					-0.571874
244.553000		0.000000	201.281851	150.444642					-0.572892
244.554000		0.000000	201.281851	150.444642					-0.572892
244.555000		0.000000	201.281851	150.444642					-0.572892
244.556000		0.000000	201.281851	150.444642					-0.571874
244.557000		0.000000	202.877135	150.444642					-0.572892
244.558000		0.000000	201.281851	150.444642					-0.572892
244.559000		0.000000	201.281851	150.444642					-0.572892
244.560000		0.000000	201.281851	150.444642					-0.573911
244.561000		0.000000	201.281851	150.444642					-0.572892
244.562000		0.000000	201.281851	150.444642					-0.572892
244.563000		0.000000	201.281851	150.444642					-0.572892
244.564000		0.000000	201.281851	150.444642					-0.571874
244.565000		0.000000	201.281851	150.444642					-0.572892
244.566000		0.000000	201.281851	150.444642					-0.571874
244.567000		0.000000	201.281851	150.444642					-0.571874
244.568000		0.000000	201.281851	150.444642					-0.571874
244.569000		0.000000	201.281851	150.444642					-0.571874
244.570000		0.000000	202.877135	150.444642					-0.571874
244.571000		0.000000	201.281851	150.444642					-0.572892
244.572000		0.000000	201.281851	150.444642					-0.571874
244.573000		0.000000	201.281851	150.444642					-0.571874
244.574000		0.000000	202.877135	150.444642					-0.572892
244.575000		0.000000	202.877135	150.444642					-0.572892
244.576000		0.000000	201.281851	150.444642					-0.572892
244.577000		0.000000	201.281851	150.444642					-0.572892
244.578000		0.000000	202.877135	150.444642					-0.571874
244.579000		0.000000	201.281851	150.444642					-0.573911
244.580000		0.000000	201.281851	150.444642					-0.572892
244.581000		0.000000	201.281851	150.444642					-0.573911
244.582000		0.000000	201.281851	150.444642					-0.572892
244.583000		0.000000	201.281851	150.444642					-0.572892
244.584000		0.000000	202.877135	150.444642					-0.572892
244.585000		0.000000	201.281851	150.444642					-0.572892
244.586000		0.000000	201.281851	150.444642					-0.571874
244.587000		0.000000	201.281851	150.444642					-0.571874
244.588000		0.000000	201.281851	151.015057					-0.571874
244.589000		0.000000	202.877135	151.015057					-0.572892
244.590000		0.000000	201.281851	150.444642					-0.572892
244.591000		0.000000	202.877135	150.444642					-0.571874
244.592000		0.000000	201.281851	150.444642					-0.571874
244.593000		0.000000	201.281851	150.444642					-0.572892
244.594000		0.000000	201.281851	150.444642					-0.572892
244.595000		0.000000	201.281851	150.444642					-0.573911
244.596000		0.000000	201.281851	150.444642					-0.572892
244.597000		0.000000	201.281851	150.444642					-0.573911
244.598000		0.000000	201.281851	150.444642					-0.574929
244.599000		0.000000	201.281851	150.444642					-0.572892
244.600000	0.344041	0.000000	202.877135	150.444642	5.000000	0.500000	0.000000	-0.669656	-0.572892
244.601000		0.000000	202.877135	150.444642					-0.571874
244.602000		0.000000	201.281851	150.444642					-0.572892
244.603000		0.000000	202.877135	150.444642					-0.571874
244.604000		0.000000	201.281851	150.444642					-0.571874
244.605000		0.000000	201.281851	150.444642					-0.571874
244.606000		0.000000	201.281851	150.444642					-0.571874
244.607000		0.000000	201.281851	150.444642					-0.572892
244.608000		0.000000	201.281851	151.015057					-0.572892
244.609000		0.000000	201.281851	150.444642					-0.572892
244.610000		0.000000	201.281851	151.015057					-0.572892
244.611000		0.000000	201.281851	150.444642					-0.572892
244.612000		0.000000	201.281851	150.444642					-0.572892
244.613000		0.000000	201.281851	150.444642					-0.571874
244.614000		0.000000	201.281851	150.444642					-0.571874
244.615000		0.000000	202.877135	150.444642					-0.571874
244.616000		0.000000	201.281851	150.444642					-0.572892
244.617000		0.000000	201.281851	150.444642					-0.571874
244.618000		0.000000	201.281851	150.444642					-0.572892
244.619000		0.000000	201.281851	150.444642					-0.572892
244.620000		0.000000	201.281851	150.444642					-0.571874
244.621000		0.000000	201.281851	150.444642					-0.572892
244.622000		0.000000	201.281851	150.444642					-0.572892
244.623000		0.000000	202.877135	150.444642					-0.571874
244.624000		0.000000	201.281851	150.444642					-0.571874
244.625000		0.000000	201.281851	150.444642					-0.572892
244.626000		0.000000	201.281851	150.444642					-0.572892
244.627000		0.000000	201.281851	150.444642					-0.571874
244.628000		0.000000	202.877135	150.444642					-0.571874
244.629000		0.000000	202.877135	150.444642					-0.572892
244.630000		0.000000	202.877135	150.444642					-0.572892
244.631000		0.000000	202.877135	151.015057					-0.572892
244.632000		0.000000	201.281851	150.444642					-0.571874
244.633000		0.000000	201.281851	150.444642					-0.573911
244.634000		0.000000	201.281851	150.444642					-0.571874
244.635000		0.000000	201.281851	150.444642					-0.571874
244.636000		0.000000	201.281851	150.444642					-0.572892
244.637000		0.000000	202.877135	150.444642					-0.572892
244.638000		0.000000	201.281851	150.444642					-0.572892
244.639000		0.000000	201.281851	150.444642					-0.571874
244.640000		0.000000	201.281851	151.015057					-0.571874
244.641000		0.000000	201.281851	151.015057					-0.572892
244.642000		0.000000	201.281851	150.444642					-0.572892
244.643000		0.000000	202.877135	150.444642					-0.571874
244.644000		0.000000	201.281851	150.444642					-0.572892
244.645000		0.000000	202.877135	150.444642					-0.572892
244.646000		0.000000	201.281851	150.444642					-0.571874
244.647000		0.000000	202.877135	150.444642					-0.572892
244.648000		0.000000	201.281851	150.444642					-0.571874
244.649000		0.000000	201.281851	150.444642					-0.573911
244.650000		0.000000	201.281851	150.444642					-0.571874
244.651000		0.000000	201.281851	150.444642					-0.572892
244.652000		0.000000	201.281851	151.015057					-0.573911
244.653000		0.000000	202.877135	150.444642					-0.572892
244.654000		0.000000	202.877135	150.444642					-0.572892
244.655000		0.000000	201.281851	150.444642					-0.572892
244.656000		0.000000	202.877135	150.444642					-0.572892
244.657000		0.000000	201.281851	150.444642					-0.571874
244.658000		0.000000	201.281851	150.444642					-0.572892
244.659000		0.000000	201.281851	150.444642					-0.572892
244.660000		0.000000	201.281851	150.444642					-0.571874
244.661000		0.000000	202.877135	151.015057					-0.572892
244.662000		0.000000	201.281851	150.444642					-0.572892
244.663000		0.000000	201.281851	150.444642					-0.571874
244.664000		0.000000	201.281851	150.444642					-0.572892
244.665000		0.000000	201.281851	150.444642					-0.572892
244.666000		0.000000	202.877135	150.444642					-0.572892
244.667000		0.000000	201.281851	150.444642					-0.572892
244.668000		0.000000	201.281851	150.444642					-0.573911
244.669000		0.000000	202.877135	150.444642					-0.573911
244.670000		0.000000	201.281851	150.444642					-0.572892
244.671000		0.000000	201.281851	150.444642					-0.571874
244.672000		0.000000	202.877135	151.015057					-0.572892
244.673000		0.000000	201.281851	150.444642					-0.571874
244.674000		0.000000	201.281851	150.444642					-0.572892
244.675000		0.000000	201.281851	150.444642					-0.573911
244.676000		0.000000	201.281851	150.444642					-0.572892
244.677000		0.000000	202.877135	150.444642					-0.571874
244.678000		0.000000	201.281851	150.444642					-0.571874
244.679000		0.000000	201.281851	151.015057					-0.573911
244.680000		0.000000	202.877135	150.444642					-0.572892
244.681000		0.000000	202.877135	150.444642					-0.571874
244.682000		0.000000	202.877135	150.444642					-0.572892
244.683000		0.000000	201.281851	150.444642					-0.571874
244.684000		0.000000	201.281851	150.444642					-0.572892
244.685000		0.000000	201.281851	150.444642					-0.572892
244.686000		0.000000	202.877135	150.444642					-0.572892
244.687000		0.000000	201.281851	150.444642					-0.572892
244.688000		0.000000	202.877135	150.444642					-0.571874
244.689000		0.000000	202.877135	150.444642					-0.573911
244.690000		0.000000	202.877135	150.444642					-0.571874
244.691000		0.000000	201.281851	150.444642					-0.572892
244.692000		0.000000	202.877135	151.015057					-0.572892
244.693000		0.000000	202.877135	150.444642					-0.572892
244.694000		0.000000	201.281851	150.444642					-0.572892
244.695000		0.000000	201.281851	150.444642					-0.571874
244.696000		0.000000	201.281851	150.444642					-0.572892
244.697000		0.000000	202.877135	150.444642					-0.572892
244.698000		0.000000	201.281851	151.015057					-0.573911
244.699000		0.000000	201.281851	150.444642					-0.572892
244.700000	0.454130	0.000000	201.281851	150.444642	5.000000	0.500000	0.000000	-0.669656	-0.572892
244.701000		0.000000	201.281851	151.015057					-0.572892
244.702000		0.000000	201.281851	150.444642					-0.571874
244.703000		0.000000	201.281851	150.444642					-0.571874
244.704000		0.000000	202.877135	150.444642					-0.572892
244.705000		0.000000	201.281851	150.444642					-0.572892
244.706000		0.000000	201.281851	150.444642					-0.572892
244.707000		0.000000	202.877135	150.444642					-0.572892
244.708000		0.000000	202.877135	151.015057					-0.572892
244.709000		0.000000	201.281851	151.015057					-0.572892
244.710000		0.000000	201.281851	150.444642					-0.572892
244.711000		0.000000	201.281851	150.444642					-0.571874
244.712000		0.000000	201.281851	150.444642					-0.571874
244.713000		0.000000	202.877135	150.444642					-0.571874
244.714000		0.000000	202.877135	150.444642					-0.572892
244.715000		0.000000	202.877135	150.444642					-0.573911
244.716000		0.000000	201.281851	150.444642					-0.573911
244.717000		0.000000	201.281851	151.015057					-0.572892
244.718000		0.000000	201.281851	150.444642					-0.572892
244.719000		0.000000	202.877135	150.444642					-0.572892
244.720000		0.000000	201.281851	150.444642					-0.572892
244.721000		0.000000	201.281851	150.444642					-0.572892
244.722000		0.000000	201.281851	150.444642					-0.571874
244.723000		0.000000	201.281851	150.444642					-0.571874
244.724000		0.000000	201.281851	150.444642					-0.572892
244.725000		0.000000	201.281851	150.444642					-0.571874
244.726000		0.000000	201.281851	150.444642					-0.572892
244.727000		0.000000	202.877135	151.015057					-0.572892
244.728000		0.000000	202.877135	150.444642					-0.571874
244.729000		0.000000	201.281851	150.444642					-0.572892
244.730000		0.000000	201.281851	150.444642					-0.572892
244.731000		0.000000	201.281851	150.444642					-0.571874
244.732000		0.000000	201.281851	150.444642					-0.571874
244.733000		0.000000	201.281851	150.444642					-0.572892
244.734000		0.000000	202.877135	150.444642					-0.572892
244.735000		0.000000	202.877135	150.444642					-0.572892
244.736000		0.000000	202.877135	150.444642					-0.573911
244.737000		0.000000	201.281851	150.444642					-0.572892
244.738000		0.000000	202.877135	151.015057					-0.572892
244.739000		0.000000	202.877135	150.444642					-0.571874
244.740000		0.000000	201.281851	150.444642					-0.571874
244.741000		0.000000	202.877135	150.444642					-0.571874
244.742000		0.000000	201.281851	150.444642					-0.572892
244.743000		0.000000	201.281851	150.444642					-0.572892
244.744000		0.000000	201.281851	150.444642					-0.571874
244.745000		0.000000	201.281851	150.444642					-0.571874
244.746000		0.000000	201.281851	150.444642					-0.572892
244.747000		0.000000	201.281851	150.444642					-0.571874
244.748000		0.000000	202.877135	150.444642					-0.572892
244.749000		0.000000	201.281851	150.444642					-0.571874
244.750000		0.000000	201.281851	150.444642					-0.571874
244.751000		0.000000	201.281851	150.444642					-0.572892
244.752000		0.000000	202.877135	151.015057					-0.572892
244.753000		0.000000	201.281851	150.444642					-0.572892
244.754000		0.000000	201.281851	150.444642					-0.572892
244.755000		0.000000	202.877135	150.444642					-0.572892
244.756000		0.000000	201.281851	150.444642					-0.572892
244.757000		0.000000	201.281851	150.444642					-0.571874
244.758000		0.000000	201.281851	150.444642					-0.571874
244.759000		0.000000	201.281851	150.444642					-0.572892
244.760000		0.000000	201.281851	151.015057					-0.572892
244.761000		0.000000	202.877135	150.444642					-0.571874
244.762000		0.000000	201.281851	150.444642					-0.571874
244.763000		0.000000	201.281851	150.444642					-0.571874
244.764000		0.000000	202.877135	150.444642					-0.571874
244.765000		0.000000	201.281851	150.444642					-0.572892
244.766000		0.000000	201.281851	150.444642					-0.571874
244.767000		0.000000	201.281851	150.444642					-0.571874
244.768000		0.000000	201.281851	150.444642					-0.572892
244.769000		0.000000	201.281851	150.444642					-0.572892
244.770000		0.000000	201.281851	150.444642					-0.572892
244.771000		0.000000	201.281851	150.444642					-0.572892
244.772000		0.000000	202.877135	150.444642					-0.572892
244.773000		0.000000	201.281851	150.444642					-0.573911
244.774000		0.000000	202.877135	150.444642					-0.573911
244.775000		0.000000	202.877135	150.444642					-0.572892
244.776000		0.000000	202.877135	150.444642					-0.572892
244.777000		0.000000	201.281851	150.444642					-0.572892
244.778000		0.000000	201.281851	150.444642					-0.572892
244.779000		0.000000	201.281851	150.444642					-0.573911
244.780000		0.000000	201.281851	150.444642					-0.572892
244.781000		0.000000	202.877135	150.444642					-0.571874
244.782000		0.000000	201.281851	150.444642					-0.573911
244.783000		0.000000	202.877135	150.444642					-0.571874
244.784000		0.000000	201.281851	151.015057					-0.571874
244.785000		0.000000	201.281851	150.444642					-0.572892
244.786000		0.000000	201.281851	150.444642					-0.572892
244.787000		0.000000	202.877135	150.444642					-0.571874
244.788000		0.000000	202.877135	150.444642					-0.572892
244.789000		0.000000	201.281851	150.444642					-0.572892
244.790000		0.000000	201.281851	150.444642					-0.571874
244.791000		0.000000	201.281851	150.444642					-0.571874
244.792000		0.000000	201.281851	151.015057					-0.572892
244.793000		0.000000	202.877135	150.444642					-0.572892
244.794000		0.000000	201.281851	150.444642					-0.572892
244.795000		0.000000	201.281851	150.444642					-0.572892
244.796000		0.000000	202.877135	150.444642					-0.572892
244.797000		0.000000	202.877135	150.444642					-0.572892
244.798000		0.000000	201.281851	151.015057					-0.573911
244.799000		0.000000	202.877135	150.444642					-0.571874
268.600000	0.000000	0.000000	201.281851	145.881320	5.000000	0.500000	0.000000	-0.669656	-0.599375
268.601000		0.000000	201.281851	145.881320					-0.600394
268.602000		0.000000	201.281851	145.881320					-0.599375
268.603000		0.000000	202.877135	145.881320					-0.599375
268.604000		0.000000	202.877135	145.881320					-0.599375
268.605000		0.000000	201.281851	145.881320					-0.599375
268.606000		0.000000	201.281851	145.881320					-0.599375
268.607000		0.000000	202.877135	145.881320					-0.598357
268.608000		0.000000	202.877135	145.881320					-0.597338
268.609000		0.000000	201.281851	145.881320					-0.597338
268.610000		0.000000	201.281851	145.881320					-0.598357
268.611000		0.000000	202.877135	145.881320					-0.598357
268.612000		0.000000	202.877135	145.881320					-0.598357
268.613000		0.000000	201.281851	145.881320					-0.599375
268.614000		0.000000	202.877135	145.881320					-0.598357
268.615000		0.000000	201.281851	145.881320					-0.600394
268.616000		0.000000	201.281851	145.881320					-0.599375
268.617000		0.000000	202.877135	145.881320					-0.600394
268.618000		0.000000	201.281851	145.881320					-0.600394
268.619000		0.000000	201.281851	145.881320					-0.600394
268.620000		0.000000	201.281851	145.881320					-0.599375
268.621000		0.000000	202.877135	145.881320					-0.599375
268.622000		0.000000	201.281851	145.881320					-0.598357
268.623000		0.000000	201.281851	145.881320					-0.599375
268.624000		0.000000	201.281851	145.881320					-0.598357
268.625000		0.000000	202.877135	145.881320					-0.598357
268.626000		0.000000	202.877135	145.881320					-0.597338
268.627000		0.000000	201.281851	145.881320					-0.599375
268.628000		0.000000	202.877135	145.881320					-0.597338
268.629000		0.000000	201.281851	145.881320					-0.598357
268.630000		0.000000	201.281851	145.881320					-0.598357
268.631000		0.000000	202.877135	145.310904					-0.598357
268.632000		0.000000	202.877135	145.881320					-0.600394
268.633000		0.000000	201.281851	145.881320					-0.599375
268.634000		0.000000	202.877135	145.881320					-0.600394
268.635000		0.000000	201.281851	145.881320					-0.599375
268.636000		0.000000	201.281851	145.881320					-0.599375
268.637000		0.000000	201.281851	145.881320					-0.599375
268.638000		0.000000	201.281851	145.881320					-0.599375
268.639000		0.000000	202.877135	145.310904					-0.599375
268.640000		0.000000	202.877135	145.881320					-0.599375
268.641000		0.000000	202.877135	145.881320					-0.598357
268.642000		0.000000	202.877135	145.881320					-0.598357
268.643000		0.000000	201.281851	145.881320					-0.597338
268.644000		0.000000	201.281851	145.881320					-0.598357
268.645000		0.000000	201.281851	145.881320					-0.598357
268.646000		0.000000	202.877135	145.881320					-0.598357
268.647000		0.000000	201.281851	145.881320					-0.598357
268.648000		0.000000	201.281851	145.881320					-0.598357
268.649000		0.000000	201.281851	145.881320					-0.598357
268.650000		0.000000	202.877135	145.881320					-0.599375
268.651000		0.000000	201.281851	145.881320					-0.599375
268.652000		0.000000	202.877135	145.310904					-0.600394
268.653000		0.000000	202.877135	145.881320					-0.600394
268.654000		0.000000	201.281851	145.881320					-0.599375
268.655000		0.000000	202.877135	145.881320					-0.599375
268.656000		0.000000	201.281851	145.310904					-0.599375
268.657000		0.000000	201.281851	145.881320					-0.599375
268.658000		0.000000	201.281851	145.881320					-0.599375
268.659000		0.000000	201.281851	145.881320					-0.599375
268.660000		0.000000	202.877135	145.881320					-0.597338
268.661000		0.000000	202.877135	145.881320					-0.598357
268.662000		0.000000	202.877135	145.881320					-0.598357
268.663000		0.000000	202.877135	145.881320					-0.598357
268.664000		0.000000	201.281851	145.881320					-0.598357
268.665000		0.000000	202.877135	145.881320					-0.599375
268.666000		0.000000	201.281851	145.881320					-0.598357
268.667000		0.000000	201.281851	145.881320					-0.599375
268.668000		0.000000	201.281851	145.881320					-0.599375
268.669000		0.000000	201.281851	145.881320					-0.600394
268.670000		0.000000	202.877135	145.881320					-0.599375
268.671000		0.000000	202.877135	145.881320					-0.599375
268.672000		0.000000	201.281851	145.881320					-0.599375
268.673000		0.000000	201.281851	145.881320					-0.599375
268.674000		0.000000	201.281851	145.881320					-0.599375
268.675000		0.000000	202.877135	145.881320					-0.598357
268.676000		0.000000	201.281851	145.310904					-0.598357
268.677000		0.000000	201.281851	145.881320					-0.598357
268.678000		0.000000	202.877135	145.881320					-0.599375
268.679000		0.000000	201.281851	145.310904					-0.597338
268.680000		0.000000	201.281851	145.881320					-0.598357
268.681000		0.000000	201.281851	145.881320					-0.599375
268.682000		0.000000	201.281851	145.881320					-0.599375
268.683000		0.000000	201.281851	145.881320					-0.599375
268.684000		0.000000	201.281851	145.881320					-0.598357
268.685000		0.000000	201.281851	145.881320					-0.599375
268.686000		0.000000	201.281851	145.881320					-0.600394
268.687000		0.000000	202.877135	145.881320					-0.598357
268.688000		0.000000	202.877135	145.881320					-0.599375
268.689000		0.000000	201.281851	145.881320					-0.600394
268.690000		0.000000	201.281851	145.881320					-0.600394
268.691000		0.000000	201.281851	145.310904					-0.599375
268.692000		0.000000	201.281851	145.881320					-0.599375
268.693000		0.000000	202.877135	145.881320					-0.600394
268.694000		0.000000	202.877135	145.881320					-0.598357
268.695000		0.000000	201.281851	145.881320					-0.598357
268.696000		0.000000	201.281851	145.881320					-0.599375
268.697000		0.000000	201.281851	145.881320					-0.598357
268.698000		0.000000	202.877135	145.881320					-0.598357
268.699000		0.000000	202.877135	145.881320					-0.598357
268.700000	0.200232	0.000000	201.281851	145.881320	5.000000	0.500000	0.000000	-0.669656	-0.599375
268.701000		0.000000	201.281851	145.881320					-0.599375
268.702000		0.000000	201.281851	145.881320					-0.599375
268.703000		0.000000	202.877135	145.881320					-0.599375
268.704000		0.000000	201.281851	145.881320					-0.599375
268.705000		0.000000	202.877135	145.881320					-0.600394
268.706000		0.000000	202.877135	145.881320					-0.600394
268.707000		0.000000	202.877135	145.881320					-0.600394
268.708000		0.000000	201.281851	145.881320					-0.599375
268.709000		0.000000	201.281851	145.881320					-0.599375
268.710000		0.000000	201.281851	145.881320					-0.599375
268.711000		0.000000	201.281851	145.881320					-0.599375
268.712000		0.000000	201.281851	145.310904					-0.598357
268.713000		0.000000	201.281851	145.881320					-0.598357
268.714000		0.000000	202.877135	145.881320					-0.597338
268.715000		0.000000	202.877135	145.881320					-0.597338
268.716000		0.000000	202.877135	145.881320					-0.598357
268.717000		0.000000	201.281851	145.881320					-0.597338
268.718000		0.000000	202.877135	145.881320					-0.597338
268.719000		0.000000	202.877135	145.881320					-0.598357
268.720000		0.000000	202.877135	145.881320					-0.598357
268.721000		0.000000	201.281851	145.881320					-0.599375
268.722000		0.000000	201.281851	145.881320					-0.599375
268.723000		0.000000	201.281851	145.881320					-0.599375
268.724000		0.000000	201.281851	145.881320					-0.599375
268.725000		0.000000	202.877135	145.881320					-0.598357
268.726000		0.000000	201.281851	145.881320					-0.599375
268.727000		0.000000	201.281851	145.881320					-0.598357
268.728000		0.000000	201.281851	145.881320					-0.598357
268.729000		0.000000	201.281851	145.881320					-0.598357
268.730000		0.000000	201.281851	145.881320					-0.598357
268.731000		0.000000	201.281851	145.881320					-0.598357
268.732000		0.000000	201.281851	145.881320					-0.599375
268.733000		0.000000	201.281851	145.881320					-0.598357
268.734000		0.000000	201.281851	145.881320					-0.598357
268.735000		0.000000	201.281851	145.881320					-0.598357
268.736000		0.000000	201.281851	145.881320					-0.599375
268.737000		0.000000	202.877135	145.881320					-0.598357
268.738000		0.000000	201.281851	145.881320					-0.598357
268.739000		0.000000	201.281851	145.881320					-0.599375
268.740000		0.000000	202.877135	145.881320					-0.598357
268.741000		0.000000	202.877135	145.881320					-0.599375
268.742000		0.000000	201.281851	145.881320					-0.600394
268.743000		0.000000	202.877135	145.881320					-0.599375
268.744000		0.000000	202.877135	145.881320					-0.599375
268.745000		0.000000	201.281851	145.881320					-0.599375
268.746000		0.000000	202.877135	145.310904					-0.598357
268.747000		0.000000	201.281851	145.881320					-0.598357
268.748000		0.000000	201.281851	145.881320					-0.598357
268.749000		0.000000	201.281851	145.881320					-0.599375
268.750000		0.000000	201.281851	145.881320					-0.599375
268.751000		0.000000	202.877135	145.881320					-0.597338
268.752000		0.000000	201.281851	145.881320					-0.598357
268.753000		0.000000	201.281851	145.881320					-0.598357
268.754000		0.000000	201.281851	145.881320					-0.598357
268.755000		0.000000	201.281851	145.881320					-0.599375
268.756000		0.000000	201.281851	145.881320					-0.599375
268.757000		0.000000	202.877135	145.881320					-0.599375
268.758000		0.000000	201.281851	145.881320					-0.600394
268.759000		0.000000	201.281851	145.881320					-0.599375
268.760000		0.000000	202.877135	145.881320					-0.600394
268.761000		0.000000	201.281851	145.881320					-0.600394
268.762000		0.000000	201.281851	145.881320					-0.599375
268.763000		0.000000	201.281851	145.881320					-0.599375
268.764000		0.000000	201.281851	145.881320					-0.598357
268.765000		0.000000	201.281851	145.881320					-0.599375
268.766000		0.000000	202.877135	145.881320					-0.598357
268.767000		0.000000	201.281851	145.881320					-0.597338
268.768000		0.000000	201.281851	145.310904					-0.598357
268.769000		0.000000	201.281851	145.881320					-0.598357
268.770000		0.000000	201.281851	145.881320					-0.598357
268.771000		0.000000	202.877135	145.881320					-0.599375
268.772000		0.000000	201.281851	145.881320					-0.599375
268.773000		0.000000	201.281851	145.881320					-0.600394
268.774000		0.000000	202.877135	145.881320					-0.599375
268.775000		0.000000	202.877135	145.881320					-0.598357
268.776000		0.000000	202.877135	145.881320					-0.599375
268.777000		0.000000	202.877135	145.881320					-0.600394
268.778000		0.000000	201.281851	145.881320					-0.599375
268.779000		0.000000	201.281851	145.881320					-0.600394
268.780000		0.000000	202.877135	145.881320					-0.599375
268.781000		0.000000	201.281851	145.881320					-0.599375
268.782000		0.000000	202.877135	145.310904					-0.599375
268.783000		0.000000	202.877135	145.881320					-0.598357
268.784000		0.000000	201.281851	145.881320					-0.597338
268.785000		0.000000	201.281851	145.881320					-0.598357
268.786000		0.000000	202.877135	145.310904					-0.597338
268.787000		0.000000	201.281851	145.881320					-0.598357
268.788000		0.000000	201.281851	145.881320					-0.599375
268.789000		0.000000	201.281851	145.881320					-0.599375
268.790000		0.000000	201.281851	145.881320					-0.599375
268.791000		0.000000	202.877135	145.881320					-0.599375
268.792000		0.000000	201.281851	145.881320					-0.600394
268.793000		0.000000	201.281851	145.881320					-0.599375
268.794000		0.000000	201.281851	145.881320					-0.599375
268.795000		0.000000	202.877135	145.881320					-0.598357
268.796000		0.000000	201.281851	145.881320					-0.599375
268.797000		0.000000	201.281851	145.881320					-0.600394
268.798000		0.000000	202.877135	145.881320					-0.598357
268.799000		0.000000	201.281851	145.881320					-0.598357
268.800000	0.308661	0.000000	201.281851	145.881320	5.000000	0.500000	0.000000	-0.669656	-0.597338
268.801000		0.000000	201.281851	145.310904					-0.598357
268.802000		0.000000	201.281851	145.881320					-0.598357
268.803000		0.000000	201.281851	145.881320					-0.598357
268.804000		0.000000	202.877135	145.881320					-0.598357
268.805000		0.000000	202.877135	145.881320					-0.598357
268.806000		0.000000	202.877135	145.881320					-0.598357
268.807000		0.000000	202.877135	145.881320					-0.597338
268.808000		0.000000	201.281851	145.881320					-0.598357
268.809000		0.000000	201.281851	145.881320					-0.599375
268.810000		0.000000	201.281851	145.881320					-0.600394
268.811000		0.000000	201.281851	145.881320					-0.600394
268.812000		0.000000	201.281851	145.881320					-0.599375
268.813000		0.000000	201.281851	145.881320					-0.600394
268.814000		0.000000	202.877135	145.881320					-0.599375
268.815000		0.000000	201.281851	145.881320					-0.599375
268.816000		0.000000	201.281851	145.881320					-0.598357
268.817000		0.000000	201.281851	145.881320					-0.599375
268.818000		0.000000	201.281851	145.881320					-0.598357
268.819000		0.000000	202.877135	145.881320					-0.597338
268.820000		0.000000	201.281851	145.881320					-0.598357
268.821000		0.000000	201.281851	145.881320					-0.597338
268.822000		0.000000	202.877135	145.881320					-0.599375
268.823000		0.000000	201.281851	145.881320					-0.599375
268.824000		0.000000	201.281851	145.881320					-0.598357
268.825000		0.000000	201.281851	145.881320					-0.598357
268.826000		0.000000	201.281851	145.881320					-0.599375
268.827000		0.000000	202.877135	145.881320					-0.599375
268.828000		0.000000	202.877135	145.881320					-0.600394
268.829000		0.000000	201.281851	145.881320					-0.600394
268.830000		0.000000	201.281851	145.881320					-0.599375
268.831000		0.000000	201.281851	145.881320					-0.599375
268.832000		0.000000	202.877135	145.881320					-0.600394
268.833000		0.000000	201.281851	145.881320					-0.599375
268.834000		0.000000	201.281851	145.881320					-0.599375
268.835000		0.000000	201.281851	145.881320					-0.598357
268.836000		0.000000	201.281851	145.881320					-0.598357
268.837000		0.000000	201.281851	145.881320					-0.597338
268.838000		0.000000	201.281851	145.881320					-0.598357
268.839000		0.000000	202.877135	145.881320					-0.598357
268.840000		0.000000	202.877135	145.881320					-0.598357
268.841000		0.000000	202.877135	145.881320					-0.598357
268.842000		0.000000	201.281851	145.881320					-0.598357
268.843000		0.000000	201.281851	145.881320					-0.599375
268.844000		0.000000	201.281851	145.881320					-0.599375
268.845000		0.000000	202.877135	145.881320					-0.599375
268.846000		0.000000	202.877135	145.310904					-0.599375
268.847000		0.000000	201.281851	145.881320					-0.600394
268.848000		0.000000	201.281851	145.881320					-0.599375
268.849000		0.000000	202.877135	145.881320					-0.599375
268.850000		0.000000	201.281851	145.881320					-0.599375
268.851000		0.000000	201.281851	145.881320					-0.599375
268.852000		0.000000	202.877135	145.881320					-0.598357
268.853000		0.000000	202.877135	145.881320					-0.599375
268.854000		0.000000	201.281851	145.881320					-0.598357
268.855000		0.000000	201.281851	145.881320					-0.598357
268.856000		0.000000	202.877135	145.881320					-0.597338
268.857000		0.000000	201.281851	145.881320					-0.598357
268.858000		0.000000	201.281851	145.881320					-0.598357
268.859000		0.000000	202.877135	145.310904					-0.599375
268.860000		0.000000	202.877135	145.310904					-0.599375
268.861000		0.000000	201.281851	145.881320					-0.599375
268.862000		0.000000	202.877135	145.881320					-0.599375
268.863000		0.000000	202.877135	145.881320					-0.599375
268.864000		0.000000	202.877135	145.881320					-0.599375
268.865000		0.000000	202.877135	145.310904					-0.600394
268.866000		0.000000	201.281851	145.881320					-0.599375
268.867000		0.000000	202.877135	145.881320					-0.600394
268.868000		0.000000	201.281851	145.881320					-0.599375
268.869000		0.000000	201.281851	145.881320					-0.598357
268.870000		0.000000	202.877135	145.881320					-0.598357
268.871000		0.000000	201.281851	145.881320					-0.599375
268.872000		0.000000	202.877135	145.881320					-0.598357
268.873000		0.000000	201.281851	145.881320					-0.598357
268.874000		0.000000	202.877135	145.881320					-0.597338
268.875000		0.000000	201.281851	145.881320					-0.599375
268.876000		0.000000	201.281851	145.881320					-0.598357
268.877000		0.000000	201.281851	145.881320					-0.599375
268.878000		0.000000	201.281851	145.881320					-0.598357
268.879000		0.000000	202.877135	145.881320					-0.599375
268.880000		0.000000	201.281851	145.881320					-0.598357
268.881000		0.000000	202.877135	145.881320					-0.599375
268.882000		0.000000	201.281851	145.881320					-0.600394
268.883000		0.000000	201.281851	145.881320					-0.599375
268.884000		0.000000	202.877135	145.881320					-0.599375
268.885000		0.000000	202.877135	145.881320					-0.599375
268.886000		0.000000	201.281851	145.881320					-0.598357
268.887000		0.000000	201.281851	145.881320					-0.597338
268.888000		0.000000	201.281851	145.881320					-0.598357
268.889000		0.000000	201.281851	145.881320					-0.598357
268.890000		0.000000	202.877135	145.881320					-0.598357
268.891000		0.000000	201.281851	145.881320					-0.598357
268.892000		0.000000	201.281851	145.881320					-0.597338
268.893000		0.000000	202.877135	145.881320					-0.599375
268.894000		0.000000	201.281851	145.881320					-0.599375
268.895000		0.000000	201.281851	145.881320					-0.598357
268.896000		0.000000	201.281851	145.881320					-0.599375
268.897000		0.000000	201.281851	145.881320					-0.599375
268.898000		0.000000	201.281851	145.881320					-0.600394
268.899000		0.000000	202.877135	145.881320					-0.598357
268.900000	0.417658	0.000000	201.281851	145.881320	5.000000	0.500000	0.000000	-0.669656	-0.600394
268.901000		0.000000	201.281851	145.881320					-0.600394
268.902000		0.000000	201.281851	145.881320					-0.598357
268.903000		0.000000	201.281851	145.310904					-0.598357
268.904000		0.000000	201.281851	145.881320					-0.599375
268.905000		0.000000	201.281851	145.881320					-0.599375
268.906000		0.000000	201.281851	145.881320					-0.598357
268.907000		0.000000	201.281851	145.881320					-0.598357
268.908000		0.000000	201.281851	145.881320					-0.597338
268.909000		0.000000	201.281851	145.881320					-0.598357
268.910000		0.000000	201.281851	145.881320					-0.598357
268.911000		0.000000	202.877135	145.881320					-0.598357
268.912000		0.000000	202.877135	145.881320					-0.598357
268.913000		0.000000	201.281851	145.881320					-0.599375
268.914000		0.000000	201.281851	145.881320					-0.599375
268.915000		0.000000	201.281851	145.881320					-0.599375
268.916000		0.000000	201.281851	145.881320					-0.599375
268.917000		0.000000	201.281851	145.881320					-0.600394
268.918000		0.000000	201.281851	145.310904					-0.600394
268.919000		0.000000	202.877135	145.881320					-0.599375
268.920000		0.000000	201.281851	145.881320					-0.599375
268.921000		0.000000	201.281851	145.881320					-0.600394
268.922000		0.000000	201.281851	145.881320					-0.599375
268.923000		0.000000	201.281851	145.881320					-0.599375
268.924000		0.000000	201.281851	145.881320					-0.599375
268.925000		0.000000	201.281851	145.881320					-0.598357
268.926000		0.000000	201.281851	145.881320					-0.598357
268.927000		0.000000	201.281851	145.881320					-0.598357
268.928000		0.000000	202.877135	145.881320					-0.598357
268.929000		0.000000	201.281851	145.881320					-0.598357
268.930000		0.000000	202.877135	145.881320					-0.598357
268.931000		0.000000	202.877135	145.881320					-0.599375
268.932000		0.000000	202.877135	145.881320					-0.599375
268.933000		0.000000	201.281851	145.881320					-0.600394
268.934000		0.000000	201.281851	145.881320					-0.600394
268.935000		0.000000	202.877135	145.881320					-0.599375
268.936000		0.000000	201.281851	145.881320					-0.600394
268.937000		0.000000	202.877135	145.881320					-0.599375
268.938000		0.000000	202.877135	145.881320					-0.599375
268.939000		0.000000	201.281851	145.881320					-0.599375
268.940000		0.000000	201.281851	145.881320					-0.598357
268.941000		0.000000	201.281851	145.881320					-0.598357
268.942000		0.000000	201.281851	145.881320					-0.598357
268.943000		0.000000	201.281851	145.881320					-0.597338
268.944000		0.000000	201.281851	145.881320					-0.598357
268.945000		0.000000	201.281851	145.881320					-0.599375
268.946000		0.000000	202.877135	145.881320					-0.598357
268.947000		0.000000	201.281851	145.881320					-0.599375
268.948000		0.000000	201.281851	145.881320					-0.598357
268.949000		0.000000	201.281851	145.881320					-0.600394
268.950000		0.000000	201.281851	145.881320					-0.599375
268.951000		0.000000	202.877135	145.881320					-0.599375
268.952000		0.000000	202.877135	145.881320					-0.599375
268.953000		0.000000	201.281851	145.881320					-0.599375
268.954000		0.000000	201.281851	145.881320					-0.600394
268.955000		0.000000	201.281851	145.881320					-0.599375
268.956000		0.000000	201.281851	145.881320					-0.598357
268.957000		0.000000	201.281851	145.881320					-0.598357
268.958000		0.000000	201.281851	145.881320					-0.599375
268.959000		0.000000	202.877135	145.881320					-0.598357
268.960000		0.000000	202.877135	145.881320					-0.597338
268.961000		0.000000	202.877135	145.881320					-0.599375
268.962000		0.000000	202.877135	145.881320					-0.598357
268.963000		0.000000	202.877135	145.310904					-0.599375
268.964000		0.000000	201.281851	145.881320					-0.599375
268.965000		0.000000	201.281851	145.881320					-0.598357
268.966000		0.000000	201.281851	145.881320					-0.599375
268.967000		0.000000	201.281851	145.881320					-0.599375
268.968000		0.000000	202.877135	145.881320					-0.599375
268.969000		0.000000	201.281851	145.881320					-0.599375
268.970000		0.000000	201.281851	145.881320					-0.600394
268.971000		0.000000	201.281851	145.310904					-0.599375
268.972000		0.000000	202.877135	145.881320					-0.600394
268.973000		0.000000	201.281851	145.881320					-0.600394
268.974000		0.000000	202.877135	145.881320					-0.599375
268.975000		0.000000	202.877135	145.881320					-0.599375
268.976000		0.000000	201.281851	145.310904					-0.599375
268.977000		0.000000	202.877135	145.881320					-0.598357
268.978000		0.000000	202.877135	145.881320					-0.599375
268.979000		0.000000	202.877135	145.310904					-0.599375
268.980000		0.000000	202.877135	145.881320					-0.598357
268.981000		0.000000	202.877135	145.310904					-0.599375
268.982000		0.000000	202.877135	145.881320					-0.599375
268.983000		0.000000	201.281851	145.881320					-0.598357
268.984000		0.000000	201.281851	145.881320					-0.598357
268.985000		0.000000	201.281851	145.881320					-0.600394
268.986000		0.000000	201.281851	145.881320					-0.599375
268.987000		0.000000	201.281851	145.881320					-0.598357
268.988000		0.000000	201.281851	145.881320					-0.600394
268.989000		0.000000	201.281851	145.881320					-0.599375
268.990000		0.000000	201.281851	145.881320					-0.599375
268.991000		0.000000	201.281851	145.881320					-0.600394
268.992000		0.000000	201.281851	145.881320					-0.600394
268.993000		0.000000	202.877135	145.881320					-0.599375
268.994000		0.000000	201.281851	145.881320					-0.598357
268.995000		0.000000	202.877135	145.881320					-0.598357
268.996000		0.000000	201.281851	145.881320					-0.598357
268.997000		0.000000	201.281851	145.881320					-0.598357
268.998000		0.000000	202.877135	145.881320					-0.599375
268.999000		0.000000	202.877135	145.881320					-0.598357
285.900000	0.000000	0.000000	202.877135	141.888413	5.000000	0.500000	0.000000	-0.669656	-0.603449
285.901000		0.000000	201.281851	141.888413					-0.603449
285.902000		0.000000	201.281851	141.888413					-0.604468
285.903000		0.000000	202.877135	141.888413					-0.603449
285.904000		0.000000	201.281851	141.888413					-0.604468
285.905000		0.000000	201.281851	141.888413					-0.602431
285.906000		0.000000	201.281851	141.888413					-0.604468
285.907000		0.000000	201.281851	141.317998					-0.604468
285.908000		0.000000	201.281851	141.888413					-0.603449
285.909000		0.000000	202.877135	141.888413					-0.604468
285.910000		0.000000	202.877135	141.888413					-0.603449
285.911000		0.000000	201.281851	141.888413					-0.603449
285.912000		0.000000	202.877135	141.888413					-0.603449
285.913000		0.000000	201.281851	141.888413					-0.602431
285.914000		0.000000	202.877135	141.888413					-0.603449
285.915000		0.000000	201.281851	141.888413					-0.603449
285.916000		0.000000	201.281851	141.888413					-0.603449
285.917000		0.000000	201.281851	141.888413					-0.602431
285.918000		0.000000	201.281851	141.888413					-0.602431
285.919000		0.000000	201.281851	141.888413					-0.603449
285.920000		0.000000	202.877135	141.888413					-0.603449
285.921000		0.000000	202.877135	141.317998					-0.604468
285.922000		0.000000	201.281851	141.888413					-0.603449
285.923000		0.000000	201.281851	141.888413					-0.604468
285.924000		0.000000	201.281851	141.888413					-0.603449
285.925000		0.000000	201.281851	141.888413					-0.603449
285.926000		0.000000	202.877135	141.317998					-0.602431
285.927000		0.000000	201.281851	141.888413					-0.603449
285.928000		0.000000	201.281851	141.888413					-0.603449
285.929000		0.000000	202.877135	141.888413					-0.603449
285.930000		0.000000	202.877135	141.888413					-0.602431
285.931000		0.000000	202.877135	141.888413					-0.603449
285.932000		0.000000	201.281851	141.888413					-0.602431
285.933000		0.000000	201.281851	141.888413					-0.603449
285.934000		0.000000	201.281851	141.888413					-0.602431
285.935000		0.000000	202.877135	141.317998					-0.603449
285.936000		0.000000	201.281851	141.888413					-0.604468
285.937000		0.000000	202.877135	141.888413					-0.602431
285.938000		0.000000	201.281851	141.888413					-0.603449
285.939000		0.000000	201.281851	141.888413					-0.604468
285.940000		0.000000	202.877135	141.888413					-0.603449
285.941000		0.000000	201.281851	141.888413					-0.604468
285.942000		0.000000	202.877135	141.888413					-0.604468
285.943000		0.000000	201.281851	141.888413					-0.604468
285.944000		0.000000	201.281851	141.888413					-0.604468
285.945000		0.000000	202.877135	141.888413					-0.602431
285.946000		0.000000	202.877135	141.888413					-0.603449
285.947000		0.000000	202.877135	141.317998					-0.603449
285.948000		0.000000	201.281851	141.888413					-0.603449
285.949000		0.000000	201.281851	141.888413					-0.602431
285.950000		0.000000	201.281851	141.888413					-0.602431
285.951000		0.000000	201.281851	141.888413					-0.602431
285.952000		0.000000	202.877135	141.888413					-0.603449
285.953000		0.000000	202.877135	141.888413					-0.603449
285.954000		0.000000	201.281851	141.888413					-0.602431
285.955000		0.000000	201.281851	141.888413					-0.604468
285.956000		0.000000	201.281851	141.888413					-0.603449
285.957000		0.000000	201.281851	141.888413					-0.603449
285.958000		0.000000	201.281851	141.317998					-0.603449
285.959000		0.000000	201.281851	141.888413					-0.603449
285.960000		0.000000	202.877135	141.888413					-0.604468
285.961000		0.000000	201.281851	141.888413					-0.603449
285.962000		0.000000	201.281851	141.888413					-0.604468
285.963000		0.000000	201.281851	141.888413					-0.603449
285.964000		0.000000	201.281851	141.888413					-0.603449
285.965000		0.000000	201.281851	141.888413					-0.603449
285.966000		0.000000	201.281851	141.888413					-0.603449
285.967000		0.000000	201.281851	141.888413					-0.603449
285.968000		0.000000	202.877135	141.888413					-0.601412
285.969000		0.000000	201.281851	141.888413					-0.603449
285.970000		0.000000	201.281851	141.317998					-0.603449
285.971000		0.000000	201.281851	141.888413					-0.602431
285.972000		0.000000	201.281851	141.888413					-0.602431
285.973000		0.000000	201.281851	141.888413					-0.603449
285.974000		0.000000	201.281851	141.888413					-0.603449
285.975000		0.000000	201.281851	141.888413					-0.603449
285.976000		0.000000	202.877135	141.888413					-0.604468
285.977000		0.000000	201.281851	141.888413					-0.604468
285.978000		0.000000	202.877135	141.888413					-0.603449
285.979000		0.000000	202.877135	141.888413					-0.602431
285.980000		0.000000	201.281851	141.888413					-0.603449
285.981000		0.000000	201.281851	141.888413					-0.603449
285.982000		0.000000	201.281851	141.888413					-0.602431
285.983000		0.000000	201.281851	141.888413					-0.603449
285.984000		0.000000	201.281851	141.317998					-0.603449
285.985000		0.000000	201.281851	141.888413					-0.602431
285.986000		0.000000	202.877135	141.888413					-0.603449
285.987000		0.000000	201.281851	141.888413					-0.602431
285.988000		0.000000	201.281851	141.888413					-0.602431
285.989000		0.000000	201.281851	141.317998					-0.602431
285.990000		0.000000	202.877135	141.888413					-0.603449
285.991000		0.000000	202.877135	141.888413					-0.603449
285.992000		0.000000	202.877135	141.888413					-0.603449
285.993000		0.000000	201.281851	141.888413					-0.605486
285.994000		0.000000	202.877135	141.888413					-0.604468
285.995000		0.000000	201.281851	141.888413					-0.604468
285.996000		0.000000	202.877135	141.888413					-0.603449
285.997000		0.000000	202.877135	141.317998					-0.603449
285.998000		0.000000	202.877135	141.317998					-0.603449
285.999000		0.000000	201.281851	141.317998					-0.603449
286.000000	0.203787	0.000000	201.281851	141.888413	5.000000	0.500000	0.000000	-0.669656	-0.603449
286.001000		0.000000	202.877135	141.888413					-0.603449
286.002000		0.000000	202.877135	141.888413					-0.602431
286.003000		0.000000	201.281851	141.317998					-0.602431
286.004000		0.000000	202.877135	141.888413					-0.603449
286.005000		0.000000	201.281851	141.888413					-0.603449
286.006000		0.000000	201.281851	141.888413					-0.603449
286.007000		0.000000	201.281851	141.317998					-0.603449
286.008000		0.000000	201.281851	141.317998					-0.603449
286.009000		0.000000	201.281851	141.888413					-0.603449
286.010000		0.000000	201.281851	141.888413					-0.604468
286.011000		0.000000	201.281851	141.317998					-0.603449
286.012000		0.000000	201.281851	141.888413					-0.604468
286.013000		0.000000	201.281851	141.888413					-0.604468
286.014000		0.000000	201.281851	141.888413					-0.604468
286.015000		0.000000	202.877135	141.888413					-0.604468
286.016000		0.000000	201.281851	141.888413					-0.604468
286.017000		0.000000	201.281851	141.888413					-0.603449
286.018000		0.000000	202.877135	141.317998					-0.603449
286.019000		0.000000	202.877135	141.888413					-0.602431
286.020000		0.000000	201.281851	141.317998					-0.603449
286.021000		0.000000	202.877135	141.888413					-0.602431
286.022000		0.000000	201.281851	141.888413					-0.603449
286.023000		0.000000	201.281851	141.888413					-0.603449
286.024000		0.000000	201.281851	141.888413					-0.602431
286.025000		0.000000	201.281851	141.888413					-0.603449
286.026000		0.000000	201.281851	141.317998					-0.603449
286.027000		0.000000	202.877135	141.888413					-0.604468
286.028000		0.000000	201.281851	141.888413					-0.604468
286.029000		0.000000	201.281851	141.317998					-0.604468
286.030000		0.000000	202.877135	141.888413					-0.604468
286.031000		0.000000	201.281851	141.888413					-0.603449
286.032000		0.000000	202.877135	141.888413					-0.603449
286.033000		0.000000	202.877135	141.888413					-0.604468
286.034000		0.000000	201.281851	141.888413					-0.603449
286.035000		0.000000	202.877135	141.317998					-0.602431
286.036000		0.000000	201.281851	141.888413					-0.604468
286.037000		0.000000	202.877135	141.888413					-0.603449
286.038000		0.000000	201.281851	141.888413					-0.601412
286.039000		0.000000	202.877135	141.888413					-0.603449
286.040000		0.000000	201.281851	141.888413					-0.602431
286.041000		0.000000	202.877135	141.888413					-0.603449
286.042000		0.000000	201.281851	141.888413					-0.603449
286.043000		0.000000	201.281851	141.888413					-0.603449
286.044000		0.000000	202.877135	141.888413					-0.604468
286.045000		0.000000	201.281851	141.888413					-0.604468
286.046000		0.000000	202.877135	141.888413					-0.603449
286.047000		0.000000	202.877135	141.888413					-0.604468
286.048000		0.000000	201.281851	141.888413					-0.603449
286.049000		0.000000	201.281851	141.888413					-0.604468
286.050000		0.000000	201.281851	141.888413					-0.604468
286.051000		0.000000	201.281851	141.888413					-0.604468
286.052000		0.000000	201.281851	141.317998					-0.602431
286.053000		0.000000	202.877135	141.317998					-0.603449
286.054000		0.000000	201.281851	141.888413					-0.602431
286.055000		0.000000	202.877135	141.888413					-0.602431
286.056000		0.000000	202.877135	141.888413					-0.603449
286.057000		0.000000	202.877135	141.888413					-0.602431
286.058000		0.000000	202.877135	141.888413					-0.602431
286.059000		0.000000	201.281851	141.317998					-0.603449
286.060000		0.000000	201.281851	141.888413					-0.604468
286.061000		0.000000	201.281851	141.888413					-0.603449
286.062000		0.000000	202.877135	141.888413					-0.603449
286.063000		0.000000	201.281851	141.888413					-0.604468
286.064000		0.000000	201.281851	141.888413					-0.603449
286.065000		0.000000	201.281851	141.888413					-0.603449
286.066000		0.000000	202.877135	141.888413					-0.604468
286.067000		0.000000	202.877135	141.317998					-0.602431
286.068000		0.000000	201.281851	141.888413					-0.603449
286.069000		0.000000	202.877135	141.888413					-0.604468
286.070000		0.000000	201.281851	141.888413					-0.603449
286.071000		0.000000	202.877135	141.888413					-0.603449
286.072000		0.000000	202.877135	141.888413					-0.603449
286.073000		0.000000	201.281851	141.888413					-0.603449
286.074000		0.000000	201.281851	141.888413					-0.602431
286.075000		0.000000	202.877135	141.888413					-0.604468
286.076000		0.000000	202.877135	141.888413					-0.602431
286.077000		0.000000	201.281851	141.888413					-0.603449
286.078000		0.000000	201.281851	141.317998					-0.603449
286.079000		0.000000	201.281851	141.888413					-0.603449
286.080000		0.000000	201.281851	141.888413					-0.603449
286.081000		0.000000	202.877135	141.888413					-0.603449
286.082000		0.000000	201.281851	141.888413					-0.603449
286.083000		0.000000	202.877135	141.888413					-0.604468
286.084000		0.000000	201.281851	141.888413					-0.602431
286.085000		0.000000	201.281851	141.888413					-0.603449
286.086000		0.000000	202.877135	141.317998					-0.602431
286.087000		0.000000	202.877135	141.317998					-0.602431
286.088000		0.000000	201.281851	141.888413					-0.602431
286.089000		0.000000	202.877135	141.888413					-0.603449
286.090000		0.000000	202.877135	141.888413					-0.603449
286.091000		0.000000	201.281851	141.888413					-0.602431
286.092000		0.000000	202.877135	141.888413					-0.603449
286.093000		0.000000	201.281851	141.888413					-0.602431
286.094000		0.000000	202.877135	141.888413					-0.603449
286.095000		0.000000	201.281851	141.888413					-0.602431
286.096000		0.000000	201.281851	141.888413					-0.603449
286.097000		0.000000	201.281851	141.317998					-0.602431
286.098000		0.000000	201.281851	141.888413					-0.603449
286.099000		0.000000	202.877135	141.888413					-0.603449
286.100000	0.309991	0.000000	202.877135	141.888413	5.000000	0.500000	0.000000	-0.669656	-0.604468
286.101000		0.000000	202.877135	141.888413					-0.604468
286.102000		0.000000	202.877135	141.888413					-0.604468
286.103000		0.000000	201.281851	141.317998					-0.604468
286.104000		0.000000	202.877135	141.888413					-0.603449
286.105000		0.000000	201.281851	141.317998					-0.603449
286.106000		0.000000	201.281851	141.888413					-0.602431
286.107000		0.000000	201.281851	141.888413					-0.602431
286.108000		0.000000	201.281851	141.888413					-0.603449
286.109000		0.000000	201.281851	141.888413					-0.602431
286.110000		0.000000	201.281851	141.888413					-0.603449
286.111000		0.000000	201.281851	141.888413					-0.602431
286.112000		0.000000	201.281851	141.888413					-0.603449
286.113000		0.000000	202.877135	141.888413					-0.603449
286.114000		0.000000	201.281851	141.888413					-0.603449
286.115000		0.000000	201.281851	141.888413					-0.603449
286.116000		0.000000	202.877135	141.888413					-0.603449
286.117000		0.000000	201.281851	141.888413					-0.604468
286.118000		0.000000	202.877135	141.888413					-0.603449
286.119000		0.000000	202.877135	141.888413					-0.604468
286.120000		0.000000	202.877135	141.888413					-0.604468
286.121000		0.000000	201.281851	141.888413					-0.604468
286.122000		0.000000	202.877135	141.888413					-0.604468
286.123000		0.000000	201.281851	141.888413					-0.604468
286.124000		0.000000	201.281851	141.888413					-0.603449
286.125000		0.000000	202.877135	141.888413					-0.604468
286.126000		0.000000	201.281851	141.317998					-0.602431
286.127000		0.000000	201.281851	141.888413					-0.603449
286.128000		0.000000	201.281851	141.888413					-0.602431
286.129000		0.000000	201.281851	141.888413					-0.602431
286.130000		0.000000	201.281851	141.888413					-0.604468
286.131000		0.000000	201.281851	141.888413					-0.603449
286.132000		0.000000	202.877135	141.888413					-0.603449
286.133000		0.000000	202.877135	141.888413					-0.602431
286.134000		0.000000	201.281851	141.888413					-0.603449
286.135000		0.000000	201.281851	141.317998					-0.602431
286.136000		0.000000	202.877135	141.888413					-0.604468
286.137000		0.000000	201.281851	141.888413					-0.602431
286.138000		0.000000	202.877135	141.888413					-0.604468
286.139000		0.000000	202.877135	141.888413					-0.603449
286.140000		0.000000	201.281851	141.888413					-0.603449
286.141000		0.000000	202.877135	141.888413					-0.604468
286.142000		0.000000	201.281851	141.888413					-0.603449
286.143000		0.000000	202.877135	141.317998					-0.602431
286.144000		0.000000	202.877135	141.888413					-0.603449
286.145000		0.000000	201.281851	141.888413					-0.603449
286.146000		0.000000	201.281851	141.888413					-0.603449
286.147000		0.000000	201.281851	141.888413					-0.603449
286.148000		0.000000	201.281851	141.888413					-0.604468
286.149000		0.000000	201.281851	141.888413					-0.602431
286.150000		0.000000	201.281851	141.888413					-0.603449
286.151000		0.000000	201.281851	141.888413					-0.604468
286.152000		0.000000	202.877135	141.888413					-0.604468
286.153000		0.000000	201.281851	141.888413					-0.604468
286.154000		0.000000	201.281851	141.888413					-0.604468
286.155000		0.000000	201.281851	141.888413					-0.603449
286.156000		0.000000	202.877135	141.888413					-0.603449
286.157000		0.000000	201.281851	141.888413					-0.603449
286.158000		0.000000	202.877135	141.888413					-0.603449
286.159000		0.000000	201.281851	141.317998					-0.603449
286.160000		0.000000	202.877135	141.888413					-0.604468
286.161000		0.000000	201.281851	141.317998					-0.603449
286.162000		0.000000	201.281851	141.888413					-0.604468
286.163000		0.000000	202.877135	141.888413					-0.603449
286.164000		0.000000	201.281851	141.317998					-0.603449
286.165000		0.000000	202.877135	141.888413					-0.603449
286.166000		0.000000	201.281851	141.888413					-0.603449
286.167000		0.000000	201.281851	141.888413					-0.604468
286.168000		0.000000	201.281851	141.888413					-0.603449
286.169000		0.000000	202.877135	141.888413					-0.604468
286.170000		0.000000	202.877135	141.888413					-0.603449
286.171000		0.000000	201.281851	141.888413					-0.603449
286.172000		0.000000	201.281851	141.317998					-0.603449
286.173000		0.000000	201.281851	141.888413					-0.603449
286.174000		0.000000	202.877135	141.888413					-0.604468
286.175000		0.000000	201.281851	141.888413					-0.603449
286.176000		0.000000	201.281851	141.888413					-0.604468
286.177000		0.000000	202.877135	141.888413					-0.604468
286.178000		0.000000	202.877135	141.888413					-0.603449
286.179000		0.000000	201.281851	141.888413					-0.604468
286.180000		0.000000	201.281851	141.888413					-0.602431
286.181000		0.000000	201.281851	141.888413					-0.603449
286.182000		0.000000	201.281851	141.888413					-0.603449
286.183000		0.000000	201.281851	141.888413					-0.602431
286.184000		0.000000	202.877135	141.888413					-0.604468
286.185000		0.000000	201.281851	141.888413					-0.603449
286.186000		0.000000	201.281851	141.888413					-0.604468
286.187000		0.000000	201.281851	141.888413					-0.603449
286.188000		0.000000	201.281851	141.888413					-0.603449
286.189000		0.000000	201.281851	141.888413					-0.603449
286.190000		0.000000	202.877135	141.888413					-0.604468
286.191000		0.000000	201.281851	141.888413					-0.604468
286.192000		0.000000	201.281851	141.888413					-0.604468
286.193000		0.000000	201.281851	141.888413					-0.604468
286.194000		0.000000	201.281851	141.888413					-0.604468
286.195000		0.000000	201.281851	141.888413					-0.604468
286.196000		0.000000	202.877135	141.888413					-0.603449
286.197000		0.000000	202.877135	141.888413					-0.602431
286.198000		0.000000	201.281851	141.888413					-0.602431
286.199000		0.000000	202.877135	141.317998					-0.603449
286.200000	0.438503	0.000000	202.877135	141.888413	5.000000	0.500000	0.000000	-0.669656	-0.604468
286.201000		0.000000	202.877135	141.888413					-0.603449
286.202000		0.000000	201.281851	141.888413					-0.604468
286.203000		0.000000	201.281851	141.888413					-0.603449
286.204000		0.000000	201.281851	141.888413					-0.603449
286.205000		0.000000	202.877135	141.888413					-0.603449
286.206000		0.000000	201.281851	141.317998					-0.602431
286.207000		0.000000	201.281851	141.888413					-0.603449
286.208000		0.000000	202.877135	141.888413					-0.603449
286.209000		0.000000	201.281851	141.888413					-0.602431
286.210000		0.000000	201.281851	141.888413					-0.602431
286.211000		0.000000	201.281851	141.888413					-0.603449
286.212000		0.000000	202.877135	141.888413					-0.603449
286.213000		0.000000	201.281851	141.888413					-0.603449
286.214000		0.000000	201.281851	141.888413					-0.603449
286.215000		0.000000	201.281851	141.888413					-0.602431
286.216000		0.000000	201.281851	141.888413					-0.602431
286.217000		0.000000	202.877135	141.888413					-0.603449
286.218000		0.000000	202.877135	141.888413					-0.602431
286.219000		0.000000	202.877135	141.888413					-0.604468
286.220000		0.000000	201.281851	141.888413					-0.602431
286.221000		0.000000	201.281851	141.888413					-0.603449
286.222000		0.000000	202.877135	141.888413					-0.603449
286.223000		0.000000	201.281851	141.888413					-0.603449
286.224000		0.000000	201.281851	141.317998					-0.602431
286.225000		0.000000	201.281851	141.888413					-0.603449
286.226000		0.000000	202.877135	141.888413					-0.604468
286.227000		0.000000	201.281851	141.888413					-0.604468
286.228000		0.000000	201.281851	141.888413					-0.602431
286.229000		0.000000	201.281851	141.888413					-0.603449
286.230000		0.000000	201.281851	141.888413					-0.604468
286.231000		0.000000	201.281851	141.888413					-0.603449
286.232000		0.000000	201.281851	141.888413					-0.603449
286.233000		0.000000	201.281851	141.888413					-0.602431
286.234000		0.000000	202.877135	141.888413					-0.603449
286.235000		0.000000	202.877135	141.317998					-0.602431
286.236000		0.000000	202.877135	141.888413					-0.604468
286.237000		0.000000	201.281851	141.888413					-0.603449
286.238000		0.000000	202.877135	141.888413					-0.602431
286.239000		0.000000	202.877135	141.888413					-0.602431
286.240000		0.000000	202.877135	141.317998					-0.604468
286.241000		0.000000	201.281851	141.888413					-0.604468
286.242000		0.000000	202.877135	141.888413					-0.603449
286.243000		0.000000	202.877135	141.888413					-0.604468
286.244000		0.000000	201.281851	141.888413					-0.603449
286.245000		0.000000	201.281851	141.888413					-0.604468
286.246000		0.000000	201.281851	141.317998					-0.603449
286.247000		0.000000	202.877135	141.888413					-0.604468
286.248000		0.000000	202.877135	141.888413					-0.602431
286.249000		0.000000	202.877135	141.888413					-0.603449
286.250000		0.000000	202.877135	141.888413					-0.603449
286.251000		0.000000	202.877135	141.888413					-0.603449
286.252000		0.000000	202.877135	141.888413					-0.604468
286.253000		0.000000	202.877135	141.888413					-0.602431
286.254000		0.000000	201.281851	141.888413					-0.603449
286.255000		0.000000	201.281851	141.888413					-0.603449
286.256000		0.000000	201.281851	141.888413					-0.604468
286.257000		0.000000	201.281851	141.888413					-0.604468
286.258000		0.000000	202.877135	141.888413					-0.603449
286.259000		0.000000	202.877135	141.317998					-0.603449
286.260000		0.000000	201.281851	141.888413					-0.604468
286.261000		0.000000	201.281851	141.888413					-0.603449
286.262000		0.000000	202.877135	141.888413					-0.603449
286.263000		0.000000	201.281851	141.888413					-0.604468
286.264000		0.000000	202.877135	141.888413					-0.604468
286.265000		0.000000	201.281851	141.317998					-0.602431
286.266000		0.000000	202.877135	141.888413					-0.604468
286.267000		0.000000	201.281851	141.888413					-0.603449
286.268000		0.000000	201.281851	141.888413					-0.603449
286.269000		0.000000	202.877135	141.888413					-0.602431
286.270000		0.000000	201.281851	141.317998					-0.604468
286.271000		0.000000	202.877135	141.888413					-0.603449
286.272000		0.000000	201.281851	141.888413					-0.603449
286.273000		0.000000	201.281851	141.317998					-0.603449
286.274000		0.000000	201.281851	141.317998					-0.603449
286.275000		0.000000	202.877135	141.317998					-0.603449
286.276000		0.000000	201.281851	141.888413					-0.604468
286.277000		0.000000	202.877135	141.888413					-0.602431
286.278000		0.000000	201.281851	141.888413					-0.603449
286.279000		0.000000	202.877135	141.888413					-0.602431
286.280000		0.000000	202.877135	141.888413					-0.604468
286.281000		0.000000	201.281851	141.888413					-0.604468
286.282000		0.000000	202.877135	141.888413					-0.602431
286.283000		0.000000	201.281851	141.888413					-0.604468
286.284000		0.000000	201.281851	141.317998					-0.603449
286.285000		0.000000	201.281851	141.888413					-0.604468
286.286000		0.000000	201.281851	141.888413					-0.604468
286.287000		0.000000	201.281851	141.888413					-0.604468
286.288000		0.000000	202.877135	141.317998					-0.603449
286.289000		0.000000	201.281851	141.888413					-0.602431
286.290000		0.000000	201.281851	141.888413					-0.603449
286.291000		0.000000	201.281851	141.888413					-0.603449
286.292000		0.000000	201.281851	141.888413					-0.604468
286.293000		0.000000	202.877135	141.317998					-0.603449
286.294000		0.000000	202.877135	141.888413					-0.602431
286.295000		0.000000	201.281851	141.888413					-0.604468
286.296000		0.000000	201.281851	141.888413					-0.603449
286.297000		0.000000	202.877135	141.888413					-0.602431
286.298000		0.000000	201.281851	141.888413					-0.603449
286.299000		0.000000	201.281851	141.888413					-0.603449
303.200000	0.000000	0.000000	201.281851	136.754676	5.000000	0.500000	0.000000	-0.669656	-0.617709
303.201000		0.000000	201.281851	136.184260					-0.617709
303.202000		0.000000	201.281851	136.754676					-0.616691
303.203000		0.000000	201.281851	136.754676					-0.618728
303.204000		0.000000	201.281851	136.184260					-0.618728
303.205000		0.000000	201.281851	136.754676					-0.618728
303.206000		0.000000	201.281851	136.754676					-0.618728
303.207000		0.000000	201.281851	136.184260					-0.619746
303.208000		0.000000	202.877135	136.754676					-0.618728
303.209000		0.000000	201.281851	136.184260					-0.618728
303.210000		0.000000	202.877135	136.754676					-0.618728
303.211000		0.000000	202.877135	136.754676					-0.618728
303.212000		0.000000	202.877135	136.754676					-0.618728
303.213000		0.000000	201.281851	136.184260					-0.618728
303.214000		0.000000	201.281851	136.754676					-0.618728
303.215000		0.000000	201.281851	136.754676					-0.617709
303.216000		0.000000	202.877135	136.184260					-0.616691
303.217000		0.000000	201.281851	136.184260					-0.617709
303.218000		0.000000	201.281851	136.754676					-0.617709
303.219000		0.000000	201.281851	136.754676					-0.617709
303.220000		0.000000	201.281851	136.754676					-0.617709
303.221000		0.000000	201.281851	136.184260					-0.618728
303.222000		0.000000	201.281851	136.754676					-0.617709
303.223000		0.000000	202.877135	136.754676					-0.618728
303.224000		0.000000	201.281851	136.754676					-0.618728
303.225000		0.000000	201.281851	136.754676					-0.619746
303.226000		0.000000	201.281851	136.754676					-0.619746
303.227000		0.000000	201.281851	136.754676					-0.619746
303.228000		0.000000	202.877135	136.754676					-0.618728
303.229000		0.000000	202.877135	136.184260					-0.618728
303.230000		0.000000	201.281851	136.754676					-0.617709
303.231000		0.000000	202.877135	136.754676					-0.617709
303.232000		0.000000	202.877135	136.754676					-0.617709
303.233000		0.000000	201.281851	136.754676					-0.617709
303.234000		0.000000	202.877135	136.754676					-0.617709
303.235000		0.000000	202.877135	136.184260					-0.617709
303.236000		0.000000	201.281851	136.754676					-0.617709
303.237000		0.000000	202.877135	136.754676					-0.617709
303.238000		0.000000	201.281851	136.184260					-0.617709
303.239000		0.000000	201.281851	136.184260					-0.618728
303.240000		0.000000	201.281851	136.184260					-0.618728
303.241000		0.000000	201.281851	136.754676					-0.618728
303.242000		0.000000	201.281851	136.754676					-0.618728
303.243000		0.000000	201.281851	136.754676					-0.618728
303.244000		0.000000	201.281851	136.184260					-0.618728
303.245000		0.000000	201.281851	136.184260					-0.619746
303.246000		0.000000	202.877135	136.184260					-0.618728
303.247000		0.000000	201.281851	136.754676					-0.618728
303.248000		0.000000	202.877135	136.754676					-0.617709
303.249000		0.000000	201.281851	136.754676					-0.618728
303.250000		0.000000	201.281851	136.754676					-0.617709
303.251000		0.000000	202.877135	136.754676					-0.617709
303.252000		0.000000	201.281851	136.184260					-0.617709
303.253000		0.000000	202.877135	136.754676					-0.617709
303.254000		0.000000	202.877135	136.754676					-0.617709
303.255000		0.000000	202.877135	136.754676					-0.618728
303.256000		0.000000	202.877135	136.754676					-0.617709
303.257000		0.000000	201.281851	136.184260					-0.618728
303.258000		0.000000	201.281851	136.184260					-0.618728
303.259000		0.000000	201.281851	136.754676					-0.618728
303.260000		0.000000	202.877135	136.754676					-0.618728
303.261000		0.000000	201.281851	136.184260					-0.618728
303.262000		0.000000	201.281851	136.754676					-0.617709
303.263000		0.000000	202.877135	136.184260					-0.619746
303.264000		0.000000	201.281851	136.184260					-0.618728
303.265000		0.000000	202.877135	136.754676					-0.618728
303.266000		0.000000	201.281851	136.184260					-0.617709
303.267000		0.000000	202.877135	136.184260					-0.617709
303.268000		0.000000	201.281851	136.754676					-0.616691
303.269000		0.000000	201.281851	136.754676					-0.617709
303.270000		0.000000	201.281851	136.754676					-0.617709
303.271000		0.000000	202.877135	136.184260					-0.618728
303.272000		0.000000	201.281851	136.754676					-0.617709
303.273000		0.000000	202.877135	136.754676					-0.618728
303.274000		0.000000	202.877135	136.754676					-0.618728
303.275000		0.000000	202.877135	136.754676					-0.619746
303.276000		0.000000	202.877135	136.184260					-0.617709
303.277000		0.000000	201.281851	136.184260					-0.618728
303.278000		0.000000	202.877135	136.184260					-0.619746
303.279000		0.000000	201.281851	136.184260					-0.618728
303.280000		0.000000	202.877135	136.754676					-0.618728
303.281000		0.000000	202.877135	136.754676					-0.617709
303.282000		0.000000	201.281851	136.184260					-0.618728
303.283000		0.000000	201.281851	136.184260					-0.617709
303.284000		0.000000	201.281851	136.754676					-0.617709
303.285000		0.000000	201.281851	136.754676					-0.617709
303.286000		0.000000	201.281851	136.184260					-0.617709
303.287000		0.000000	201.281851	136.754676					-0.617709
303.288000		0.000000	201.281851	136.754676					-0.617709
303.289000		0.000000	201.281851	136.184260					-0.617709
303.290000		0.000000	201.281851	136.184260					-0.617709
303.291000		0.000000	202.877135	136.184260					-0.617709
303.292000		0.000000	202.877135	136.754676					-0.617709
303.293000		0.000000	202.877135	136.754676					-0.618728
303.294000		0.000000	201.281851	136.754676					-0.618728
303.295000		0.000000	202.877135	136.754676					-0.619746
303.296000		0.000000	202.877135	136.754676					-0.618728
303.297000		0.000000	201.281851	136.754676					-0.619746
303.298000		0.000000	201.281851	136.754676					-0.618728
303.299000		0.000000	201.281851	136.184260					-0.618728
303.300000	0.238503	0.000000	202.877135	136.184260	5.000000	0.500000	0.000000	-0.669656	-0.618728
303.301000		0.000000	201.281851	136.754676					-0.618728
303.302000		0.000000	202.877135	136.754676					-0.617709
303.303000		0.000000	201.281851	136.754676					-0.617709
303.304000		0.000000	201.281851	136.754676					-0.617709
303.305000		0.000000	202.877135	136.754676					-0.617709
303.306000		0.000000	201.281851	136.754676					-0.618728
303.307000		0.000000	201.281851	136.754676					-0.617709
303.308000		0.000000	202.877135	136.754676					-0.617709
303.309000		0.000000	201.281851	136.754676					-0.618728
303.310000		0.000000	201.281851	136.754676					-0.617709
303.311000		0.000000	202.877135	136.184260					-0.619746
303.312000		0.000000	201.281851	136.754676					-0.619746
303.313000		0.000000	201.281851	136.184260					-0.618728
303.314000		0.000000	201.281851	136.754676					-0.618728
303.315000		0.000000	201.281851	136.754676					-0.618728
303.316000		0.000000	201.281851	136.754676					-0.618728
303.317000		0.000000	201.281851	136.754676					-0.618728
303.318000		0.000000	201.281851	136.754676					-0.617709
303.319000		0.000000	201.281851	136.754676					-0.617709
303.320000		0.000000	201.281851	136.184260					-0.617709
303.321000		0.000000	201.281851	136.754676					-0.617709
303.322000		0.000000	201.281851	136.754676					-0.617709
303.323000		0.000000	201.281851	136.184260					-0.617709
303.324000		0.000000	201.281851	136.184260					-0.617709
303.325000		0.000000	202.877135	136.184260					-0.618728
303.326000		0.000000	201.281851	136.754676					-0.618728
303.327000		0.000000	202.877135	136.184260					-0.618728
303.328000		0.000000	201.281851	136.184260					-0.618728
303.329000		0.000000	201.281851	136.754676					-0.618728
303.330000		0.000000	201.281851	136.184260					-0.617709
303.331000		0.000000	201.281851	136.754676					-0.618728
303.332000		0.000000	201.281851	136.754676					-0.618728
303.333000		0.000000	201.281851	136.754676					-0.618728
303.334000		0.000000	201.281851	136.754676					-0.619746
303.335000		0.000000	201.281851	136.754676					-0.618728
303.336000		0.000000	201.281851	136.184260					-0.618728
303.337000		0.000000	201.281851	136.754676					-0.617709
303.338000		0.000000	202.877135	136.754676					-0.618728
303.339000		0.000000	201.281851	136.184260					-0.617709
303.340000		0.000000	201.281851	136.184260					-0.616691
303.341000		0.000000	201.281851	136.754676					-0.617709
303.342000		0.000000	201.281851	136.184260					-0.617709
303.343000		0.000000	202.877135	136.184260					-0.617709
303.344000		0.000000	201.281851	136.754676					-0.618728
303.345000		0.000000	202.877135	136.754676					-0.617709
303.346000		0.000000	202.877135	136.754676					-0.618728
303.347000		0.000000	202.877135	136.754676					-0.618728
303.348000		0.000000	201.281851	136.754676					-0.618728
303.349000		0.000000	202.877135	136.754676					-0.619746
303.350000		0.000000	201.281851	136.754676					-0.617709
303.351000		0.000000	201.281851	136.754676					-0.617709
303.352000		0.000000	202.877135	136.754676					-0.618728
303.353000		0.000000	202.877135	136.184260					-0.617709
303.354000		0.000000	201.281851	136.754676					-0.617709
303.355000		0.000000	201.281851	136.184260					-0.617709
303.356000		0.000000	202.877135	136.754676					-0.618728
303.357000		0.000000	201.281851	136.754676					-0.618728
303.358000		0.000000	201.281851	136.754676					-0.617709
303.359000		0.000000	201.281851	136.184260					-0.616691
303.360000		0.000000	201.281851	136.184260					-0.617709
303.361000		0.000000	201.281851	136.754676					-0.617709
303.362000		0.000000	202.877135	136.184260					-0.618728
303.363000		0.000000	201.281851	136.754676					-0.618728
303.364000		0.000000	202.877135	136.754676					-0.618728
303.365000		0.000000	202.877135	136.184260					-0.618728
303.366000		0.000000	201.281851	136.184260					-0.618728
303.367000		0.000000	201.281851	136.184260					-0.618728
303.368000		0.000000	202.877135	136.754676					-0.619746
303.369000		0.000000	201.281851	136.184260					-0.618728
303.370000		0.000000	201.281851	136.754676					-0.617709
303.371000		0.000000	202.877135	136.754676					-0.617709
303.372000		0.000000	201.281851	136.184260					-0.617709
303.373000		0.000000	201.281851	136.754676					-0.618728
303.374000		0.000000	201.281851	136.754676					-0.617709
303.375000		0.000000	202.877135	136.754676					-0.617709
303.376000		0.000000	201.281851	136.184260					-0.618728
303.377000		0.000000	202.877135	136.754676					-0.617709
303.378000		0.000000	202.877135	136.184260					-0.617709
303.379000		0.000000	201.281851	136.754676					-0.617709
303.380000		0.000000	201.281851	136.184260					-0.618728
303.381000		0.000000	201.281851	136.754676					-0.618728
303.382000		0.000000	201.281851	136.754676					-0.618728
303.383000		0.000000	201.281851	136.754676					-0.618728
303.384000		0.000000	201.281851	136.754676					-0.618728
303.385000		0.000000	201.281851	136.754676					-0.619746
303.386000		0.000000	201.281851	136.754676					-0.618728
303.387000		0.000000	202.877135	136.184260					-0.618728
303.388000		0.000000	202.877135	136.184260					-0.617709
303.389000		0.000000	201.281851	136.184260					-0.617709
303.390000		0.000000	202.877135	136.754676					-0.617709
303.391000		0.000000	201.281851	136.754676					-0.617709
303.392000		0.000000	202.877135	136.754676					-0.617709
303.393000		0.000000	201.281851	136.754676					-0.617709
303.394000		0.000000	202.877135	136.754676					-0.617709
303.395000		0.000000	202.877135	136.184260					-0.617709
303.396000		0.000000	201.281851	136.754676					-0.617709
303.397000		0.000000	201.281851	136.184260					-0.618728
303.398000		0.000000	201.281851	136.184260					-0.617709
303.399000		0.000000	201.281851	136.184260					-0.618728
303.400000	0.372610	0.000000	201.281851	136.184260	5.000000	0.500000	0.000000	-0.669656	-0.618728
303.401000		0.000000	202.877135	136.754676					-0.619746
303.402000		0.000000	202.877135	136.754676					-0.618728
303.403000		0.000000	201.281851	136.754676					-0.618728
303.404000		0.000000	201.281851	136.754676					-0.618728
303.405000		0.000000	202.877135	136.754676					-0.619746
303.406000		0.000000	202.877135	136.184260					-0.618728
303.407000		0.000000	201.281851	136.184260					-0.617709
303.408000		0.000000	201.281851	136.754676					-0.618728
303.409000		0.000000	201.281851	136.754676					-0.617709
303.410000		0.000000	202.877135	136.184260					-0.616691
303.411000		0.000000	201.281851	136.184260					-0.616691
303.412000		0.000000	201.281851	136.184260					-0.617709
303.413000		0.000000	201.281851	136.184260					-0.617709
303.414000		0.000000	201.281851	136.754676					-0.617709
303.415000		0.000000	202.877135	136.754676					-0.617709
303.416000		0.000000	202.877135	136.184260					-0.618728
303.417000		0.000000	201.281851	136.754676					-0.618728
303.418000		0.000000	201.281851	136.184260					-0.618728
303.419000		0.000000	202.877135	136.754676					-0.618728
303.420000		0.000000	201.281851	136.184260					-0.618728
303.421000		0.000000	201.281851	136.754676					-0.618728
303.422000		0.000000	202.877135	136.754676					-0.618728
303.423000		0.000000	201.281851	136.754676					-0.617709
303.424000		0.000000	202.877135	136.184260					-0.618728
303.425000		0.000000	201.281851	136.184260					-0.618728
303.426000		0.000000	201.281851	136.184260					-0.617709
303.427000		0.000000	202.877135	136.754676					-0.617709
303.428000		0.000000	201.281851	136.184260					-0.617709
303.429000		0.000000	201.281851	136.754676					-0.617709
303.430000		0.000000	202.877135	136.754676					-0.618728
303.431000		0.000000	201.281851	136.754676					-0.617709
303.432000		0.000000	201.281851	136.754676					-0.617709
303.433000		0.000000	201.281851	136.184260					-0.617709
303.434000		0.000000	201.281851	136.754676					-0.617709
303.435000		0.000000	201.281851	136.754676					-0.618728
303.436000		0.000000	201.281851	136.184260					-0.619746
303.437000		0.000000	201.281851	136.754676					-0.618728
303.438000		0.000000	202.877135	136.754676					-0.619746
303.439000		0.000000	201.281851	136.184260					-0.618728
303.440000		0.000000	202.877135	136.754676					-0.619746
303.441000		0.000000	202.877135	136.754676					-0.619746
303.442000		0.000000	201.281851	136.184260					-0.618728
303.443000		0.000000	202.877135	136.754676					-0.618728
303.444000		0.000000	201.281851	136.754676					-0.617709
303.445000		0.000000	201.281851	136.754676					-0.617709
303.446000		0.000000	201.281851	136.754676					-0.617709
303.447000		0.000000	201.281851	136.184260					-0.617709
303.448000		0.000000	201.281851	136.754676					-0.617709
303.449000		0.000000	201.281851	136.754676					-0.617709
303.450000		0.000000	202.877135	136.754676					-0.618728
303.451000		0.000000	202.877135	136.754676					-0.617709
303.452000		0.000000	202.877135	136.184260					-0.617709
303.453000		0.000000	201.281851	136.754676					-0.618728
303.454000		0.000000	202.877135	136.754676					-0.618728
303.455000		0.000000	202.877135	136.184260					-0.620765
303.456000		0.000000	201.281851	136.754676					-0.618728
303.457000		0.000000	202.877135	136.754676					-0.618728
303.458000		0.000000	202.877135	136.754676					-0.618728
303.459000		0.000000	202.877135	136.184260					-0.618728
303.460000		0.000000	202.877135	136.754676					-0.618728
303.461000		0.000000	202.877135	136.754676					-0.618728
303.462000		0.000000	202.877135	136.754676					-0.618728
303.463000		0.000000	202.877135	136.754676					-0.617709
303.464000		0.000000	202.877135	136.754676					-0.616691
303.465000		0.000000	201.281851	136.754676					-0.617709
303.466000		0.000000	202.877135	136.754676					-0.616691
303.467000		0.000000	201.281851	136.754676					-0.617709
303.468000		0.000000	202.877135	136.184260					-0.617709
303.469000		0.000000	201.281851	136.184260					-0.618728
303.470000		0.000000	202.877135	136.754676					-0.617709
303.471000		0.000000	202.877135	136.184260					-0.618728
303.472000		0.000000	201.281851	136.754676					-0.617709
303.473000		0.000000	201.281851	136.754676					-0.619746
303.474000		0.000000	202.877135	136.754676					-0.619746
303.475000		0.000000	201.281851	136.184260					-0.619746
303.476000		0.000000	202.877135	136.754676					-0.618728
303.477000		0.000000	201.281851	136.184260					-0.618728
303.478000		0.000000	202.877135	136.184260					-0.618728
303.479000		0.000000	201.281851	136.184260					-0.617709
303.480000		0.000000	202.877135	136.754676					-0.617709
303.481000		0.000000	202.877135	136.754676					-0.617709
303.482000		0.000000	202.877135	136.184260					-0.617709
303.483000		0.000000	201.281851	136.184260					-0.617709
303.484000		0.000000	201.281851	136.184260					-0.617709
303.485000		0.000000	202.877135	136.184260					-0.618728
303.486000		0.000000	201.281851	136.184260					-0.618728
303.487000		0.000000	201.281851	136.754676					-0.618728
303.488000		0.000000	202.877135	136.184260					-0.618728
303.489000		0.000000	201.281851	136.754676					-0.618728
303.490000		0.000000	202.877135	136.754676					-0.617709
303.491000		0.000000	201.281851	136.754676					-0.618728
303.492000		0.000000	202.877135	136.184260					-0.619746
303.493000		0.000000	202.877135	136.754676					-0.618728
303.494000		0.000000	201.281851	136.754676					-0.618728
303.495000		0.000000	201.281851	136.754676					-0.619746
303.496000		0.000000	202.877135	136.754676					-0.618728
303.497000		0.000000	201.281851	136.754676					-0.617709
303.498000		0.000000	201.281851	136.754676					-0.617709
303.499000		0.000000	202.877135	136.184260					-0.618728
303.500000	0.497506	0.000000	201.281851	136.184260	5.000000	0.500000	0.000000	-0.669656	-0.617709
303.501000		0.000000	202.877135	136.754676					-0.617709
303.502000		0.000000	202.877135	136.754676					-0.617709
303.503000		0.000000	202.877135	136.754676					-0.617709
303.504000		0.000000	201.281851	136.754676					-0.617709
303.505000		0.000000	202.877135	136.754676					-0.617709
303.506000		0.000000	201.281851	136.754676					-0.618728
303.507000		0.000000	202.877135	136.184260					-0.619746
303.508000		0.000000	202.877135	136.754676					-0.618728
303.509000		0.000000	202.877135	136.184260					-0.618728
303.510000		0.000000	202.877135	136.754676					-0.618728
303.511000		0.000000	202.877135	136.754676					-0.617709
303.512000		0.000000	202.877135	136.754676					-0.618728
303.513000		0.000000	202.877135	136.754676					-0.618728
303.514000		0.000000	201.281851	136.184260					-0.618728
303.515000		0.000000	201.281851	136.184260					-0.618728
303.516000		0.000000	202.877135	136.184260					-0.617709
303.517000		0.000000	202.877135	136.754676					-0.617709
303.518000		0.000000	202.877135	136.754676					-0.618728
303.519000		0.000000	201.281851	136.754676					-0.617709
303.520000		0.000000	202.877135	136.754676					-0.617709
303.521000		0.000000	202.877135	136.184260					-0.617709
303.522000		0.000000	202.877135	136.754676					-0.617709
303.523000		0.000000	201.281851	136.754676					-0.618728
303.524000		0.000000	202.877135	136.754676					-0.619746
303.525000		0.000000	201.281851	136.184260					-0.619746
303.526000		0.000000	201.281851	136.184260					-0.619746
303.527000		0.000000	202.877135	136.754676					-0.618728
303.528000		0.000000	202.877135	136.184260					-0.617709
303.529000		0.000000	201.281851	136.184260					-0.619746
303.530000		0.000000	201.281851	136.754676					-0.618728
303.531000		0.000000	201.281851	136.754676					-0.618728
303.532000		0.000000	201.281851	136.184260					-0.618728
303.533000		0.000000	201.281851	136.754676					-0.618728
303.534000		0.000000	201.281851	136.754676					-0.617709
303.535000		0.000000	201.281851	136.184260					-0.617709
303.536000		0.000000	201.281851	136.184260					-0.617709
303.537000		0.000000	202.877135	136.754676					-0.616691
303.538000		0.000000	201.281851	136.754676					-0.618728
303.539000		0.000000	201.281851	136.754676					-0.618728
303.540000		0.000000	201.281851	136.754676					-0.618728
303.541000		0.000000	201.281851	136.184260					-0.618728
303.542000		0.000000	201.281851	136.754676					-0.617709
303.543000		0.000000	202.877135	136.754676					-0.617709
303.544000		0.000000	202.877135	136.754676					-0.618728
303.545000		0.000000	201.281851	136.754676					-0.618728
303.546000		0.000000	202.877135	136.754676					-0.617709
303.547000		0.000000	201.281851	136.184260					-0.618728
303.548000		0.000000	201.281851	136.754676					-0.617709
303.549000		0.000000	201.281851	136.184260					-0.617709
303.550000		0.000000	201.281851	136.184260					-0.617709
303.551000		0.000000	201.281851	136.754676					-0.617709
303.552000		0.000000	201.281851	136.754676					-0.617709
303.553000		0.000000	202.877135	136.754676					-0.617709
303.554000		0.000000	202.877135	136.754676					-0.617709
303.555000		0.000000	202.877135	136.754676					-0.618728
303.556000		0.000000	202.877135	136.184260					-0.618728
303.557000		0.000000	201.281851	136.754676					-0.617709
303.558000		0.000000	202.877135	136.754676					-0.619746
303.559000		0.000000	201.281851	136.754676					-0.619746
303.560000		0.000000	201.281851	136.754676					-0.618728
303.561000		0.000000	202.877135	136.754676					-0.618728
303.562000		0.000000	201.281851	136.184260					-0.618728
303.563000		0.000000	202.877135	136.184260					-0.618728
303.564000		0.000000	202.877135	136.754676					-0.618728
303.565000		0.000000	201.281851	136.184260					-0.618728
303.566000		0.000000	201.281851	136.184260					-0.620765
303.567000		0.000000	202.877135	136.754676					-0.619746
303.568000		0.000000	201.281851	136.754676					-0.617709
303.569000		0.000000	202.877135	136.754676					-0.617709
303.570000		0.000000	201.281851	136.184260					-0.616691
303.571000		0.000000	202.877135	136.184260					-0.617709
303.572000		0.000000	201.281851	136.754676					-0.616691
303.573000		0.000000	201.281851	136.184260					-0.616691
303.574000		0.000000	201.281851	136.754676					-0.617709
303.575000		0.000000	201.281851	136.754676					-0.617709
303.576000		0.000000	201.281851	136.754676					-0.617709
303.577000		0.000000	202.877135	136.184260					-0.617709
303.578000		0.000000	201.281851	136.754676					-0.618728
303.579000		0.000000	201.281851	136.184260					-0.618728
303.580000		0.000000	201.281851	136.184260					-0.618728
303.581000		0.000000	201.281851	136.754676					-0.620765
303.582000		0.000000	201.281851	136.754676					-0.619746
303.583000		0.000000	201.281851	136.754676					-0.619746
303.584000		0.000000	201.281851	136.754676					-0.618728
303.585000		0.000000	202.877135	136.754676					-0.618728
303.586000		0.000000	202.877135	136.754676					-0.618728
303.587000		0.000000	201.281851	136.184260					-0.617709
303.588000		0.000000	201.281851	136.754676					-0.617709
303.589000		0.000000	201.281851	136.184260					-0.616691
303.590000		0.000000	202.877135	136.754676					-0.617709
303.591000		0.000000	201.281851	136.754676					-0.617709
303.592000		0.000000	201.281851	136.754676					-0.616691
303.593000		0.000000	201.281851	136.754676					-0.618728
303.594000		0.000000	201.281851	136.184260					-0.617709
303.595000		0.000000	202.877135	136.754676					-0.618728
303.596000		0.000000	201.281851	136.754676					-0.619746
303.597000		0.000000	201.281851	136.184260					-0.619746
303.598000		0.000000	201.281851	136.754676					-0.619746
303.599000		0.000000	201.281851	136.184260					-0.619746
321.300000	0.000000	0.000000	202.877135	132.191354	5.000000	0.500000	0.000000	-0.669656	-0.613635
321.301000		0.000000	202.877135	132.191354					-0.612616
321.302000		0.000000	201.281851	132.191354					-0.612616
321.303000		0.000000	201.281851	132.191354					-0.613635
321.304000		0.000000	201.281851	132.191354					-0.613635
321.305000		0.000000	201.281851	132.191354					-0.613635
321.306000		0.000000	201.281851	132.191354					-0.612616
321.307000		0.000000	202.877135	132.191354					-0.613635
321.308000		0.000000	202.877135	132.191354					-0.613635
321.309000		0.000000	201.281851	132.191354					-0.612616
321.310000		0.000000	202.877135	132.191354					-0.613635
321.311000		0.000000	201.281851	132.191354					-0.612616
321.312000		0.000000	202.877135	132.191354					-0.612616
321.313000		0.000000	202.877135	132.191354					-0.612616
321.314000		0.000000	201.281851	132.191354					-0.613635
321.315000		0.000000	202.877135	132.191354					-0.612616
321.316000		0.000000	201.281851	132.191354					-0.612616
321.317000		0.000000	201.281851	132.191354					-0.612616
321.318000		0.000000	202.877135	132.191354					-0.613635
321.319000		0.000000	201.281851	132.191354					-0.612616
321.320000		0.000000	202.877135	132.191354					-0.613635
321.321000		0.000000	202.877135	132.191354					-0.613635
321.322000		0.000000	201.281851	132.191354					-0.613635
321.323000		0.000000	202.877135	132.191354					-0.613635
321.324000		0.000000	202.877135	132.191354					-0.613635
321.325000		0.000000	201.281851	132.191354					-0.613635
321.326000		0.000000	201.281851	132.191354					-0.613635
321.327000		0.000000	202.877135	132.191354					-0.613635
321.328000		0.000000	202.877135	132.191354					-0.612616
321.329000		0.000000	201.281851	132.191354					-0.613635
321.330000		0.000000	201.281851	132.191354					-0.612616
321.331000		0.000000	201.281851	132.191354					-0.612616
321.332000		0.000000	202.877135	132.191354					-0.613635
321.333000		0.000000	202.877135	132.191354					-0.612616
321.334000		0.000000	202.877135	132.191354					-0.613635
321.335000		0.000000	201.281851	132.191354					-0.612616
321.336000		0.000000	201.281851	132.191354					-0.612616
321.337000		0.000000	201.281851	132.191354					-0.613635
321.338000		0.000000	201.281851	132.191354					-0.614654
321.339000		0.000000	201.281851	132.191354					-0.612616
321.340000		0.000000	201.281851	132.191354					-0.613635
321.341000		0.000000	202.877135	132.191354					-0.613635
321.342000		0.000000	201.281851	132.191354					-0.612616
321.343000		0.000000	202.877135	132.191354					-0.613635
321.344000		0.000000	201.281851	132.191354					-0.612616
321.345000		0.000000	202.877135	132.191354					-0.613635
321.346000		0.000000	201.281851	132.191354					-0.612616
321.347000		0.000000	202.877135	132.191354					-0.612616
321.348000		0.000000	202.877135	132.191354					-0.613635
321.349000		0.000000	201.281851	132.191354					-0.612616
321.350000		0.000000	202.877135	132.191354					-0.613635
321.351000		0.000000	201.281851	132.191354					-0.612616
321.352000		0.000000	202.877135	132.191354					-0.612616
321.353000		0.000000	202.877135	132.191354					-0.613635
321.354000		0.000000	201.281851	132.191354					-0.612616
321.355000		0.000000	201.281851	132.191354					-0.612616
321.356000		0.000000	202.877135	132.191354					-0.613635
321.357000		0.000000	202.877135	132.191354					-0.612616
321.358000		0.000000	201.281851	132.191354					-0.612616
321.359000		0.000000	202.877135	132.191354					-0.613635
321.360000		0.000000	201.281851	132.191354					-0.612616
321.361000		0.000000	202.877135	132.191354					-0.613635
321.362000		0.000000	201.281851	132.191354					-0.613635
321.363000		0.000000	201.281851	132.191354					-0.613635
321.364000		0.000000	201.281851	132.191354					-0.613635
321.365000		0.000000	201.281851	132.191354					-0.612616
321.366000		0.000000	202.877135	132.191354					-0.612616
321.367000		0.000000	201.281851	132.191354					-0.612616
321.368000		0.000000	201.281851	132.191354					-0.612616
321.369000		0.000000	201.281851	132.191354					-0.613635
321.370000		0.000000	202.877135	132.191354					-0.612616
321.371000		0.000000	202.877135	132.191354					-0.613635
321.372000		0.000000	201.281851	132.191354					-0.613635
321.373000		0.000000	201.281851	132.191354					-0.613635
321.374000		0.000000	201.281851	132.191354					-0.612616
321.375000		0.000000	201.281851	132.191354					-0.613635
321.376000		0.000000	201.281851	132.191354					-0.613635
321.377000		0.000000	201.281851	132.191354					-0.613635
321.378000		0.000000	201.281851	132.191354					-0.613635
321.379000		0.000000	201.281851	132.191354					-0.613635
321.380000		0.000000	201.281851	132.191354					-0.613635
321.381000		0.000000	201.281851	132.191354					-0.612616
321.382000		0.000000	202.877135	132.191354					-0.612616
321.383000		0.000000	201.281851	132.191354					-0.612616
321.384000		0.000000	201.281851	132.191354					-0.613635
321.385000		0.000000	201.281851	132.191354					-0.612616
321.386000		0.000000	201.281851	132.191354					-0.612616
321.387000		0.000000	201.281851	132.191354					-0.613635
321.388000		0.000000	201.281851	132.191354					-0.612616
321.389000		0.000000	201.281851	132.191354					-0.613635
321.390000		0.000000	201.281851	132.191354					-0.613635
321.391000		0.000000	201.281851	132.191354					-0.613635
321.392000		0.000000	201.281851	132.191354					-0.613635
321.393000		0.000000	201.281851	132.191354					-0.613635
321.394000		0.000000	201.281851	132.191354					-0.613635
321.395000		0.000000	201.281851	132.191354					-0.612616
321.396000		0.000000	201.281851	132.191354					-0.613635
321.397000		0.000000	201.281851	132.191354					-0.613635
321.398000		0.000000	201.281851	132.191354					-0.613635
321.399000		0.000000	201.281851	132.191354					-0.613635
321.400000	0.258482	0.000000	202.877135	132.191354	5.000000	0.500000	0.000000	-0.669656	-0.612616
321.401000		0.000000	201.281851	132.191354					-0.613635
321.402000		0.000000	202.877135	132.191354					-0.612616
321.403000		0.000000	201.281851	132.191354					-0.612616
321.404000		0.000000	201.281851	132.191354					-0.613635
321.405000		0.000000	202.877135	132.191354					-0.613635
321.406000		0.000000	201.281851	132.191354					-0.612616
321.407000		0.000000	202.877135	132.191354					-0.612616
321.408000		0.000000	201.281851	132.191354					-0.612616
321.409000		0.000000	201.281851	132.191354					-0.612616
321.410000		0.000000	202.877135	132.191354					-0.613635
321.411000		0.000000	201.281851	132.191354					-0.613635
321.412000		0.000000	201.281851	132.191354					-0.613635
321.413000		0.000000	201.281851	132.191354					-0.613635
321.414000		0.000000	201.281851	132.191354					-0.613635
321.415000		0.000000	202.877135	132.191354					-0.613635
321.416000		0.000000	201.281851	132.191354					-0.612616
321.417000		0.000000	202.877135	132.191354					-0.613635
321.418000		0.000000	202.877135	132.191354					-0.613635
321.419000		0.000000	202.877135	132.191354					-0.612616
321.420000		0.000000	202.877135	132.191354					-0.612616
321.421000		0.000000	201.281851	132.191354					-0.612616
321.422000		0.000000	201.281851	132.191354					-0.612616
321.423000		0.000000	201.281851	132.191354					-0.612616
321.424000		0.000000	202.877135	132.191354					-0.612616
321.425000		0.000000	201.281851	132.191354					-0.612616
321.426000		0.000000	201.281851	132.191354					-0.612616
321.427000		0.000000	202.877135	132.191354					-0.612616
321.428000		0.000000	202.877135	132.191354					-0.612616
321.429000		0.000000	201.281851	132.191354					-0.613635
321.430000		0.000000	201.281851	132.191354					-0.613635
321.431000		0.000000	201.281851	132.191354					-0.613635
321.432000		0.000000	201.281851	132.191354					-0.613635
321.433000		0.000000	201.281851	132.191354					-0.613635
321.434000		0.000000	202.877135	132.191354					-0.612616
321.435000		0.000000	202.877135	132.191354					-0.613635
321.436000		0.000000	201.281851	132.191354					-0.612616
321.437000		0.000000	201.281851	132.191354					-0.613635
321.438000		0.000000	201.281851	132.191354					-0.613635
321.439000		0.000000	201.281851	132.191354					-0.612616
321.440000		0.000000	201.281851	132.191354					-0.612616
321.441000		0.000000	201.281851	132.191354					-0.612616
321.442000		0.000000	201.281851	132.191354					-0.612616
321.443000		0.000000	201.281851	132.191354					-0.612616
321.444000		0.000000	201.281851	132.191354					-0.613635
321.445000		0.000000	201.281851	132.191354					-0.612616
321.446000		0.000000	201.281851	132.191354					-0.613635
321.447000		0.000000	201.281851	132.191354					-0.613635
321.448000		0.000000	201.281851	132.191354					-0.613635
321.449000		0.000000	201.281851	132.191354					-0.613635
321.450000		0.000000	201.281851	132.191354					-0.612616
321.451000		0.000000	201.281851	132.191354					-0.614654
321.452000		0.000000	202.877135	132.191354					-0.612616
321.453000		0.000000	201.281851	132.191354					-0.612616
321.454000		0.000000	201.281851	132.191354					-0.612616
321.455000		0.000000	202.877135	132.191354					-0.613635
321.456000		0.000000	201.281851	132.191354					-0.613635
321.457000		0.000000	202.877135	132.191354					-0.611598
321.458000		0.000000	201.281851	132.191354					-0.613635
321.459000		0.000000	201.281851	132.191354					-0.612616
321.460000		0.000000	201.281851	132.191354					-0.613635
321.461000		0.000000	202.877135	132.191354					-0.612616
321.462000		0.000000	201.281851	132.191354					-0.612616
321.463000		0.000000	201.281851	132.191354					-0.613635
321.464000		0.000000	201.281851	132.191354					-0.613635
321.465000		0.000000	202.877135	132.191354					-0.613635
321.466000		0.000000	201.281851	132.191354					-0.613635
321.467000		0.000000	202.877135	132.191354					-0.612616
321.468000		0.000000	202.877135	132.191354					-0.613635
321.469000		0.000000	201.281851	132.191354					-0.613635
321.470000		0.000000	201.281851	132.191354					-0.612616
321.471000		0.000000	201.281851	132.191354					-0.613635
321.472000		0.000000	201.281851	132.191354					-0.613635
321.473000		0.000000	202.877135	132.191354					-0.613635
321.474000		0.000000	201.281851	132.191354					-0.613635
321.475000		0.000000	201.281851	132.191354					-0.613635
321.476000		0.000000	201.281851	132.191354					-0.612616
321.477000		0.000000	201.281851	132.191354					-0.613635
321.478000		0.000000	202.877135	132.191354					-0.612616
321.479000		0.000000	201.281851	132.191354					-0.613635
321.480000		0.000000	201.281851	132.191354					-0.612616
321.481000		0.000000	202.877135	132.191354					-0.613635
321.482000		0.000000	201.281851	132.191354					-0.614654
321.483000		0.000000	202.877135	132.191354					-0.613635
321.484000		0.000000	201.281851	132.191354					-0.613635
321.485000		0.000000	201.281851	132.191354					-0.613635
321.486000		0.000000	202.877135	132.191354					-0.613635
321.487000		0.000000	202.877135	132.191354					-0.613635
321.488000		0.000000	201.281851	132.191354					-0.613635
321.489000		0.000000	202.877135	132.191354					-0.613635
321.490000		0.000000	202.877135	132.191354					-0.613635
321.491000		0.000000	202.877135	132.191354					-0.612616
321.492000		0.000000	202.877135	132.191354					-0.613635
321.493000		0.000000	201.281851	132.191354					-0.612616
321.494000		0.000000	201.281851	132.191354					-0.613635
321.495000		0.000000	201.281851	132.191354					-0.612616
321.496000		0.000000	202.877135	132.191354					-0.612616
321.497000		0.000000	201.281851	132.191354					-0.612616
321.498000		0.000000	201.281851	132.191354					-0.612616
321.499000		0.000000	201.281851	132.191354					-0.612616
321.500000	0.409474	0.000000	202.877135	132.191354	5.000000	0.500000	0.000000	-0.669656	-0.612616
321.501000		0.000000	202.877135	132.191354					-0.613635
321.502000		0.000000	202.877135	132.191354					-0.613635
321.503000		0.000000	201.281851	132.191354					-0.613635
321.504000		0.000000	201.281851	132.191354					-0.613635
321.505000		0.000000	201.281851	132.191354					-0.613635
321.506000		0.000000	201.281851	132.191354					-0.613635
321.507000		0.000000	201.281851	132.191354					-0.613635
321.508000		0.000000	201.281851	132.191354					-0.613635
321.509000		0.000000	202.877135	132.191354					-0.613635
321.510000		0.000000	201.281851	132.191354					-0.613635
321.511000		0.000000	201.281851	132.191354					-0.613635
321.512000		0.000000	202.877135	132.191354					-0.613635
321.513000		0.000000	201.281851	132.191354					-0.613635
321.514000		0.000000	201.281851	132.191354					-0.613635
321.515000		0.000000	201.281851	132.191354					-0.612616
321.516000		0.000000	202.877135	132.191354					-0.613635
321.517000		0.000000	201.281851	132.191354					-0.612616
321.518000		0.000000	201.281851	132.191354					-0.612616
321.519000		0.000000	202.877135	132.191354					-0.612616
321.520000		0.000000	201.281851	132.191354					-0.613635
321.521000		0.000000	201.281851	132.191354					-0.613635
321.522000		0.000000	202.877135	132.191354					-0.612616
321.523000		0.000000	202.877135	132.191354					-0.613635
321.524000		0.000000	201.281851	132.191354					-0.612616
321.525000		0.000000	201.281851	132.191354					-0.613635
321.526000		0.000000	202.877135	132.191354					-0.613635
321.527000		0.000000	201.281851	132.191354					-0.612616
321.528000		0.000000	202.877135	132.191354					-0.612616
321.529000		0.000000	202.877135	132.191354					-0.613635
321.530000		0.000000	201.281851	132.191354					-0.613635
321.531000		0.000000	202.877135	132.191354					-0.613635
321.532000		0.000000	202.877135	132.191354					-0.612616
321.533000		0.000000	201.281851	132.191354					-0.613635
321.534000		0.000000	201.281851	132.191354					-0.612616
321.535000		0.000000	201.281851	132.191354					-0.614654
321.536000		0.000000	202.877135	132.191354					-0.612616
321.537000		0.000000	202.877135	132.191354					-0.613635
321.538000		0.000000	201.281851	132.191354					-0.613635
321.539000		0.000000	201.281851	132.191354					-0.612616
321.540000		0.000000	201.281851	132.191354					-0.613635
321.541000		0.000000	201.281851	132.191354					-0.612616
321.542000		0.000000	201.281851	132.191354					-0.613635
321.543000		0.000000	201.281851	132.191354					-0.613635
321.544000		0.000000	202.877135	132.191354					-0.612616
321.545000		0.000000	201.281851	132.191354					-0.614654
321.546000		0.000000	201.281851	132.191354					-0.613635
321.547000		0.000000	201.281851	132.191354					-0.612616
321.548000		0.000000	201.281851	132.191354					-0.613635
321.549000		0.000000	202.877135	132.191354					-0.612616
321.550000		0.000000	201.281851	132.191354					-0.613635
321.551000		0.000000	201.281851	132.191354					-0.613635
321.552000		0.000000	202.877135	132.191354					-0.612616
321.553000		0.000000	201.281851	132.191354					-0.613635
321.554000		0.000000	202.877135	132.191354					-0.612616
321.555000		0.000000	202.877135	132.191354					-0.613635
321.556000		0.000000	201.281851	132.191354					-0.613635
321.557000		0.000000	201.281851	132.191354					-0.613635
321.558000		0.000000	201.281851	132.191354					-0.614654
321.559000		0.000000	202.877135	132.191354					-0.612616
321.560000		0.000000	201.281851	132.191354					-0.612616
321.561000		0.000000	201.281851	132.191354					-0.612616
321.562000		0.000000	201.281851	132.191354					-0.613635
321.563000		0.000000	202.877135	132.191354					-0.612616
321.564000		0.000000	202.877135	132.191354					-0.612616
321.565000		0.000000	202.877135	132.191354					-0.613635
321.566000		0.000000	201.281851	132.191354					-0.613635
321.567000		0.000000	202.877135	132.191354					-0.612616
321.568000		0.000000	202.877135	132.191354					-0.612616
321.569000		0.000000	201.281851	132.191354					-0.613635
321.570000		0.000000	202.877135	132.191354					-0.613635
321.571000		0.000000	201.281851	132.191354					-0.612616
321.572000		0.000000	202.877135	132.191354					-0.612616
321.573000		0.000000	201.281851	132.191354					-0.613635
321.574000		0.000000	201.281851	132.191354					-0.613635
321.575000		0.000000	202.877135	132.191354					-0.613635
321.576000		0.000000	201.281851	132.191354					-0.613635
321.577000		0.000000	202.877135	132.191354					-0.613635
321.578000		0.000000	202.877135	132.191354					-0.613635
321.579000		0.000000	201.281851	132.191354					-0.612616
321.580000		0.000000	202.877135	132.191354					-0.612616
321.581000		0.000000	202.877135	132.191354					-0.612616
321.582000		0.000000	202.877135	132.191354					-0.612616
321.583000		0.000000	202.877135	132.191354					-0.612616
321.584000		0.000000	201.281851	132.191354					-0.613635
321.585000		0.000000	202.877135	132.191354					-0.613635
321.586000		0.000000	202.877135	132.191354					-0.612616
321.587000		0.000000	202.877135	132.191354					-0.612616
321.588000		0.000000	202.877135	132.191354					-0.611598
321.589000		0.000000	201.281851	132.191354					-0.612616
321.590000		0.000000	201.281851	132.191354					-0.613635
321.591000		0.000000	202.877135	132.191354					-0.613635
321.592000		0.000000	201.281851	132.191354					-0.613635
321.593000		0.000000	201.281851	132.191354					-0.612616
321.594000		0.000000	202.877135	132.191354					-0.613635
321.595000		0.000000	202.877135	132.191354					-0.612616
321.596000		0.000000	201.281851	132.191354					-0.612616
321.597000		0.000000	202.877135	132.191354					-0.612616
321.598000		0.000000	202.877135	132.191354					-0.613635
321.599000		0.000000	201.281851	132.191354					-0.613635
