# Supplementary material for: Proof of concept of a static approach to determine mechanical tissue properties during tumor surgery
Source: BMC Biomed Eng. 2025 Nov 3;7:15. doi: 10.1186/s42490-025-00100-9 (PMC12581488; doi:10.1186/s42490-025-00100-9)
Supplement: Supplementary file 1 — Supplementary Material 1 [file 42490_2025_100_MOESM1_ESM.zip › Supplementary Materials/Data/2025-05-22--11-32-58_Skin with star Tumor Phantom.txt]

2025-05-22--11-32-58_Skin with star Tumor Phantom.txt
d = 5.00
slope (N/V) = 0.76580
measurement duration (s) = 0.50
measurement duration (s)	F (N)	F (V)	Offset (V)	indentation depth (mm)	x position (mm)	y position (mm)	z position (mm)	phi position (�)	theta position (�)
0.000000	0.053821	-0.536224	-0.606505	0.500000	0.000	-20.000	0.000	0.000	0.000
0.000000	0.053821	-0.536224	-0.606505	0.500000	0.000	-20.000	0.000	0.000	0.000
0.000000	0.053821	-0.536224	-0.606505	0.500000	0.000	-20.000	0.000	0.000	0.000
0.000000	0.053041	-0.537242	-0.606505	0.500000	0.000	-20.000	0.000	0.000	0.000
0.000000	0.053821	-0.536224	-0.606505	0.500000	0.000	-20.000	0.000	0.000	0.000
0.000000	0.053821	-0.536224	-0.606505	0.500000	0.000	-20.000	0.000	0.000	0.000
0.000000	0.054601	-0.535205	-0.606505	0.500000	0.000	-20.000	0.000	0.000	0.000
0.000000	0.054601	-0.535205	-0.606505	0.500000	0.000	-20.000	0.000	0.000	0.000
0.000000	0.053821	-0.536224	-0.606505	0.500000	0.000	-20.000	0.000	0.000	0.000
0.000000	0.054601	-0.535205	-0.606505	0.500000	0.000	-20.000	0.000	0.000	0.000
0.000000	0.053821	-0.536224	-0.606505	0.500000	0.000	-20.000	0.000	0.000	0.000
0.000000	0.053821	-0.536224	-0.606505	0.500000	0.000	-20.000	0.000	0.000	0.000
0.000000	0.054601	-0.535205	-0.606505	0.500000	0.000	-20.000	0.000	0.000	0.000
0.000000	0.054601	-0.535205	-0.606505	0.500000	0.000	-20.000	0.000	0.000	0.000
0.000000	0.054601	-0.535205	-0.606505	0.500000	0.000	-20.000	0.000	0.000	0.000
0.000000	0.053821	-0.536224	-0.606505	0.500000	0.000	-20.000	0.000	0.000	0.000
0.000000	0.054601	-0.535205	-0.606505	0.500000	0.000	-20.000	0.000	0.000	0.000
0.000000	0.053821	-0.536224	-0.606505	0.500000	0.000	-20.000	0.000	0.000	0.000
0.000000	0.054601	-0.535205	-0.606505	0.500000	0.000	-20.000	0.000	0.000	0.000
0.000000	0.053821	-0.536224	-0.606505	0.500000	0.000	-20.000	0.000	0.000	0.000
0.000000	0.054601	-0.535205	-0.606505	0.500000	0.000	-20.000	0.000	0.000	0.000
0.000000	0.054601	-0.535205	-0.606505	0.500000	0.000	-20.000	0.000	0.000	0.000
0.000000	0.054601	-0.535205	-0.606505	0.500000	0.000	-20.000	0.000	0.000	0.000
0.000000	0.053821	-0.536224	-0.606505	0.500000	0.000	-20.000	0.000	0.000	0.000
0.000000	0.053821	-0.536224	-0.606505	0.500000	0.000	-20.000	0.000	0.000	0.000
0.000000	0.054601	-0.535205	-0.606505	0.500000	0.000	-20.000	0.000	0.000	0.000
0.000000	0.054601	-0.535205	-0.606505	0.500000	0.000	-20.000	0.000	0.000	0.000
0.000000	0.053821	-0.536224	-0.606505	0.500000	0.000	-20.000	0.000	0.000	0.000
0.000000	0.054601	-0.535205	-0.606505	0.500000	0.000	-20.000	0.000	0.000	0.000
0.000000	0.054601	-0.535205	-0.606505	0.500000	0.000	-20.000	0.000	0.000	0.000
0.000000	0.054601	-0.535205	-0.606505	0.500000	0.000	-20.000	0.000	0.000	0.000
0.000000	0.053821	-0.536224	-0.606505	0.500000	0.000	-20.000	0.000	0.000	0.000
0.000000	0.054601	-0.535205	-0.606505	0.500000	0.000	-20.000	0.000	0.000	0.000
0.000000	0.053821	-0.536224	-0.606505	0.500000	0.000	-20.000	0.000	0.000	0.000
0.000000	0.053821	-0.536224	-0.606505	0.500000	0.000	-20.000	0.000	0.000	0.000
0.000000	0.054601	-0.535205	-0.606505	0.500000	0.000	-20.000	0.000	0.000	0.000
0.000000	0.054601	-0.535205	-0.606505	0.500000	0.000	-20.000	0.000	0.000	0.000
0.000000	0.053821	-0.536224	-0.606505	0.500000	0.000	-20.000	0.000	0.000	0.000
0.000000	0.053821	-0.536224	-0.606505	0.500000	0.000	-20.000	0.000	0.000	0.000
0.000000	0.053821	-0.536224	-0.606505	0.500000	0.000	-20.000	0.000	0.000	0.000
0.000000	0.053821	-0.536224	-0.606505	0.500000	0.000	-20.000	0.000	0.000	0.000
0.000000	0.054601	-0.535205	-0.606505	0.500000	0.000	-20.000	0.000	0.000	0.000
0.000000	0.053821	-0.536224	-0.606505	0.500000	0.000	-20.000	0.000	0.000	0.000
0.000000	0.053821	-0.536224	-0.606505	0.500000	0.000	-20.000	0.000	0.000	0.000
0.000000	0.054601	-0.535205	-0.606505	0.500000	0.000	-20.000	0.000	0.000	0.000
0.000000	0.053821	-0.536224	-0.606505	0.500000	0.000	-20.000	0.000	0.000	0.000
0.000000	0.053041	-0.537242	-0.606505	0.500000	0.000	-20.000	0.000	0.000	0.000
0.000000	0.054601	-0.535205	-0.606505	0.500000	0.000	-20.000	0.000	0.000	0.000
0.000000	0.053821	-0.536224	-0.606505	0.500000	0.000	-20.000	0.000	0.000	0.000
0.000000	0.054601	-0.535205	-0.606505	0.500000	0.000	-20.000	0.000	0.000	0.000
0.000000	0.054601	-0.535205	-0.606505	0.500000	0.000	-20.000	0.000	0.000	0.000
0.000000	0.053821	-0.536224	-0.606505	0.500000	0.000	-20.000	0.000	0.000	0.000
0.000000	0.054601	-0.535205	-0.606505	0.500000	0.000	-20.000	0.000	0.000	0.000
0.000000	0.053821	-0.536224	-0.606505	0.500000	0.000	-20.000	0.000	0.000	0.000
0.000000	0.054601	-0.535205	-0.606505	0.500000	0.000	-20.000	0.000	0.000	0.000
0.000000	0.053821	-0.536224	-0.606505	0.500000	0.000	-20.000	0.000	0.000	0.000
0.000000	0.053821	-0.536224	-0.606505	0.500000	0.000	-20.000	0.000	0.000	0.000
0.000000	0.054601	-0.535205	-0.606505	0.500000	0.000	-20.000	0.000	0.000	0.000
0.000000	0.054601	-0.535205	-0.606505	0.500000	0.000	-20.000	0.000	0.000	0.000
0.000000	0.054601	-0.535205	-0.606505	0.500000	0.000	-20.000	0.000	0.000	0.000
0.000000	0.053821	-0.536224	-0.606505	0.500000	0.000	-20.000	0.000	0.000	0.000
0.000000	0.054601	-0.535205	-0.606505	0.500000	0.000	-20.000	0.000	0.000	0.000
0.000000	0.054601	-0.535205	-0.606505	0.500000	0.000	-20.000	0.000	0.000	0.000
0.000000	0.053821	-0.536224	-0.606505	0.500000	0.000	-20.000	0.000	0.000	0.000
0.000000	0.054601	-0.535205	-0.606505	0.500000	0.000	-20.000	0.000	0.000	0.000
0.000000	0.054601	-0.535205	-0.606505	0.500000	0.000	-20.000	0.000	0.000	0.000
0.000000	0.054601	-0.535205	-0.606505	0.500000	0.000	-20.000	0.000	0.000	0.000
0.000000	0.053041	-0.537242	-0.606505	0.500000	0.000	-20.000	0.000	0.000	0.000
0.000000	0.054601	-0.535205	-0.606505	0.500000	0.000	-20.000	0.000	0.000	0.000
0.000000	0.054601	-0.535205	-0.606505	0.500000	0.000	-20.000	0.000	0.000	0.000
0.000000	0.053821	-0.536224	-0.606505	0.500000	0.000	-20.000	0.000	0.000	0.000
0.000000	0.054601	-0.535205	-0.606505	0.500000	0.000	-20.000	0.000	0.000	0.000
0.000000	0.054601	-0.535205	-0.606505	0.500000	0.000	-20.000	0.000	0.000	0.000
0.000000	0.053821	-0.536224	-0.606505	0.500000	0.000	-20.000	0.000	0.000	0.000
0.000000	0.054601	-0.535205	-0.606505	0.500000	0.000	-20.000	0.000	0.000	0.000
0.000000	0.054601	-0.535205	-0.606505	0.500000	0.000	-20.000	0.000	0.000	0.000
0.000000	0.053821	-0.536224	-0.606505	0.500000	0.000	-20.000	0.000	0.000	0.000
0.000000	0.054601	-0.535205	-0.606505	0.500000	0.000	-20.000	0.000	0.000	0.000
0.000000	0.053821	-0.536224	-0.606505	0.500000	0.000	-20.000	0.000	0.000	0.000
0.000000	0.054601	-0.535205	-0.606505	0.500000	0.000	-20.000	0.000	0.000	0.000
0.000000	0.054601	-0.535205	-0.606505	0.500000	0.000	-20.000	0.000	0.000	0.000
0.000000	0.053821	-0.536224	-0.606505	0.500000	0.000	-20.000	0.000	0.000	0.000
0.000000	0.053821	-0.536224	-0.606505	0.500000	0.000	-20.000	0.000	0.000	0.000
0.000000	0.054601	-0.535205	-0.606505	0.500000	0.000	-20.000	0.000	0.000	0.000
0.000000	0.053821	-0.536224	-0.606505	0.500000	0.000	-20.000	0.000	0.000	0.000
0.000000	0.054601	-0.535205	-0.606505	0.500000	0.000	-20.000	0.000	0.000	0.000
0.000000	0.054601	-0.535205	-0.606505	0.500000	0.000	-20.000	0.000	0.000	0.000
0.000000	0.053821	-0.536224	-0.606505	0.500000	0.000	-20.000	0.000	0.000	0.000
0.000000	0.053821	-0.536224	-0.606505	0.500000	0.000	-20.000	0.000	0.000	0.000
0.000000	0.053821	-0.536224	-0.606505	0.500000	0.000	-20.000	0.000	0.000	0.000
0.000000	0.053821	-0.536224	-0.606505	0.500000	0.000	-20.000	0.000	0.000	0.000
0.000000	0.054601	-0.535205	-0.606505	0.500000	0.000	-20.000	0.000	0.000	0.000
0.000000	0.054601	-0.535205	-0.606505	0.500000	0.000	-20.000	0.000	0.000	0.000
0.000000	0.055381	-0.534187	-0.606505	0.500000	0.000	-20.000	0.000	0.000	0.000
0.000000	0.054601	-0.535205	-0.606505	0.500000	0.000	-20.000	0.000	0.000	0.000
0.000000	0.054601	-0.535205	-0.606505	0.500000	0.000	-20.000	0.000	0.000	0.000
0.000000	0.053821	-0.536224	-0.606505	0.500000	0.000	-20.000	0.000	0.000	0.000
0.000000	0.053821	-0.536224	-0.606505	0.500000	0.000	-20.000	0.000	0.000	0.000
0.000000	0.054601	-0.535205	-0.606505	0.500000	0.000	-20.000	0.000	0.000	0.000
0.000000	0.053821	-0.536224	-0.606505	0.500000	0.000	-20.000	0.000	0.000	0.000
0.107450	0.053821	-0.536224	-0.606505	0.500000	0.000	-20.000	0.000	0.000	0.000
0.107450	0.053821	-0.536224	-0.606505	0.500000	0.000	-20.000	0.000	0.000	0.000
0.107450	0.053821	-0.536224	-0.606505	0.500000	0.000	-20.000	0.000	0.000	0.000
0.107450	0.053821	-0.536224	-0.606505	0.500000	0.000	-20.000	0.000	0.000	0.000
0.107450	0.054601	-0.535205	-0.606505	0.500000	0.000	-20.000	0.000	0.000	0.000
0.107450	0.053821	-0.536224	-0.606505	0.500000	0.000	-20.000	0.000	0.000	0.000
0.107450	0.054601	-0.535205	-0.606505	0.500000	0.000	-20.000	0.000	0.000	0.000
0.107450	0.053821	-0.536224	-0.606505	0.500000	0.000	-20.000	0.000	0.000	0.000
0.107450	0.053821	-0.536224	-0.606505	0.500000	0.000	-20.000	0.000	0.000	0.000
0.107450	0.053821	-0.536224	-0.606505	0.500000	0.000	-20.000	0.000	0.000	0.000
0.107450	0.054601	-0.535205	-0.606505	0.500000	0.000	-20.000	0.000	0.000	0.000
0.107450	0.054601	-0.535205	-0.606505	0.500000	0.000	-20.000	0.000	0.000	0.000
0.107450	0.053821	-0.536224	-0.606505	0.500000	0.000	-20.000	0.000	0.000	0.000
0.107450	0.054601	-0.535205	-0.606505	0.500000	0.000	-20.000	0.000	0.000	0.000
0.107450	0.053821	-0.536224	-0.606505	0.500000	0.000	-20.000	0.000	0.000	0.000
0.107450	0.054601	-0.535205	-0.606505	0.500000	0.000	-20.000	0.000	0.000	0.000
0.107450	0.053821	-0.536224	-0.606505	0.500000	0.000	-20.000	0.000	0.000	0.000
0.107450	0.053041	-0.537242	-0.606505	0.500000	0.000	-20.000	0.000	0.000	0.000
0.107450	0.054601	-0.535205	-0.606505	0.500000	0.000	-20.000	0.000	0.000	0.000
0.107450	0.054601	-0.535205	-0.606505	0.500000	0.000	-20.000	0.000	0.000	0.000
0.107450	0.054601	-0.535205	-0.606505	0.500000	0.000	-20.000	0.000	0.000	0.000
0.107450	0.053821	-0.536224	-0.606505	0.500000	0.000	-20.000	0.000	0.000	0.000
0.107450	0.053821	-0.536224	-0.606505	0.500000	0.000	-20.000	0.000	0.000	0.000
0.107450	0.053821	-0.536224	-0.606505	0.500000	0.000	-20.000	0.000	0.000	0.000
0.107450	0.054601	-0.535205	-0.606505	0.500000	0.000	-20.000	0.000	0.000	0.000
0.107450	0.053821	-0.536224	-0.606505	0.500000	0.000	-20.000	0.000	0.000	0.000
0.107450	0.054601	-0.535205	-0.606505	0.500000	0.000	-20.000	0.000	0.000	0.000
0.107450	0.054601	-0.535205	-0.606505	0.500000	0.000	-20.000	0.000	0.000	0.000
0.107450	0.054601	-0.535205	-0.606505	0.500000	0.000	-20.000	0.000	0.000	0.000
0.107450	0.054601	-0.535205	-0.606505	0.500000	0.000	-20.000	0.000	0.000	0.000
0.107450	0.055381	-0.534187	-0.606505	0.500000	0.000	-20.000	0.000	0.000	0.000
0.107450	0.054601	-0.535205	-0.606505	0.500000	0.000	-20.000	0.000	0.000	0.000
0.107450	0.054601	-0.535205	-0.606505	0.500000	0.000	-20.000	0.000	0.000	0.000
0.107450	0.053821	-0.536224	-0.606505	0.500000	0.000	-20.000	0.000	0.000	0.000
0.107450	0.054601	-0.535205	-0.606505	0.500000	0.000	-20.000	0.000	0.000	0.000
0.107450	0.053821	-0.536224	-0.606505	0.500000	0.000	-20.000	0.000	0.000	0.000
0.107450	0.053821	-0.536224	-0.606505	0.500000	0.000	-20.000	0.000	0.000	0.000
0.107450	0.054601	-0.535205	-0.606505	0.500000	0.000	-20.000	0.000	0.000	0.000
0.107450	0.053821	-0.536224	-0.606505	0.500000	0.000	-20.000	0.000	0.000	0.000
0.107450	0.053821	-0.536224	-0.606505	0.500000	0.000	-20.000	0.000	0.000	0.000
0.107450	0.053821	-0.536224	-0.606505	0.500000	0.000	-20.000	0.000	0.000	0.000
0.107450	0.054601	-0.535205	-0.606505	0.500000	0.000	-20.000	0.000	0.000	0.000
0.107450	0.054601	-0.535205	-0.606505	0.500000	0.000	-20.000	0.000	0.000	0.000
0.107450	0.053821	-0.536224	-0.606505	0.500000	0.000	-20.000	0.000	0.000	0.000
0.107450	0.053821	-0.536224	-0.606505	0.500000	0.000	-20.000	0.000	0.000	0.000
0.107450	0.053821	-0.536224	-0.606505	0.500000	0.000	-20.000	0.000	0.000	0.000
0.107450	0.054601	-0.535205	-0.606505	0.500000	0.000	-20.000	0.000	0.000	0.000
0.107450	0.054601	-0.535205	-0.606505	0.500000	0.000	-20.000	0.000	0.000	0.000
0.107450	0.054601	-0.535205	-0.606505	0.500000	0.000	-20.000	0.000	0.000	0.000
0.107450	0.053041	-0.537242	-0.606505	0.500000	0.000	-20.000	0.000	0.000	0.000
0.107450	0.054601	-0.535205	-0.606505	0.500000	0.000	-20.000	0.000	0.000	0.000
0.107450	0.054601	-0.535205	-0.606505	0.500000	0.000	-20.000	0.000	0.000	0.000
0.107450	0.054601	-0.535205	-0.606505	0.500000	0.000	-20.000	0.000	0.000	0.000
0.107450	0.053821	-0.536224	-0.606505	0.500000	0.000	-20.000	0.000	0.000	0.000
0.107450	0.053821	-0.536224	-0.606505	0.500000	0.000	-20.000	0.000	0.000	0.000
0.107450	0.054601	-0.535205	-0.606505	0.500000	0.000	-20.000	0.000	0.000	0.000
0.107450	0.053821	-0.536224	-0.606505	0.500000	0.000	-20.000	0.000	0.000	0.000
0.107450	0.054601	-0.535205	-0.606505	0.500000	0.000	-20.000	0.000	0.000	0.000
0.107450	0.053821	-0.536224	-0.606505	0.500000	0.000	-20.000	0.000	0.000	0.000
0.107450	0.054601	-0.535205	-0.606505	0.500000	0.000	-20.000	0.000	0.000	0.000
0.107450	0.053821	-0.536224	-0.606505	0.500000	0.000	-20.000	0.000	0.000	0.000
0.107450	0.053821	-0.536224	-0.606505	0.500000	0.000	-20.000	0.000	0.000	0.000
0.107450	0.053041	-0.537242	-0.606505	0.500000	0.000	-20.000	0.000	0.000	0.000
0.107450	0.054601	-0.535205	-0.606505	0.500000	0.000	-20.000	0.000	0.000	0.000
0.107450	0.054601	-0.535205	-0.606505	0.500000	0.000	-20.000	0.000	0.000	0.000
0.107450	0.054601	-0.535205	-0.606505	0.500000	0.000	-20.000	0.000	0.000	0.000
0.107450	0.054601	-0.535205	-0.606505	0.500000	0.000	-20.000	0.000	0.000	0.000
0.107450	0.053821	-0.536224	-0.606505	0.500000	0.000	-20.000	0.000	0.000	0.000
0.107450	0.053821	-0.536224	-0.606505	0.500000	0.000	-20.000	0.000	0.000	0.000
0.107450	0.054601	-0.535205	-0.606505	0.500000	0.000	-20.000	0.000	0.000	0.000
0.107450	0.054601	-0.535205	-0.606505	0.500000	0.000	-20.000	0.000	0.000	0.000
0.107450	0.054601	-0.535205	-0.606505	0.500000	0.000	-20.000	0.000	0.000	0.000
0.107450	0.054601	-0.535205	-0.606505	0.500000	0.000	-20.000	0.000	0.000	0.000
0.107450	0.054601	-0.535205	-0.606505	0.500000	0.000	-20.000	0.000	0.000	0.000
0.107450	0.053821	-0.536224	-0.606505	0.500000	0.000	-20.000	0.000	0.000	0.000
0.107450	0.054601	-0.535205	-0.606505	0.500000	0.000	-20.000	0.000	0.000	0.000
0.107450	0.053821	-0.536224	-0.606505	0.500000	0.000	-20.000	0.000	0.000	0.000
0.107450	0.054601	-0.535205	-0.606505	0.500000	0.000	-20.000	0.000	0.000	0.000
0.107450	0.054601	-0.535205	-0.606505	0.500000	0.000	-20.000	0.000	0.000	0.000
0.107450	0.054601	-0.535205	-0.606505	0.500000	0.000	-20.000	0.000	0.000	0.000
0.107450	0.054601	-0.535205	-0.606505	0.500000	0.000	-20.000	0.000	0.000	0.000
0.107450	0.053041	-0.537242	-0.606505	0.500000	0.000	-20.000	0.000	0.000	0.000
0.107450	0.054601	-0.535205	-0.606505	0.500000	0.000	-20.000	0.000	0.000	0.000
0.107450	0.053821	-0.536224	-0.606505	0.500000	0.000	-20.000	0.000	0.000	0.000
0.107450	0.054601	-0.535205	-0.606505	0.500000	0.000	-20.000	0.000	0.000	0.000
0.107450	0.053821	-0.536224	-0.606505	0.500000	0.000	-20.000	0.000	0.000	0.000
0.107450	0.054601	-0.535205	-0.606505	0.500000	0.000	-20.000	0.000	0.000	0.000
0.107450	0.053821	-0.536224	-0.606505	0.500000	0.000	-20.000	0.000	0.000	0.000
0.107450	0.054601	-0.535205	-0.606505	0.500000	0.000	-20.000	0.000	0.000	0.000
0.107450	0.054601	-0.535205	-0.606505	0.500000	0.000	-20.000	0.000	0.000	0.000
0.107450	0.053821	-0.536224	-0.606505	0.500000	0.000	-20.000	0.000	0.000	0.000
0.107450	0.054601	-0.535205	-0.606505	0.500000	0.000	-20.000	0.000	0.000	0.000
0.107450	0.053821	-0.536224	-0.606505	0.500000	0.000	-20.000	0.000	0.000	0.000
0.107450	0.053821	-0.536224	-0.606505	0.500000	0.000	-20.000	0.000	0.000	0.000
0.107450	0.053821	-0.536224	-0.606505	0.500000	0.000	-20.000	0.000	0.000	0.000
0.107450	0.053821	-0.536224	-0.606505	0.500000	0.000	-20.000	0.000	0.000	0.000
0.107450	0.053821	-0.536224	-0.606505	0.500000	0.000	-20.000	0.000	0.000	0.000
0.107450	0.054601	-0.535205	-0.606505	0.500000	0.000	-20.000	0.000	0.000	0.000
0.107450	0.054601	-0.535205	-0.606505	0.500000	0.000	-20.000	0.000	0.000	0.000
0.107450	0.054601	-0.535205	-0.606505	0.500000	0.000	-20.000	0.000	0.000	0.000
0.217284	0.053821	-0.536224	-0.606505	0.500000	0.000	-20.000	0.000	0.000	0.000
0.217284	0.054601	-0.535205	-0.606505	0.500000	0.000	-20.000	0.000	0.000	0.000
0.217284	0.054601	-0.535205	-0.606505	0.500000	0.000	-20.000	0.000	0.000	0.000
0.217284	0.053821	-0.536224	-0.606505	0.500000	0.000	-20.000	0.000	0.000	0.000
0.217284	0.054601	-0.535205	-0.606505	0.500000	0.000	-20.000	0.000	0.000	0.000
0.217284	0.054601	-0.535205	-0.606505	0.500000	0.000	-20.000	0.000	0.000	0.000
0.217284	0.053821	-0.536224	-0.606505	0.500000	0.000	-20.000	0.000	0.000	0.000
0.217284	0.054601	-0.535205	-0.606505	0.500000	0.000	-20.000	0.000	0.000	0.000
0.217284	0.054601	-0.535205	-0.606505	0.500000	0.000	-20.000	0.000	0.000	0.000
0.217284	0.053821	-0.536224	-0.606505	0.500000	0.000	-20.000	0.000	0.000	0.000
0.217284	0.054601	-0.535205	-0.606505	0.500000	0.000	-20.000	0.000	0.000	0.000
0.217284	0.053821	-0.536224	-0.606505	0.500000	0.000	-20.000	0.000	0.000	0.000
0.217284	0.054601	-0.535205	-0.606505	0.500000	0.000	-20.000	0.000	0.000	0.000
0.217284	0.053821	-0.536224	-0.606505	0.500000	0.000	-20.000	0.000	0.000	0.000
0.217284	0.053821	-0.536224	-0.606505	0.500000	0.000	-20.000	0.000	0.000	0.000
0.217284	0.054601	-0.535205	-0.606505	0.500000	0.000	-20.000	0.000	0.000	0.000
0.217284	0.053821	-0.536224	-0.606505	0.500000	0.000	-20.000	0.000	0.000	0.000
0.217284	0.054601	-0.535205	-0.606505	0.500000	0.000	-20.000	0.000	0.000	0.000
0.217284	0.054601	-0.535205	-0.606505	0.500000	0.000	-20.000	0.000	0.000	0.000
0.217284	0.054601	-0.535205	-0.606505	0.500000	0.000	-20.000	0.000	0.000	0.000
0.217284	0.053821	-0.536224	-0.606505	0.500000	0.000	-20.000	0.000	0.000	0.000
0.217284	0.054601	-0.535205	-0.606505	0.500000	0.000	-20.000	0.000	0.000	0.000
0.217284	0.053821	-0.536224	-0.606505	0.500000	0.000	-20.000	0.000	0.000	0.000
0.217284	0.054601	-0.535205	-0.606505	0.500000	0.000	-20.000	0.000	0.000	0.000
0.217284	0.053041	-0.537242	-0.606505	0.500000	0.000	-20.000	0.000	0.000	0.000
0.217284	0.053821	-0.536224	-0.606505	0.500000	0.000	-20.000	0.000	0.000	0.000
0.217284	0.053821	-0.536224	-0.606505	0.500000	0.000	-20.000	0.000	0.000	0.000
0.217284	0.054601	-0.535205	-0.606505	0.500000	0.000	-20.000	0.000	0.000	0.000
0.217284	0.054601	-0.535205	-0.606505	0.500000	0.000	-20.000	0.000	0.000	0.000
0.217284	0.054601	-0.535205	-0.606505	0.500000	0.000	-20.000	0.000	0.000	0.000
0.217284	0.054601	-0.535205	-0.606505	0.500000	0.000	-20.000	0.000	0.000	0.000
0.217284	0.053821	-0.536224	-0.606505	0.500000	0.000	-20.000	0.000	0.000	0.000
0.217284	0.054601	-0.535205	-0.606505	0.500000	0.000	-20.000	0.000	0.000	0.000
0.217284	0.054601	-0.535205	-0.606505	0.500000	0.000	-20.000	0.000	0.000	0.000
0.217284	0.054601	-0.535205	-0.606505	0.500000	0.000	-20.000	0.000	0.000	0.000
0.217284	0.054601	-0.535205	-0.606505	0.500000	0.000	-20.000	0.000	0.000	0.000
0.217284	0.054601	-0.535205	-0.606505	0.500000	0.000	-20.000	0.000	0.000	0.000
0.217284	0.054601	-0.535205	-0.606505	0.500000	0.000	-20.000	0.000	0.000	0.000
0.217284	0.053821	-0.536224	-0.606505	0.500000	0.000	-20.000	0.000	0.000	0.000
0.217284	0.054601	-0.535205	-0.606505	0.500000	0.000	-20.000	0.000	0.000	0.000
0.217284	0.054601	-0.535205	-0.606505	0.500000	0.000	-20.000	0.000	0.000	0.000
0.217284	0.054601	-0.535205	-0.606505	0.500000	0.000	-20.000	0.000	0.000	0.000
0.217284	0.053821	-0.536224	-0.606505	0.500000	0.000	-20.000	0.000	0.000	0.000
0.217284	0.053821	-0.536224	-0.606505	0.500000	0.000	-20.000	0.000	0.000	0.000
0.217284	0.054601	-0.535205	-0.606505	0.500000	0.000	-20.000	0.000	0.000	0.000
0.217284	0.054601	-0.535205	-0.606505	0.500000	0.000	-20.000	0.000	0.000	0.000
0.217284	0.054601	-0.535205	-0.606505	0.500000	0.000	-20.000	0.000	0.000	0.000
0.217284	0.054601	-0.535205	-0.606505	0.500000	0.000	-20.000	0.000	0.000	0.000
0.217284	0.053821	-0.536224	-0.606505	0.500000	0.000	-20.000	0.000	0.000	0.000
0.217284	0.053821	-0.536224	-0.606505	0.500000	0.000	-20.000	0.000	0.000	0.000
0.217284	0.054601	-0.535205	-0.606505	0.500000	0.000	-20.000	0.000	0.000	0.000
0.217284	0.053821	-0.536224	-0.606505	0.500000	0.000	-20.000	0.000	0.000	0.000
0.217284	0.054601	-0.535205	-0.606505	0.500000	0.000	-20.000	0.000	0.000	0.000
0.217284	0.054601	-0.535205	-0.606505	0.500000	0.000	-20.000	0.000	0.000	0.000
0.217284	0.053821	-0.536224	-0.606505	0.500000	0.000	-20.000	0.000	0.000	0.000
0.217284	0.054601	-0.535205	-0.606505	0.500000	0.000	-20.000	0.000	0.000	0.000
0.217284	0.054601	-0.535205	-0.606505	0.500000	0.000	-20.000	0.000	0.000	0.000
0.217284	0.054601	-0.535205	-0.606505	0.500000	0.000	-20.000	0.000	0.000	0.000
0.217284	0.053821	-0.536224	-0.606505	0.500000	0.000	-20.000	0.000	0.000	0.000
0.217284	0.054601	-0.535205	-0.606505	0.500000	0.000	-20.000	0.000	0.000	0.000
0.217284	0.053821	-0.536224	-0.606505	0.500000	0.000	-20.000	0.000	0.000	0.000
0.217284	0.053821	-0.536224	-0.606505	0.500000	0.000	-20.000	0.000	0.000	0.000
0.217284	0.053821	-0.536224	-0.606505	0.500000	0.000	-20.000	0.000	0.000	0.000
0.217284	0.053821	-0.536224	-0.606505	0.500000	0.000	-20.000	0.000	0.000	0.000
0.217284	0.054601	-0.535205	-0.606505	0.500000	0.000	-20.000	0.000	0.000	0.000
0.217284	0.053821	-0.536224	-0.606505	0.500000	0.000	-20.000	0.000	0.000	0.000
0.217284	0.054601	-0.535205	-0.606505	0.500000	0.000	-20.000	0.000	0.000	0.000
0.217284	0.054601	-0.535205	-0.606505	0.500000	0.000	-20.000	0.000	0.000	0.000
0.217284	0.054601	-0.535205	-0.606505	0.500000	0.000	-20.000	0.000	0.000	0.000
0.217284	0.053821	-0.536224	-0.606505	0.500000	0.000	-20.000	0.000	0.000	0.000
0.217284	0.054601	-0.535205	-0.606505	0.500000	0.000	-20.000	0.000	0.000	0.000
0.217284	0.053821	-0.536224	-0.606505	0.500000	0.000	-20.000	0.000	0.000	0.000
0.217284	0.054601	-0.535205	-0.606505	0.500000	0.000	-20.000	0.000	0.000	0.000
0.217284	0.055381	-0.534187	-0.606505	0.500000	0.000	-20.000	0.000	0.000	0.000
0.217284	0.053821	-0.536224	-0.606505	0.500000	0.000	-20.000	0.000	0.000	0.000
0.217284	0.055381	-0.534187	-0.606505	0.500000	0.000	-20.000	0.000	0.000	0.000
0.217284	0.053821	-0.536224	-0.606505	0.500000	0.000	-20.000	0.000	0.000	0.000
0.217284	0.053041	-0.537242	-0.606505	0.500000	0.000	-20.000	0.000	0.000	0.000
0.217284	0.053821	-0.536224	-0.606505	0.500000	0.000	-20.000	0.000	0.000	0.000
0.217284	0.053821	-0.536224	-0.606505	0.500000	0.000	-20.000	0.000	0.000	0.000
0.217284	0.053821	-0.536224	-0.606505	0.500000	0.000	-20.000	0.000	0.000	0.000
0.217284	0.054601	-0.535205	-0.606505	0.500000	0.000	-20.000	0.000	0.000	0.000
0.217284	0.054601	-0.535205	-0.606505	0.500000	0.000	-20.000	0.000	0.000	0.000
0.217284	0.053821	-0.536224	-0.606505	0.500000	0.000	-20.000	0.000	0.000	0.000
0.217284	0.053821	-0.536224	-0.606505	0.500000	0.000	-20.000	0.000	0.000	0.000
0.217284	0.053821	-0.536224	-0.606505	0.500000	0.000	-20.000	0.000	0.000	0.000
0.217284	0.053821	-0.536224	-0.606505	0.500000	0.000	-20.000	0.000	0.000	0.000
0.217284	0.054601	-0.535205	-0.606505	0.500000	0.000	-20.000	0.000	0.000	0.000
0.217284	0.053821	-0.536224	-0.606505	0.500000	0.000	-20.000	0.000	0.000	0.000
0.217284	0.054601	-0.535205	-0.606505	0.500000	0.000	-20.000	0.000	0.000	0.000
0.217284	0.053821	-0.536224	-0.606505	0.500000	0.000	-20.000	0.000	0.000	0.000
0.217284	0.053821	-0.536224	-0.606505	0.500000	0.000	-20.000	0.000	0.000	0.000
0.217284	0.054601	-0.535205	-0.606505	0.500000	0.000	-20.000	0.000	0.000	0.000
0.217284	0.054601	-0.535205	-0.606505	0.500000	0.000	-20.000	0.000	0.000	0.000
0.217284	0.054601	-0.535205	-0.606505	0.500000	0.000	-20.000	0.000	0.000	0.000
0.217284	0.053821	-0.536224	-0.606505	0.500000	0.000	-20.000	0.000	0.000	0.000
0.217284	0.053821	-0.536224	-0.606505	0.500000	0.000	-20.000	0.000	0.000	0.000
0.217284	0.053821	-0.536224	-0.606505	0.500000	0.000	-20.000	0.000	0.000	0.000
0.217284	0.053821	-0.536224	-0.606505	0.500000	0.000	-20.000	0.000	0.000	0.000
0.217284	0.054601	-0.535205	-0.606505	0.500000	0.000	-20.000	0.000	0.000	0.000
0.313606	0.053821	-0.536224	-0.606505	0.500000	0.000	-20.000	0.000	0.000	0.000
0.313606	0.053041	-0.537242	-0.606505	0.500000	0.000	-20.000	0.000	0.000	0.000
0.313606	0.053821	-0.536224	-0.606505	0.500000	0.000	-20.000	0.000	0.000	0.000
0.313606	0.054601	-0.535205	-0.606505	0.500000	0.000	-20.000	0.000	0.000	0.000
0.313606	0.054601	-0.535205	-0.606505	0.500000	0.000	-20.000	0.000	0.000	0.000
0.313606	0.054601	-0.535205	-0.606505	0.500000	0.000	-20.000	0.000	0.000	0.000
0.313606	0.054601	-0.535205	-0.606505	0.500000	0.000	-20.000	0.000	0.000	0.000
0.313606	0.054601	-0.535205	-0.606505	0.500000	0.000	-20.000	0.000	0.000	0.000
0.313606	0.054601	-0.535205	-0.606505	0.500000	0.000	-20.000	0.000	0.000	0.000
0.313606	0.054601	-0.535205	-0.606505	0.500000	0.000	-20.000	0.000	0.000	0.000
0.313606	0.054601	-0.535205	-0.606505	0.500000	0.000	-20.000	0.000	0.000	0.000
0.313606	0.054601	-0.535205	-0.606505	0.500000	0.000	-20.000	0.000	0.000	0.000
0.313606	0.053821	-0.536224	-0.606505	0.500000	0.000	-20.000	0.000	0.000	0.000
0.313606	0.054601	-0.535205	-0.606505	0.500000	0.000	-20.000	0.000	0.000	0.000
0.313606	0.053821	-0.536224	-0.606505	0.500000	0.000	-20.000	0.000	0.000	0.000
0.313606	0.054601	-0.535205	-0.606505	0.500000	0.000	-20.000	0.000	0.000	0.000
0.313606	0.054601	-0.535205	-0.606505	0.500000	0.000	-20.000	0.000	0.000	0.000
0.313606	0.054601	-0.535205	-0.606505	0.500000	0.000	-20.000	0.000	0.000	0.000
0.313606	0.053041	-0.537242	-0.606505	0.500000	0.000	-20.000	0.000	0.000	0.000
0.313606	0.054601	-0.535205	-0.606505	0.500000	0.000	-20.000	0.000	0.000	0.000
0.313606	0.053041	-0.537242	-0.606505	0.500000	0.000	-20.000	0.000	0.000	0.000
0.313606	0.054601	-0.535205	-0.606505	0.500000	0.000	-20.000	0.000	0.000	0.000
0.313606	0.053821	-0.536224	-0.606505	0.500000	0.000	-20.000	0.000	0.000	0.000
0.313606	0.053821	-0.536224	-0.606505	0.500000	0.000	-20.000	0.000	0.000	0.000
0.313606	0.053821	-0.536224	-0.606505	0.500000	0.000	-20.000	0.000	0.000	0.000
0.313606	0.054601	-0.535205	-0.606505	0.500000	0.000	-20.000	0.000	0.000	0.000
0.313606	0.054601	-0.535205	-0.606505	0.500000	0.000	-20.000	0.000	0.000	0.000
0.313606	0.053821	-0.536224	-0.606505	0.500000	0.000	-20.000	0.000	0.000	0.000
0.313606	0.053821	-0.536224	-0.606505	0.500000	0.000	-20.000	0.000	0.000	0.000
0.313606	0.054601	-0.535205	-0.606505	0.500000	0.000	-20.000	0.000	0.000	0.000
0.313606	0.053821	-0.536224	-0.606505	0.500000	0.000	-20.000	0.000	0.000	0.000
0.313606	0.053821	-0.536224	-0.606505	0.500000	0.000	-20.000	0.000	0.000	0.000
0.313606	0.053821	-0.536224	-0.606505	0.500000	0.000	-20.000	0.000	0.000	0.000
0.313606	0.053821	-0.536224	-0.606505	0.500000	0.000	-20.000	0.000	0.000	0.000
0.313606	0.053821	-0.536224	-0.606505	0.500000	0.000	-20.000	0.000	0.000	0.000
0.313606	0.054601	-0.535205	-0.606505	0.500000	0.000	-20.000	0.000	0.000	0.000
0.313606	0.053821	-0.536224	-0.606505	0.500000	0.000	-20.000	0.000	0.000	0.000
0.313606	0.054601	-0.535205	-0.606505	0.500000	0.000	-20.000	0.000	0.000	0.000
0.313606	0.054601	-0.535205	-0.606505	0.500000	0.000	-20.000	0.000	0.000	0.000
0.313606	0.053821	-0.536224	-0.606505	0.500000	0.000	-20.000	0.000	0.000	0.000
0.313606	0.054601	-0.535205	-0.606505	0.500000	0.000	-20.000	0.000	0.000	0.000
0.313606	0.053821	-0.536224	-0.606505	0.500000	0.000	-20.000	0.000	0.000	0.000
0.313606	0.054601	-0.535205	-0.606505	0.500000	0.000	-20.000	0.000	0.000	0.000
0.313606	0.054601	-0.535205	-0.606505	0.500000	0.000	-20.000	0.000	0.000	0.000
0.313606	0.054601	-0.535205	-0.606505	0.500000	0.000	-20.000	0.000	0.000	0.000
0.313606	0.054601	-0.535205	-0.606505	0.500000	0.000	-20.000	0.000	0.000	0.000
0.313606	0.054601	-0.535205	-0.606505	0.500000	0.000	-20.000	0.000	0.000	0.000
0.313606	0.054601	-0.535205	-0.606505	0.500000	0.000	-20.000	0.000	0.000	0.000
0.313606	0.054601	-0.535205	-0.606505	0.500000	0.000	-20.000	0.000	0.000	0.000
0.313606	0.054601	-0.535205	-0.606505	0.500000	0.000	-20.000	0.000	0.000	0.000
0.313606	0.054601	-0.535205	-0.606505	0.500000	0.000	-20.000	0.000	0.000	0.000
0.313606	0.054601	-0.535205	-0.606505	0.500000	0.000	-20.000	0.000	0.000	0.000
0.313606	0.054601	-0.535205	-0.606505	0.500000	0.000	-20.000	0.000	0.000	0.000
0.313606	0.053821	-0.536224	-0.606505	0.500000	0.000	-20.000	0.000	0.000	0.000
0.313606	0.054601	-0.535205	-0.606505	0.500000	0.000	-20.000	0.000	0.000	0.000
0.313606	0.053821	-0.536224	-0.606505	0.500000	0.000	-20.000	0.000	0.000	0.000
0.313606	0.053821	-0.536224	-0.606505	0.500000	0.000	-20.000	0.000	0.000	0.000
0.313606	0.053821	-0.536224	-0.606505	0.500000	0.000	-20.000	0.000	0.000	0.000
0.313606	0.053821	-0.536224	-0.606505	0.500000	0.000	-20.000	0.000	0.000	0.000
0.313606	0.053821	-0.536224	-0.606505	0.500000	0.000	-20.000	0.000	0.000	0.000
0.313606	0.054601	-0.535205	-0.606505	0.500000	0.000	-20.000	0.000	0.000	0.000
0.313606	0.053821	-0.536224	-0.606505	0.500000	0.000	-20.000	0.000	0.000	0.000
0.313606	0.053821	-0.536224	-0.606505	0.500000	0.000	-20.000	0.000	0.000	0.000
0.313606	0.053821	-0.536224	-0.606505	0.500000	0.000	-20.000	0.000	0.000	0.000
0.313606	0.054601	-0.535205	-0.606505	0.500000	0.000	-20.000	0.000	0.000	0.000
0.313606	0.053821	-0.536224	-0.606505	0.500000	0.000	-20.000	0.000	0.000	0.000
0.313606	0.054601	-0.535205	-0.606505	0.500000	0.000	-20.000	0.000	0.000	0.000
0.313606	0.053821	-0.536224	-0.606505	0.500000	0.000	-20.000	0.000	0.000	0.000
0.313606	0.054601	-0.535205	-0.606505	0.500000	0.000	-20.000	0.000	0.000	0.000
0.313606	0.054601	-0.535205	-0.606505	0.500000	0.000	-20.000	0.000	0.000	0.000
0.313606	0.053821	-0.536224	-0.606505	0.500000	0.000	-20.000	0.000	0.000	0.000
0.313606	0.053821	-0.536224	-0.606505	0.500000	0.000	-20.000	0.000	0.000	0.000
0.313606	0.053041	-0.537242	-0.606505	0.500000	0.000	-20.000	0.000	0.000	0.000
0.313606	0.054601	-0.535205	-0.606505	0.500000	0.000	-20.000	0.000	0.000	0.000
0.313606	0.053821	-0.536224	-0.606505	0.500000	0.000	-20.000	0.000	0.000	0.000
0.313606	0.054601	-0.535205	-0.606505	0.500000	0.000	-20.000	0.000	0.000	0.000
0.313606	0.054601	-0.535205	-0.606505	0.500000	0.000	-20.000	0.000	0.000	0.000
0.313606	0.054601	-0.535205	-0.606505	0.500000	0.000	-20.000	0.000	0.000	0.000
0.313606	0.053821	-0.536224	-0.606505	0.500000	0.000	-20.000	0.000	0.000	0.000
0.313606	0.053821	-0.536224	-0.606505	0.500000	0.000	-20.000	0.000	0.000	0.000
0.313606	0.054601	-0.535205	-0.606505	0.500000	0.000	-20.000	0.000	0.000	0.000
0.313606	0.054601	-0.535205	-0.606505	0.500000	0.000	-20.000	0.000	0.000	0.000
0.313606	0.053041	-0.537242	-0.606505	0.500000	0.000	-20.000	0.000	0.000	0.000
0.313606	0.054601	-0.535205	-0.606505	0.500000	0.000	-20.000	0.000	0.000	0.000
0.313606	0.054601	-0.535205	-0.606505	0.500000	0.000	-20.000	0.000	0.000	0.000
0.313606	0.054601	-0.535205	-0.606505	0.500000	0.000	-20.000	0.000	0.000	0.000
0.313606	0.053821	-0.536224	-0.606505	0.500000	0.000	-20.000	0.000	0.000	0.000
0.313606	0.054601	-0.535205	-0.606505	0.500000	0.000	-20.000	0.000	0.000	0.000
0.313606	0.054601	-0.535205	-0.606505	0.500000	0.000	-20.000	0.000	0.000	0.000
0.313606	0.054601	-0.535205	-0.606505	0.500000	0.000	-20.000	0.000	0.000	0.000
0.313606	0.053821	-0.536224	-0.606505	0.500000	0.000	-20.000	0.000	0.000	0.000
0.313606	0.053821	-0.536224	-0.606505	0.500000	0.000	-20.000	0.000	0.000	0.000
0.313606	0.053821	-0.536224	-0.606505	0.500000	0.000	-20.000	0.000	0.000	0.000
0.313606	0.053821	-0.536224	-0.606505	0.500000	0.000	-20.000	0.000	0.000	0.000
0.313606	0.054601	-0.535205	-0.606505	0.500000	0.000	-20.000	0.000	0.000	0.000
0.313606	0.053821	-0.536224	-0.606505	0.500000	0.000	-20.000	0.000	0.000	0.000
0.313606	0.054601	-0.535205	-0.606505	0.500000	0.000	-20.000	0.000	0.000	0.000
0.313606	0.054601	-0.535205	-0.606505	0.500000	0.000	-20.000	0.000	0.000	0.000
0.313606	0.053821	-0.536224	-0.606505	0.500000	0.000	-20.000	0.000	0.000	0.000
0.313606	0.053821	-0.536224	-0.606505	0.500000	0.000	-20.000	0.000	0.000	0.000
0.407267	0.053821	-0.536224	-0.606505	0.500000	0.000	-20.000	0.000	0.000	0.000
0.407267	0.053821	-0.536224	-0.606505	0.500000	0.000	-20.000	0.000	0.000	0.000
0.407267	0.054601	-0.535205	-0.606505	0.500000	0.000	-20.000	0.000	0.000	0.000
0.407267	0.054601	-0.535205	-0.606505	0.500000	0.000	-20.000	0.000	0.000	0.000
0.407267	0.053821	-0.536224	-0.606505	0.500000	0.000	-20.000	0.000	0.000	0.000
0.407267	0.054601	-0.535205	-0.606505	0.500000	0.000	-20.000	0.000	0.000	0.000
0.407267	0.053821	-0.536224	-0.606505	0.500000	0.000	-20.000	0.000	0.000	0.000
0.407267	0.053821	-0.536224	-0.606505	0.500000	0.000	-20.000	0.000	0.000	0.000
0.407267	0.053821	-0.536224	-0.606505	0.500000	0.000	-20.000	0.000	0.000	0.000
0.407267	0.053821	-0.536224	-0.606505	0.500000	0.000	-20.000	0.000	0.000	0.000
0.407267	0.054601	-0.535205	-0.606505	0.500000	0.000	-20.000	0.000	0.000	0.000
0.407267	0.054601	-0.535205	-0.606505	0.500000	0.000	-20.000	0.000	0.000	0.000
0.407267	0.054601	-0.535205	-0.606505	0.500000	0.000	-20.000	0.000	0.000	0.000
0.407267	0.054601	-0.535205	-0.606505	0.500000	0.000	-20.000	0.000	0.000	0.000
0.407267	0.055381	-0.534187	-0.606505	0.500000	0.000	-20.000	0.000	0.000	0.000
0.407267	0.054601	-0.535205	-0.606505	0.500000	0.000	-20.000	0.000	0.000	0.000
0.407267	0.054601	-0.535205	-0.606505	0.500000	0.000	-20.000	0.000	0.000	0.000
0.407267	0.055381	-0.534187	-0.606505	0.500000	0.000	-20.000	0.000	0.000	0.000
0.407267	0.053821	-0.536224	-0.606505	0.500000	0.000	-20.000	0.000	0.000	0.000
0.407267	0.054601	-0.535205	-0.606505	0.500000	0.000	-20.000	0.000	0.000	0.000
0.407267	0.053041	-0.537242	-0.606505	0.500000	0.000	-20.000	0.000	0.000	0.000
0.407267	0.054601	-0.535205	-0.606505	0.500000	0.000	-20.000	0.000	0.000	0.000
0.407267	0.054601	-0.535205	-0.606505	0.500000	0.000	-20.000	0.000	0.000	0.000
0.407267	0.053821	-0.536224	-0.606505	0.500000	0.000	-20.000	0.000	0.000	0.000
0.407267	0.053821	-0.536224	-0.606505	0.500000	0.000	-20.000	0.000	0.000	0.000
0.407267	0.055381	-0.534187	-0.606505	0.500000	0.000	-20.000	0.000	0.000	0.000
0.407267	0.054601	-0.535205	-0.606505	0.500000	0.000	-20.000	0.000	0.000	0.000
0.407267	0.053821	-0.536224	-0.606505	0.500000	0.000	-20.000	0.000	0.000	0.000
0.407267	0.053821	-0.536224	-0.606505	0.500000	0.000	-20.000	0.000	0.000	0.000
0.407267	0.054601	-0.535205	-0.606505	0.500000	0.000	-20.000	0.000	0.000	0.000
0.407267	0.053821	-0.536224	-0.606505	0.500000	0.000	-20.000	0.000	0.000	0.000
0.407267	0.053821	-0.536224	-0.606505	0.500000	0.000	-20.000	0.000	0.000	0.000
0.407267	0.054601	-0.535205	-0.606505	0.500000	0.000	-20.000	0.000	0.000	0.000
0.407267	0.054601	-0.535205	-0.606505	0.500000	0.000	-20.000	0.000	0.000	0.000
0.407267	0.054601	-0.535205	-0.606505	0.500000	0.000	-20.000	0.000	0.000	0.000
0.407267	0.054601	-0.535205	-0.606505	0.500000	0.000	-20.000	0.000	0.000	0.000
0.407267	0.054601	-0.535205	-0.606505	0.500000	0.000	-20.000	0.000	0.000	0.000
0.407267	0.054601	-0.535205	-0.606505	0.500000	0.000	-20.000	0.000	0.000	0.000
0.407267	0.053821	-0.536224	-0.606505	0.500000	0.000	-20.000	0.000	0.000	0.000
0.407267	0.053821	-0.536224	-0.606505	0.500000	0.000	-20.000	0.000	0.000	0.000
0.407267	0.053821	-0.536224	-0.606505	0.500000	0.000	-20.000	0.000	0.000	0.000
0.407267	0.053821	-0.536224	-0.606505	0.500000	0.000	-20.000	0.000	0.000	0.000
0.407267	0.054601	-0.535205	-0.606505	0.500000	0.000	-20.000	0.000	0.000	0.000
0.407267	0.053041	-0.537242	-0.606505	0.500000	0.000	-20.000	0.000	0.000	0.000
0.407267	0.053821	-0.536224	-0.606505	0.500000	0.000	-20.000	0.000	0.000	0.000
0.407267	0.053821	-0.536224	-0.606505	0.500000	0.000	-20.000	0.000	0.000	0.000
0.407267	0.053041	-0.537242	-0.606505	0.500000	0.000	-20.000	0.000	0.000	0.000
0.407267	0.053821	-0.536224	-0.606505	0.500000	0.000	-20.000	0.000	0.000	0.000
0.407267	0.053821	-0.536224	-0.606505	0.500000	0.000	-20.000	0.000	0.000	0.000
0.407267	0.054601	-0.535205	-0.606505	0.500000	0.000	-20.000	0.000	0.000	0.000
0.407267	0.054601	-0.535205	-0.606505	0.500000	0.000	-20.000	0.000	0.000	0.000
0.407267	0.053821	-0.536224	-0.606505	0.500000	0.000	-20.000	0.000	0.000	0.000
0.407267	0.054601	-0.535205	-0.606505	0.500000	0.000	-20.000	0.000	0.000	0.000
0.407267	0.054601	-0.535205	-0.606505	0.500000	0.000	-20.000	0.000	0.000	0.000
0.407267	0.054601	-0.535205	-0.606505	0.500000	0.000	-20.000	0.000	0.000	0.000
0.407267	0.053821	-0.536224	-0.606505	0.500000	0.000	-20.000	0.000	0.000	0.000
0.407267	0.053821	-0.536224	-0.606505	0.500000	0.000	-20.000	0.000	0.000	0.000
0.407267	0.054601	-0.535205	-0.606505	0.500000	0.000	-20.000	0.000	0.000	0.000
0.407267	0.054601	-0.535205	-0.606505	0.500000	0.000	-20.000	0.000	0.000	0.000
0.407267	0.054601	-0.535205	-0.606505	0.500000	0.000	-20.000	0.000	0.000	0.000
0.407267	0.054601	-0.535205	-0.606505	0.500000	0.000	-20.000	0.000	0.000	0.000
0.407267	0.054601	-0.535205	-0.606505	0.500000	0.000	-20.000	0.000	0.000	0.000
0.407267	0.054601	-0.535205	-0.606505	0.500000	0.000	-20.000	0.000	0.000	0.000
0.407267	0.054601	-0.535205	-0.606505	0.500000	0.000	-20.000	0.000	0.000	0.000
0.407267	0.053821	-0.536224	-0.606505	0.500000	0.000	-20.000	0.000	0.000	0.000
0.407267	0.054601	-0.535205	-0.606505	0.500000	0.000	-20.000	0.000	0.000	0.000
0.407267	0.053821	-0.536224	-0.606505	0.500000	0.000	-20.000	0.000	0.000	0.000
0.407267	0.054601	-0.535205	-0.606505	0.500000	0.000	-20.000	0.000	0.000	0.000
0.407267	0.053041	-0.537242	-0.606505	0.500000	0.000	-20.000	0.000	0.000	0.000
0.407267	0.054601	-0.535205	-0.606505	0.500000	0.000	-20.000	0.000	0.000	0.000
0.407267	0.053821	-0.536224	-0.606505	0.500000	0.000	-20.000	0.000	0.000	0.000
0.407267	0.053821	-0.536224	-0.606505	0.500000	0.000	-20.000	0.000	0.000	0.000
0.407267	0.053041	-0.537242	-0.606505	0.500000	0.000	-20.000	0.000	0.000	0.000
0.407267	0.054601	-0.535205	-0.606505	0.500000	0.000	-20.000	0.000	0.000	0.000
0.407267	0.053821	-0.536224	-0.606505	0.500000	0.000	-20.000	0.000	0.000	0.000
0.407267	0.054601	-0.535205	-0.606505	0.500000	0.000	-20.000	0.000	0.000	0.000
0.407267	0.053821	-0.536224	-0.606505	0.500000	0.000	-20.000	0.000	0.000	0.000
0.407267	0.054601	-0.535205	-0.606505	0.500000	0.000	-20.000	0.000	0.000	0.000
0.407267	0.054601	-0.535205	-0.606505	0.500000	0.000	-20.000	0.000	0.000	0.000
0.407267	0.054601	-0.535205	-0.606505	0.500000	0.000	-20.000	0.000	0.000	0.000
0.407267	0.053041	-0.537242	-0.606505	0.500000	0.000	-20.000	0.000	0.000	0.000
0.407267	0.053821	-0.536224	-0.606505	0.500000	0.000	-20.000	0.000	0.000	0.000
0.407267	0.054601	-0.535205	-0.606505	0.500000	0.000	-20.000	0.000	0.000	0.000
0.407267	0.054601	-0.535205	-0.606505	0.500000	0.000	-20.000	0.000	0.000	0.000
0.407267	0.053821	-0.536224	-0.606505	0.500000	0.000	-20.000	0.000	0.000	0.000
0.407267	0.054601	-0.535205	-0.606505	0.500000	0.000	-20.000	0.000	0.000	0.000
0.407267	0.054601	-0.535205	-0.606505	0.500000	0.000	-20.000	0.000	0.000	0.000
0.407267	0.054601	-0.535205	-0.606505	0.500000	0.000	-20.000	0.000	0.000	0.000
0.407267	0.054601	-0.535205	-0.606505	0.500000	0.000	-20.000	0.000	0.000	0.000
0.407267	0.053821	-0.536224	-0.606505	0.500000	0.000	-20.000	0.000	0.000	0.000
0.407267	0.053821	-0.536224	-0.606505	0.500000	0.000	-20.000	0.000	0.000	0.000
0.407267	0.053821	-0.536224	-0.606505	0.500000	0.000	-20.000	0.000	0.000	0.000
0.407267	0.053821	-0.536224	-0.606505	0.500000	0.000	-20.000	0.000	0.000	0.000
0.407267	0.054601	-0.535205	-0.606505	0.500000	0.000	-20.000	0.000	0.000	0.000
0.407267	0.054601	-0.535205	-0.606505	0.500000	0.000	-20.000	0.000	0.000	0.000
0.407267	0.054601	-0.535205	-0.606505	0.500000	0.000	-20.000	0.000	0.000	0.000
0.407267	0.054601	-0.535205	-0.606505	0.500000	0.000	-20.000	0.000	0.000	0.000
0.407267	0.054601	-0.535205	-0.606505	0.500000	0.000	-20.000	0.000	0.000	0.000
0.407267	0.054601	-0.535205	-0.606505	0.500000	0.000	-20.000	0.000	0.000	0.000
0.407267	0.054601	-0.535205	-0.606505	0.500000	0.000	-20.000	0.000	0.000	0.000
0.000524	0.003900	-0.601412	-0.606505	0.500000	0.000	-18.000	0.000	0.000	0.000
0.000524	0.004680	-0.600394	-0.606505	0.500000	0.000	-18.000	0.000	0.000	0.000
0.000524	0.004680	-0.600394	-0.606505	0.500000	0.000	-18.000	0.000	0.000	0.000
0.000524	0.004680	-0.600394	-0.606505	0.500000	0.000	-18.000	0.000	0.000	0.000
0.000524	0.004680	-0.600394	-0.606505	0.500000	0.000	-18.000	0.000	0.000	0.000
0.000524	0.003900	-0.601412	-0.606505	0.500000	0.000	-18.000	0.000	0.000	0.000
0.000524	0.004680	-0.600394	-0.606505	0.500000	0.000	-18.000	0.000	0.000	0.000
0.000524	0.003900	-0.601412	-0.606505	0.500000	0.000	-18.000	0.000	0.000	0.000
0.000524	0.003900	-0.601412	-0.606505	0.500000	0.000	-18.000	0.000	0.000	0.000
0.000524	0.003120	-0.602431	-0.606505	0.500000	0.000	-18.000	0.000	0.000	0.000
0.000524	0.003120	-0.602431	-0.606505	0.500000	0.000	-18.000	0.000	0.000	0.000
0.000524	0.004680	-0.600394	-0.606505	0.500000	0.000	-18.000	0.000	0.000	0.000
0.000524	0.003900	-0.601412	-0.606505	0.500000	0.000	-18.000	0.000	0.000	0.000
0.000524	0.004680	-0.600394	-0.606505	0.500000	0.000	-18.000	0.000	0.000	0.000
0.000524	0.004680	-0.600394	-0.606505	0.500000	0.000	-18.000	0.000	0.000	0.000
0.000524	0.003900	-0.601412	-0.606505	0.500000	0.000	-18.000	0.000	0.000	0.000
0.000524	0.004680	-0.600394	-0.606505	0.500000	0.000	-18.000	0.000	0.000	0.000
0.000524	0.004680	-0.600394	-0.606505	0.500000	0.000	-18.000	0.000	0.000	0.000
0.000524	0.004680	-0.600394	-0.606505	0.500000	0.000	-18.000	0.000	0.000	0.000
0.000524	0.004680	-0.600394	-0.606505	0.500000	0.000	-18.000	0.000	0.000	0.000
0.000524	0.003900	-0.601412	-0.606505	0.500000	0.000	-18.000	0.000	0.000	0.000
0.000524	0.004680	-0.600394	-0.606505	0.500000	0.000	-18.000	0.000	0.000	0.000
0.000524	0.004680	-0.600394	-0.606505	0.500000	0.000	-18.000	0.000	0.000	0.000
0.000524	0.003900	-0.601412	-0.606505	0.500000	0.000	-18.000	0.000	0.000	0.000
0.000524	0.004680	-0.600394	-0.606505	0.500000	0.000	-18.000	0.000	0.000	0.000
0.000524	0.003900	-0.601412	-0.606505	0.500000	0.000	-18.000	0.000	0.000	0.000
0.000524	0.003900	-0.601412	-0.606505	0.500000	0.000	-18.000	0.000	0.000	0.000
0.000524	0.003900	-0.601412	-0.606505	0.500000	0.000	-18.000	0.000	0.000	0.000
0.000524	0.004680	-0.600394	-0.606505	0.500000	0.000	-18.000	0.000	0.000	0.000
0.000524	0.004680	-0.600394	-0.606505	0.500000	0.000	-18.000	0.000	0.000	0.000
0.000524	0.004680	-0.600394	-0.606505	0.500000	0.000	-18.000	0.000	0.000	0.000
0.000524	0.003900	-0.601412	-0.606505	0.500000	0.000	-18.000	0.000	0.000	0.000
0.000524	0.004680	-0.600394	-0.606505	0.500000	0.000	-18.000	0.000	0.000	0.000
0.000524	0.004680	-0.600394	-0.606505	0.500000	0.000	-18.000	0.000	0.000	0.000
0.000524	0.003900	-0.601412	-0.606505	0.500000	0.000	-18.000	0.000	0.000	0.000
0.000524	0.004680	-0.600394	-0.606505	0.500000	0.000	-18.000	0.000	0.000	0.000
0.000524	0.003900	-0.601412	-0.606505	0.500000	0.000	-18.000	0.000	0.000	0.000
0.000524	0.003900	-0.601412	-0.606505	0.500000	0.000	-18.000	0.000	0.000	0.000
0.000524	0.004680	-0.600394	-0.606505	0.500000	0.000	-18.000	0.000	0.000	0.000
0.000524	0.004680	-0.600394	-0.606505	0.500000	0.000	-18.000	0.000	0.000	0.000
0.000524	0.003900	-0.601412	-0.606505	0.500000	0.000	-18.000	0.000	0.000	0.000
0.000524	0.004680	-0.600394	-0.606505	0.500000	0.000	-18.000	0.000	0.000	0.000
0.000524	0.003900	-0.601412	-0.606505	0.500000	0.000	-18.000	0.000	0.000	0.000
0.000524	0.004680	-0.600394	-0.606505	0.500000	0.000	-18.000	0.000	0.000	0.000
0.000524	0.004680	-0.600394	-0.606505	0.500000	0.000	-18.000	0.000	0.000	0.000
0.000524	0.003900	-0.601412	-0.606505	0.500000	0.000	-18.000	0.000	0.000	0.000
0.000524	0.004680	-0.600394	-0.606505	0.500000	0.000	-18.000	0.000	0.000	0.000
0.000524	0.003900	-0.601412	-0.606505	0.500000	0.000	-18.000	0.000	0.000	0.000
0.000524	0.004680	-0.600394	-0.606505	0.500000	0.000	-18.000	0.000	0.000	0.000
0.000524	0.004680	-0.600394	-0.606505	0.500000	0.000	-18.000	0.000	0.000	0.000
0.000524	0.004680	-0.600394	-0.606505	0.500000	0.000	-18.000	0.000	0.000	0.000
0.000524	0.004680	-0.600394	-0.606505	0.500000	0.000	-18.000	0.000	0.000	0.000
0.000524	0.004680	-0.600394	-0.606505	0.500000	0.000	-18.000	0.000	0.000	0.000
0.000524	0.004680	-0.600394	-0.606505	0.500000	0.000	-18.000	0.000	0.000	0.000
0.000524	0.003900	-0.601412	-0.606505	0.500000	0.000	-18.000	0.000	0.000	0.000
0.000524	0.004680	-0.600394	-0.606505	0.500000	0.000	-18.000	0.000	0.000	0.000
0.000524	0.004680	-0.600394	-0.606505	0.500000	0.000	-18.000	0.000	0.000	0.000
0.000524	0.004680	-0.600394	-0.606505	0.500000	0.000	-18.000	0.000	0.000	0.000
0.000524	0.004680	-0.600394	-0.606505	0.500000	0.000	-18.000	0.000	0.000	0.000
0.000524	0.004680	-0.600394	-0.606505	0.500000	0.000	-18.000	0.000	0.000	0.000
0.000524	0.004680	-0.600394	-0.606505	0.500000	0.000	-18.000	0.000	0.000	0.000
0.000524	0.003900	-0.601412	-0.606505	0.500000	0.000	-18.000	0.000	0.000	0.000
0.000524	0.003900	-0.601412	-0.606505	0.500000	0.000	-18.000	0.000	0.000	0.000
0.000524	0.003900	-0.601412	-0.606505	0.500000	0.000	-18.000	0.000	0.000	0.000
0.000524	0.003900	-0.601412	-0.606505	0.500000	0.000	-18.000	0.000	0.000	0.000
0.000524	0.003900	-0.601412	-0.606505	0.500000	0.000	-18.000	0.000	0.000	0.000
0.000524	0.003900	-0.601412	-0.606505	0.500000	0.000	-18.000	0.000	0.000	0.000
0.000524	0.003900	-0.601412	-0.606505	0.500000	0.000	-18.000	0.000	0.000	0.000
0.000524	0.003900	-0.601412	-0.606505	0.500000	0.000	-18.000	0.000	0.000	0.000
0.000524	0.004680	-0.600394	-0.606505	0.500000	0.000	-18.000	0.000	0.000	0.000
0.000524	0.003120	-0.602431	-0.606505	0.500000	0.000	-18.000	0.000	0.000	0.000
0.000524	0.003900	-0.601412	-0.606505	0.500000	0.000	-18.000	0.000	0.000	0.000
0.000524	0.003900	-0.601412	-0.606505	0.500000	0.000	-18.000	0.000	0.000	0.000
0.000524	0.004680	-0.600394	-0.606505	0.500000	0.000	-18.000	0.000	0.000	0.000
0.000524	0.003120	-0.602431	-0.606505	0.500000	0.000	-18.000	0.000	0.000	0.000
0.000524	0.004680	-0.600394	-0.606505	0.500000	0.000	-18.000	0.000	0.000	0.000
0.000524	0.003120	-0.602431	-0.606505	0.500000	0.000	-18.000	0.000	0.000	0.000
0.000524	0.004680	-0.600394	-0.606505	0.500000	0.000	-18.000	0.000	0.000	0.000
0.000524	0.003900	-0.601412	-0.606505	0.500000	0.000	-18.000	0.000	0.000	0.000
0.000524	0.003900	-0.601412	-0.606505	0.500000	0.000	-18.000	0.000	0.000	0.000
0.000524	0.004680	-0.600394	-0.606505	0.500000	0.000	-18.000	0.000	0.000	0.000
0.000524	0.003900	-0.601412	-0.606505	0.500000	0.000	-18.000	0.000	0.000	0.000
0.000524	0.003900	-0.601412	-0.606505	0.500000	0.000	-18.000	0.000	0.000	0.000
0.000524	0.003900	-0.601412	-0.606505	0.500000	0.000	-18.000	0.000	0.000	0.000
0.000524	0.003900	-0.601412	-0.606505	0.500000	0.000	-18.000	0.000	0.000	0.000
0.000524	0.003900	-0.601412	-0.606505	0.500000	0.000	-18.000	0.000	0.000	0.000
0.000524	0.004680	-0.600394	-0.606505	0.500000	0.000	-18.000	0.000	0.000	0.000
0.000524	0.005460	-0.599375	-0.606505	0.500000	0.000	-18.000	0.000	0.000	0.000
0.000524	0.003900	-0.601412	-0.606505	0.500000	0.000	-18.000	0.000	0.000	0.000
0.000524	0.004680	-0.600394	-0.606505	0.500000	0.000	-18.000	0.000	0.000	0.000
0.000524	0.004680	-0.600394	-0.606505	0.500000	0.000	-18.000	0.000	0.000	0.000
0.000524	0.003900	-0.601412	-0.606505	0.500000	0.000	-18.000	0.000	0.000	0.000
0.000524	0.003900	-0.601412	-0.606505	0.500000	0.000	-18.000	0.000	0.000	0.000
0.000524	0.004680	-0.600394	-0.606505	0.500000	0.000	-18.000	0.000	0.000	0.000
0.000524	0.003900	-0.601412	-0.606505	0.500000	0.000	-18.000	0.000	0.000	0.000
0.000524	0.004680	-0.600394	-0.606505	0.500000	0.000	-18.000	0.000	0.000	0.000
0.000524	0.004680	-0.600394	-0.606505	0.500000	0.000	-18.000	0.000	0.000	0.000
0.000524	0.003900	-0.601412	-0.606505	0.500000	0.000	-18.000	0.000	0.000	0.000
0.000524	0.005460	-0.599375	-0.606505	0.500000	0.000	-18.000	0.000	0.000	0.000
0.000524	0.004680	-0.600394	-0.606505	0.500000	0.000	-18.000	0.000	0.000	0.000
0.105472	0.004680	-0.600394	-0.606505	0.500000	0.000	-18.000	0.000	0.000	0.000
0.105472	0.004680	-0.600394	-0.606505	0.500000	0.000	-18.000	0.000	0.000	0.000
0.105472	0.003900	-0.601412	-0.606505	0.500000	0.000	-18.000	0.000	0.000	0.000
0.105472	0.004680	-0.600394	-0.606505	0.500000	0.000	-18.000	0.000	0.000	0.000
0.105472	0.003900	-0.601412	-0.606505	0.500000	0.000	-18.000	0.000	0.000	0.000
0.105472	0.003900	-0.601412	-0.606505	0.500000	0.000	-18.000	0.000	0.000	0.000
0.105472	0.003120	-0.602431	-0.606505	0.500000	0.000	-18.000	0.000	0.000	0.000
0.105472	0.003900	-0.601412	-0.606505	0.500000	0.000	-18.000	0.000	0.000	0.000
0.105472	0.003900	-0.601412	-0.606505	0.500000	0.000	-18.000	0.000	0.000	0.000
0.105472	0.004680	-0.600394	-0.606505	0.500000	0.000	-18.000	0.000	0.000	0.000
0.105472	0.004680	-0.600394	-0.606505	0.500000	0.000	-18.000	0.000	0.000	0.000
0.105472	0.003900	-0.601412	-0.606505	0.500000	0.000	-18.000	0.000	0.000	0.000
0.105472	0.004680	-0.600394	-0.606505	0.500000	0.000	-18.000	0.000	0.000	0.000
0.105472	0.003900	-0.601412	-0.606505	0.500000	0.000	-18.000	0.000	0.000	0.000
0.105472	0.004680	-0.600394	-0.606505	0.500000	0.000	-18.000	0.000	0.000	0.000
0.105472	0.004680	-0.600394	-0.606505	0.500000	0.000	-18.000	0.000	0.000	0.000
0.105472	0.004680	-0.600394	-0.606505	0.500000	0.000	-18.000	0.000	0.000	0.000
0.105472	0.004680	-0.600394	-0.606505	0.500000	0.000	-18.000	0.000	0.000	0.000
0.105472	0.003900	-0.601412	-0.606505	0.500000	0.000	-18.000	0.000	0.000	0.000
0.105472	0.004680	-0.600394	-0.606505	0.500000	0.000	-18.000	0.000	0.000	0.000
0.105472	0.004680	-0.600394	-0.606505	0.500000	0.000	-18.000	0.000	0.000	0.000
0.105472	0.003900	-0.601412	-0.606505	0.500000	0.000	-18.000	0.000	0.000	0.000
0.105472	0.004680	-0.600394	-0.606505	0.500000	0.000	-18.000	0.000	0.000	0.000
0.105472	0.004680	-0.600394	-0.606505	0.500000	0.000	-18.000	0.000	0.000	0.000
0.105472	0.004680	-0.600394	-0.606505	0.500000	0.000	-18.000	0.000	0.000	0.000
0.105472	0.004680	-0.600394	-0.606505	0.500000	0.000	-18.000	0.000	0.000	0.000
0.105472	0.004680	-0.600394	-0.606505	0.500000	0.000	-18.000	0.000	0.000	0.000
0.105472	0.004680	-0.600394	-0.606505	0.500000	0.000	-18.000	0.000	0.000	0.000
0.105472	0.004680	-0.600394	-0.606505	0.500000	0.000	-18.000	0.000	0.000	0.000
0.105472	0.004680	-0.600394	-0.606505	0.500000	0.000	-18.000	0.000	0.000	0.000
0.105472	0.004680	-0.600394	-0.606505	0.500000	0.000	-18.000	0.000	0.000	0.000
0.105472	0.004680	-0.600394	-0.606505	0.500000	0.000	-18.000	0.000	0.000	0.000
0.105472	0.004680	-0.600394	-0.606505	0.500000	0.000	-18.000	0.000	0.000	0.000
0.105472	0.003900	-0.601412	-0.606505	0.500000	0.000	-18.000	0.000	0.000	0.000
0.105472	0.004680	-0.600394	-0.606505	0.500000	0.000	-18.000	0.000	0.000	0.000
0.105472	0.004680	-0.600394	-0.606505	0.500000	0.000	-18.000	0.000	0.000	0.000
0.105472	0.004680	-0.600394	-0.606505	0.500000	0.000	-18.000	0.000	0.000	0.000
0.105472	0.004680	-0.600394	-0.606505	0.500000	0.000	-18.000	0.000	0.000	0.000
0.105472	0.004680	-0.600394	-0.606505	0.500000	0.000	-18.000	0.000	0.000	0.000
0.105472	0.003900	-0.601412	-0.606505	0.500000	0.000	-18.000	0.000	0.000	0.000
0.105472	0.004680	-0.600394	-0.606505	0.500000	0.000	-18.000	0.000	0.000	0.000
0.105472	0.004680	-0.600394	-0.606505	0.500000	0.000	-18.000	0.000	0.000	0.000
0.105472	0.003900	-0.601412	-0.606505	0.500000	0.000	-18.000	0.000	0.000	0.000
0.105472	0.004680	-0.600394	-0.606505	0.500000	0.000	-18.000	0.000	0.000	0.000
0.105472	0.003900	-0.601412	-0.606505	0.500000	0.000	-18.000	0.000	0.000	0.000
0.105472	0.004680	-0.600394	-0.606505	0.500000	0.000	-18.000	0.000	0.000	0.000
0.105472	0.004680	-0.600394	-0.606505	0.500000	0.000	-18.000	0.000	0.000	0.000
0.105472	0.003900	-0.601412	-0.606505	0.500000	0.000	-18.000	0.000	0.000	0.000
0.105472	0.003900	-0.601412	-0.606505	0.500000	0.000	-18.000	0.000	0.000	0.000
0.105472	0.003120	-0.602431	-0.606505	0.500000	0.000	-18.000	0.000	0.000	0.000
0.105472	0.004680	-0.600394	-0.606505	0.500000	0.000	-18.000	0.000	0.000	0.000
0.105472	0.003900	-0.601412	-0.606505	0.500000	0.000	-18.000	0.000	0.000	0.000
0.105472	0.003900	-0.601412	-0.606505	0.500000	0.000	-18.000	0.000	0.000	0.000
0.105472	0.003900	-0.601412	-0.606505	0.500000	0.000	-18.000	0.000	0.000	0.000
0.105472	0.004680	-0.600394	-0.606505	0.500000	0.000	-18.000	0.000	0.000	0.000
0.105472	0.003900	-0.601412	-0.606505	0.500000	0.000	-18.000	0.000	0.000	0.000
0.105472	0.004680	-0.600394	-0.606505	0.500000	0.000	-18.000	0.000	0.000	0.000
0.105472	0.005460	-0.599375	-0.606505	0.500000	0.000	-18.000	0.000	0.000	0.000
0.105472	0.004680	-0.600394	-0.606505	0.500000	0.000	-18.000	0.000	0.000	0.000
0.105472	0.004680	-0.600394	-0.606505	0.500000	0.000	-18.000	0.000	0.000	0.000
0.105472	0.004680	-0.600394	-0.606505	0.500000	0.000	-18.000	0.000	0.000	0.000
0.105472	0.003900	-0.601412	-0.606505	0.500000	0.000	-18.000	0.000	0.000	0.000
0.105472	0.004680	-0.600394	-0.606505	0.500000	0.000	-18.000	0.000	0.000	0.000
0.105472	0.003900	-0.601412	-0.606505	0.500000	0.000	-18.000	0.000	0.000	0.000
0.105472	0.003900	-0.601412	-0.606505	0.500000	0.000	-18.000	0.000	0.000	0.000
0.105472	0.003900	-0.601412	-0.606505	0.500000	0.000	-18.000	0.000	0.000	0.000
0.105472	0.003900	-0.601412	-0.606505	0.500000	0.000	-18.000	0.000	0.000	0.000
0.105472	0.004680	-0.600394	-0.606505	0.500000	0.000	-18.000	0.000	0.000	0.000
0.105472	0.004680	-0.600394	-0.606505	0.500000	0.000	-18.000	0.000	0.000	0.000
0.105472	0.004680	-0.600394	-0.606505	0.500000	0.000	-18.000	0.000	0.000	0.000
0.105472	0.004680	-0.600394	-0.606505	0.500000	0.000	-18.000	0.000	0.000	0.000
0.105472	0.005460	-0.599375	-0.606505	0.500000	0.000	-18.000	0.000	0.000	0.000
0.105472	0.004680	-0.600394	-0.606505	0.500000	0.000	-18.000	0.000	0.000	0.000
0.105472	0.004680	-0.600394	-0.606505	0.500000	0.000	-18.000	0.000	0.000	0.000
0.105472	0.003900	-0.601412	-0.606505	0.500000	0.000	-18.000	0.000	0.000	0.000
0.105472	0.004680	-0.600394	-0.606505	0.500000	0.000	-18.000	0.000	0.000	0.000
0.105472	0.004680	-0.600394	-0.606505	0.500000	0.000	-18.000	0.000	0.000	0.000
0.105472	0.003900	-0.601412	-0.606505	0.500000	0.000	-18.000	0.000	0.000	0.000
0.105472	0.003900	-0.601412	-0.606505	0.500000	0.000	-18.000	0.000	0.000	0.000
0.105472	0.004680	-0.600394	-0.606505	0.500000	0.000	-18.000	0.000	0.000	0.000
0.105472	0.004680	-0.600394	-0.606505	0.500000	0.000	-18.000	0.000	0.000	0.000
0.105472	0.003900	-0.601412	-0.606505	0.500000	0.000	-18.000	0.000	0.000	0.000
0.105472	0.003900	-0.601412	-0.606505	0.500000	0.000	-18.000	0.000	0.000	0.000
0.105472	0.003900	-0.601412	-0.606505	0.500000	0.000	-18.000	0.000	0.000	0.000
0.105472	0.004680	-0.600394	-0.606505	0.500000	0.000	-18.000	0.000	0.000	0.000
0.105472	0.003900	-0.601412	-0.606505	0.500000	0.000	-18.000	0.000	0.000	0.000
0.105472	0.003900	-0.601412	-0.606505	0.500000	0.000	-18.000	0.000	0.000	0.000
0.105472	0.003900	-0.601412	-0.606505	0.500000	0.000	-18.000	0.000	0.000	0.000
0.105472	0.004680	-0.600394	-0.606505	0.500000	0.000	-18.000	0.000	0.000	0.000
0.105472	0.004680	-0.600394	-0.606505	0.500000	0.000	-18.000	0.000	0.000	0.000
0.105472	0.004680	-0.600394	-0.606505	0.500000	0.000	-18.000	0.000	0.000	0.000
0.105472	0.004680	-0.600394	-0.606505	0.500000	0.000	-18.000	0.000	0.000	0.000
0.105472	0.004680	-0.600394	-0.606505	0.500000	0.000	-18.000	0.000	0.000	0.000
0.105472	0.004680	-0.600394	-0.606505	0.500000	0.000	-18.000	0.000	0.000	0.000
0.105472	0.004680	-0.600394	-0.606505	0.500000	0.000	-18.000	0.000	0.000	0.000
0.105472	0.004680	-0.600394	-0.606505	0.500000	0.000	-18.000	0.000	0.000	0.000
0.105472	0.004680	-0.600394	-0.606505	0.500000	0.000	-18.000	0.000	0.000	0.000
0.105472	0.004680	-0.600394	-0.606505	0.500000	0.000	-18.000	0.000	0.000	0.000
0.105472	0.004680	-0.600394	-0.606505	0.500000	0.000	-18.000	0.000	0.000	0.000
0.105472	0.004680	-0.600394	-0.606505	0.500000	0.000	-18.000	0.000	0.000	0.000
0.213499	0.004680	-0.600394	-0.606505	0.500000	0.000	-18.000	0.000	0.000	0.000
0.213499	0.003900	-0.601412	-0.606505	0.500000	0.000	-18.000	0.000	0.000	0.000
0.213499	0.004680	-0.600394	-0.606505	0.500000	0.000	-18.000	0.000	0.000	0.000
0.213499	0.003120	-0.602431	-0.606505	0.500000	0.000	-18.000	0.000	0.000	0.000
0.213499	0.003120	-0.602431	-0.606505	0.500000	0.000	-18.000	0.000	0.000	0.000
0.213499	0.004680	-0.600394	-0.606505	0.500000	0.000	-18.000	0.000	0.000	0.000
0.213499	0.004680	-0.600394	-0.606505	0.500000	0.000	-18.000	0.000	0.000	0.000
0.213499	0.003900	-0.601412	-0.606505	0.500000	0.000	-18.000	0.000	0.000	0.000
0.213499	0.004680	-0.600394	-0.606505	0.500000	0.000	-18.000	0.000	0.000	0.000
0.213499	0.003900	-0.601412	-0.606505	0.500000	0.000	-18.000	0.000	0.000	0.000
0.213499	0.004680	-0.600394	-0.606505	0.500000	0.000	-18.000	0.000	0.000	0.000
0.213499	0.004680	-0.600394	-0.606505	0.500000	0.000	-18.000	0.000	0.000	0.000
0.213499	0.004680	-0.600394	-0.606505	0.500000	0.000	-18.000	0.000	0.000	0.000
0.213499	0.004680	-0.600394	-0.606505	0.500000	0.000	-18.000	0.000	0.000	0.000
0.213499	0.003900	-0.601412	-0.606505	0.500000	0.000	-18.000	0.000	0.000	0.000
0.213499	0.004680	-0.600394	-0.606505	0.500000	0.000	-18.000	0.000	0.000	0.000
0.213499	0.003900	-0.601412	-0.606505	0.500000	0.000	-18.000	0.000	0.000	0.000
0.213499	0.004680	-0.600394	-0.606505	0.500000	0.000	-18.000	0.000	0.000	0.000
0.213499	0.004680	-0.600394	-0.606505	0.500000	0.000	-18.000	0.000	0.000	0.000
0.213499	0.004680	-0.600394	-0.606505	0.500000	0.000	-18.000	0.000	0.000	0.000
0.213499	0.004680	-0.600394	-0.606505	0.500000	0.000	-18.000	0.000	0.000	0.000
0.213499	0.003900	-0.601412	-0.606505	0.500000	0.000	-18.000	0.000	0.000	0.000
0.213499	0.004680	-0.600394	-0.606505	0.500000	0.000	-18.000	0.000	0.000	0.000
0.213499	0.003900	-0.601412	-0.606505	0.500000	0.000	-18.000	0.000	0.000	0.000
0.213499	0.004680	-0.600394	-0.606505	0.500000	0.000	-18.000	0.000	0.000	0.000
0.213499	0.003900	-0.601412	-0.606505	0.500000	0.000	-18.000	0.000	0.000	0.000
0.213499	0.003120	-0.602431	-0.606505	0.500000	0.000	-18.000	0.000	0.000	0.000
0.213499	0.004680	-0.600394	-0.606505	0.500000	0.000	-18.000	0.000	0.000	0.000
0.213499	0.004680	-0.600394	-0.606505	0.500000	0.000	-18.000	0.000	0.000	0.000
0.213499	0.004680	-0.600394	-0.606505	0.500000	0.000	-18.000	0.000	0.000	0.000
0.213499	0.004680	-0.600394	-0.606505	0.500000	0.000	-18.000	0.000	0.000	0.000
0.213499	0.004680	-0.600394	-0.606505	0.500000	0.000	-18.000	0.000	0.000	0.000
0.213499	0.004680	-0.600394	-0.606505	0.500000	0.000	-18.000	0.000	0.000	0.000
0.213499	0.004680	-0.600394	-0.606505	0.500000	0.000	-18.000	0.000	0.000	0.000
0.213499	0.003900	-0.601412	-0.606505	0.500000	0.000	-18.000	0.000	0.000	0.000
0.213499	0.004680	-0.600394	-0.606505	0.500000	0.000	-18.000	0.000	0.000	0.000
0.213499	0.004680	-0.600394	-0.606505	0.500000	0.000	-18.000	0.000	0.000	0.000
0.213499	0.003120	-0.602431	-0.606505	0.500000	0.000	-18.000	0.000	0.000	0.000
0.213499	0.003900	-0.601412	-0.606505	0.500000	0.000	-18.000	0.000	0.000	0.000
0.213499	0.004680	-0.600394	-0.606505	0.500000	0.000	-18.000	0.000	0.000	0.000
0.213499	0.004680	-0.600394	-0.606505	0.500000	0.000	-18.000	0.000	0.000	0.000
0.213499	0.004680	-0.600394	-0.606505	0.500000	0.000	-18.000	0.000	0.000	0.000
0.213499	0.004680	-0.600394	-0.606505	0.500000	0.000	-18.000	0.000	0.000	0.000
0.213499	0.004680	-0.600394	-0.606505	0.500000	0.000	-18.000	0.000	0.000	0.000
0.213499	0.003900	-0.601412	-0.606505	0.500000	0.000	-18.000	0.000	0.000	0.000
0.213499	0.004680	-0.600394	-0.606505	0.500000	0.000	-18.000	0.000	0.000	0.000
0.213499	0.004680	-0.600394	-0.606505	0.500000	0.000	-18.000	0.000	0.000	0.000
0.213499	0.004680	-0.600394	-0.606505	0.500000	0.000	-18.000	0.000	0.000	0.000
0.213499	0.003900	-0.601412	-0.606505	0.500000	0.000	-18.000	0.000	0.000	0.000
0.213499	0.003900	-0.601412	-0.606505	0.500000	0.000	-18.000	0.000	0.000	0.000
0.213499	0.003900	-0.601412	-0.606505	0.500000	0.000	-18.000	0.000	0.000	0.000
0.213499	0.003900	-0.601412	-0.606505	0.500000	0.000	-18.000	0.000	0.000	0.000
0.213499	0.003900	-0.601412	-0.606505	0.500000	0.000	-18.000	0.000	0.000	0.000
0.213499	0.003120	-0.602431	-0.606505	0.500000	0.000	-18.000	0.000	0.000	0.000
0.213499	0.003900	-0.601412	-0.606505	0.500000	0.000	-18.000	0.000	0.000	0.000
0.213499	0.003900	-0.601412	-0.606505	0.500000	0.000	-18.000	0.000	0.000	0.000
0.213499	0.004680	-0.600394	-0.606505	0.500000	0.000	-18.000	0.000	0.000	0.000
0.213499	0.004680	-0.600394	-0.606505	0.500000	0.000	-18.000	0.000	0.000	0.000
0.213499	0.004680	-0.600394	-0.606505	0.500000	0.000	-18.000	0.000	0.000	0.000
0.213499	0.004680	-0.600394	-0.606505	0.500000	0.000	-18.000	0.000	0.000	0.000
0.213499	0.004680	-0.600394	-0.606505	0.500000	0.000	-18.000	0.000	0.000	0.000
0.213499	0.003900	-0.601412	-0.606505	0.500000	0.000	-18.000	0.000	0.000	0.000
0.213499	0.004680	-0.600394	-0.606505	0.500000	0.000	-18.000	0.000	0.000	0.000
0.213499	0.003900	-0.601412	-0.606505	0.500000	0.000	-18.000	0.000	0.000	0.000
0.213499	0.003900	-0.601412	-0.606505	0.500000	0.000	-18.000	0.000	0.000	0.000
0.213499	0.004680	-0.600394	-0.606505	0.500000	0.000	-18.000	0.000	0.000	0.000
0.213499	0.003900	-0.601412	-0.606505	0.500000	0.000	-18.000	0.000	0.000	0.000
0.213499	0.004680	-0.600394	-0.606505	0.500000	0.000	-18.000	0.000	0.000	0.000
0.213499	0.003900	-0.601412	-0.606505	0.500000	0.000	-18.000	0.000	0.000	0.000
0.213499	0.004680	-0.600394	-0.606505	0.500000	0.000	-18.000	0.000	0.000	0.000
0.213499	0.003900	-0.601412	-0.606505	0.500000	0.000	-18.000	0.000	0.000	0.000
0.213499	0.004680	-0.600394	-0.606505	0.500000	0.000	-18.000	0.000	0.000	0.000
0.213499	0.004680	-0.600394	-0.606505	0.500000	0.000	-18.000	0.000	0.000	0.000
0.213499	0.003900	-0.601412	-0.606505	0.500000	0.000	-18.000	0.000	0.000	0.000
0.213499	0.003900	-0.601412	-0.606505	0.500000	0.000	-18.000	0.000	0.000	0.000
0.213499	0.004680	-0.600394	-0.606505	0.500000	0.000	-18.000	0.000	0.000	0.000
0.213499	0.004680	-0.600394	-0.606505	0.500000	0.000	-18.000	0.000	0.000	0.000
0.213499	0.004680	-0.600394	-0.606505	0.500000	0.000	-18.000	0.000	0.000	0.000
0.213499	0.003900	-0.601412	-0.606505	0.500000	0.000	-18.000	0.000	0.000	0.000
0.213499	0.004680	-0.600394	-0.606505	0.500000	0.000	-18.000	0.000	0.000	0.000
0.213499	0.003900	-0.601412	-0.606505	0.500000	0.000	-18.000	0.000	0.000	0.000
0.213499	0.003900	-0.601412	-0.606505	0.500000	0.000	-18.000	0.000	0.000	0.000
0.213499	0.004680	-0.600394	-0.606505	0.500000	0.000	-18.000	0.000	0.000	0.000
0.213499	0.003900	-0.601412	-0.606505	0.500000	0.000	-18.000	0.000	0.000	0.000
0.213499	0.003900	-0.601412	-0.606505	0.500000	0.000	-18.000	0.000	0.000	0.000
0.213499	0.004680	-0.600394	-0.606505	0.500000	0.000	-18.000	0.000	0.000	0.000
0.213499	0.003900	-0.601412	-0.606505	0.500000	0.000	-18.000	0.000	0.000	0.000
0.213499	0.004680	-0.600394	-0.606505	0.500000	0.000	-18.000	0.000	0.000	0.000
0.213499	0.004680	-0.600394	-0.606505	0.500000	0.000	-18.000	0.000	0.000	0.000
0.213499	0.003120	-0.602431	-0.606505	0.500000	0.000	-18.000	0.000	0.000	0.000
0.213499	0.003900	-0.601412	-0.606505	0.500000	0.000	-18.000	0.000	0.000	0.000
0.213499	0.004680	-0.600394	-0.606505	0.500000	0.000	-18.000	0.000	0.000	0.000
0.213499	0.004680	-0.600394	-0.606505	0.500000	0.000	-18.000	0.000	0.000	0.000
0.213499	0.003900	-0.601412	-0.606505	0.500000	0.000	-18.000	0.000	0.000	0.000
0.213499	0.004680	-0.600394	-0.606505	0.500000	0.000	-18.000	0.000	0.000	0.000
0.213499	0.003900	-0.601412	-0.606505	0.500000	0.000	-18.000	0.000	0.000	0.000
0.213499	0.004680	-0.600394	-0.606505	0.500000	0.000	-18.000	0.000	0.000	0.000
0.213499	0.003900	-0.601412	-0.606505	0.500000	0.000	-18.000	0.000	0.000	0.000
0.213499	0.004680	-0.600394	-0.606505	0.500000	0.000	-18.000	0.000	0.000	0.000
0.213499	0.003900	-0.601412	-0.606505	0.500000	0.000	-18.000	0.000	0.000	0.000
0.313874	0.004680	-0.600394	-0.606505	0.500000	0.000	-18.000	0.000	0.000	0.000
0.313874	0.003900	-0.601412	-0.606505	0.500000	0.000	-18.000	0.000	0.000	0.000
0.313874	0.004680	-0.600394	-0.606505	0.500000	0.000	-18.000	0.000	0.000	0.000
0.313874	0.004680	-0.600394	-0.606505	0.500000	0.000	-18.000	0.000	0.000	0.000
0.313874	0.004680	-0.600394	-0.606505	0.500000	0.000	-18.000	0.000	0.000	0.000
0.313874	0.003900	-0.601412	-0.606505	0.500000	0.000	-18.000	0.000	0.000	0.000
0.313874	0.003900	-0.601412	-0.606505	0.500000	0.000	-18.000	0.000	0.000	0.000
0.313874	0.003900	-0.601412	-0.606505	0.500000	0.000	-18.000	0.000	0.000	0.000
0.313874	0.004680	-0.600394	-0.606505	0.500000	0.000	-18.000	0.000	0.000	0.000
0.313874	0.004680	-0.600394	-0.606505	0.500000	0.000	-18.000	0.000	0.000	0.000
0.313874	0.004680	-0.600394	-0.606505	0.500000	0.000	-18.000	0.000	0.000	0.000
0.313874	0.003900	-0.601412	-0.606505	0.500000	0.000	-18.000	0.000	0.000	0.000
0.313874	0.003900	-0.601412	-0.606505	0.500000	0.000	-18.000	0.000	0.000	0.000
0.313874	0.003900	-0.601412	-0.606505	0.500000	0.000	-18.000	0.000	0.000	0.000
0.313874	0.003900	-0.601412	-0.606505	0.500000	0.000	-18.000	0.000	0.000	0.000
0.313874	0.003900	-0.601412	-0.606505	0.500000	0.000	-18.000	0.000	0.000	0.000
0.313874	0.003900	-0.601412	-0.606505	0.500000	0.000	-18.000	0.000	0.000	0.000
0.313874	0.003900	-0.601412	-0.606505	0.500000	0.000	-18.000	0.000	0.000	0.000
0.313874	0.004680	-0.600394	-0.606505	0.500000	0.000	-18.000	0.000	0.000	0.000
0.313874	0.003900	-0.601412	-0.606505	0.500000	0.000	-18.000	0.000	0.000	0.000
0.313874	0.003900	-0.601412	-0.606505	0.500000	0.000	-18.000	0.000	0.000	0.000
0.313874	0.004680	-0.600394	-0.606505	0.500000	0.000	-18.000	0.000	0.000	0.000
0.313874	0.004680	-0.600394	-0.606505	0.500000	0.000	-18.000	0.000	0.000	0.000
0.313874	0.004680	-0.600394	-0.606505	0.500000	0.000	-18.000	0.000	0.000	0.000
0.313874	0.003900	-0.601412	-0.606505	0.500000	0.000	-18.000	0.000	0.000	0.000
0.313874	0.003900	-0.601412	-0.606505	0.500000	0.000	-18.000	0.000	0.000	0.000
0.313874	0.003900	-0.601412	-0.606505	0.500000	0.000	-18.000	0.000	0.000	0.000
0.313874	0.003900	-0.601412	-0.606505	0.500000	0.000	-18.000	0.000	0.000	0.000
0.313874	0.004680	-0.600394	-0.606505	0.500000	0.000	-18.000	0.000	0.000	0.000
0.313874	0.004680	-0.600394	-0.606505	0.500000	0.000	-18.000	0.000	0.000	0.000
0.313874	0.004680	-0.600394	-0.606505	0.500000	0.000	-18.000	0.000	0.000	0.000
0.313874	0.003900	-0.601412	-0.606505	0.500000	0.000	-18.000	0.000	0.000	0.000
0.313874	0.003120	-0.602431	-0.606505	0.500000	0.000	-18.000	0.000	0.000	0.000
0.313874	0.003900	-0.601412	-0.606505	0.500000	0.000	-18.000	0.000	0.000	0.000
0.313874	0.003900	-0.601412	-0.606505	0.500000	0.000	-18.000	0.000	0.000	0.000
0.313874	0.003900	-0.601412	-0.606505	0.500000	0.000	-18.000	0.000	0.000	0.000
0.313874	0.004680	-0.600394	-0.606505	0.500000	0.000	-18.000	0.000	0.000	0.000
0.313874	0.003900	-0.601412	-0.606505	0.500000	0.000	-18.000	0.000	0.000	0.000
0.313874	0.004680	-0.600394	-0.606505	0.500000	0.000	-18.000	0.000	0.000	0.000
0.313874	0.004680	-0.600394	-0.606505	0.500000	0.000	-18.000	0.000	0.000	0.000
0.313874	0.003900	-0.601412	-0.606505	0.500000	0.000	-18.000	0.000	0.000	0.000
0.313874	0.004680	-0.600394	-0.606505	0.500000	0.000	-18.000	0.000	0.000	0.000
0.313874	0.004680	-0.600394	-0.606505	0.500000	0.000	-18.000	0.000	0.000	0.000
0.313874	0.005460	-0.599375	-0.606505	0.500000	0.000	-18.000	0.000	0.000	0.000
0.313874	0.003900	-0.601412	-0.606505	0.500000	0.000	-18.000	0.000	0.000	0.000
0.313874	0.004680	-0.600394	-0.606505	0.500000	0.000	-18.000	0.000	0.000	0.000
0.313874	0.004680	-0.600394	-0.606505	0.500000	0.000	-18.000	0.000	0.000	0.000
0.313874	0.003900	-0.601412	-0.606505	0.500000	0.000	-18.000	0.000	0.000	0.000
0.313874	0.003900	-0.601412	-0.606505	0.500000	0.000	-18.000	0.000	0.000	0.000
0.313874	0.004680	-0.600394	-0.606505	0.500000	0.000	-18.000	0.000	0.000	0.000
0.313874	0.004680	-0.600394	-0.606505	0.500000	0.000	-18.000	0.000	0.000	0.000
0.313874	0.004680	-0.600394	-0.606505	0.500000	0.000	-18.000	0.000	0.000	0.000
0.313874	0.003900	-0.601412	-0.606505	0.500000	0.000	-18.000	0.000	0.000	0.000
0.313874	0.003900	-0.601412	-0.606505	0.500000	0.000	-18.000	0.000	0.000	0.000
0.313874	0.004680	-0.600394	-0.606505	0.500000	0.000	-18.000	0.000	0.000	0.000
0.313874	0.004680	-0.600394	-0.606505	0.500000	0.000	-18.000	0.000	0.000	0.000
0.313874	0.003900	-0.601412	-0.606505	0.500000	0.000	-18.000	0.000	0.000	0.000
0.313874	0.004680	-0.600394	-0.606505	0.500000	0.000	-18.000	0.000	0.000	0.000
0.313874	0.003900	-0.601412	-0.606505	0.500000	0.000	-18.000	0.000	0.000	0.000
0.313874	0.004680	-0.600394	-0.606505	0.500000	0.000	-18.000	0.000	0.000	0.000
0.313874	0.004680	-0.600394	-0.606505	0.500000	0.000	-18.000	0.000	0.000	0.000
0.313874	0.004680	-0.600394	-0.606505	0.500000	0.000	-18.000	0.000	0.000	0.000
0.313874	0.003900	-0.601412	-0.606505	0.500000	0.000	-18.000	0.000	0.000	0.000
0.313874	0.003900	-0.601412	-0.606505	0.500000	0.000	-18.000	0.000	0.000	0.000
0.313874	0.003900	-0.601412	-0.606505	0.500000	0.000	-18.000	0.000	0.000	0.000
0.313874	0.003900	-0.601412	-0.606505	0.500000	0.000	-18.000	0.000	0.000	0.000
0.313874	0.004680	-0.600394	-0.606505	0.500000	0.000	-18.000	0.000	0.000	0.000
0.313874	0.003900	-0.601412	-0.606505	0.500000	0.000	-18.000	0.000	0.000	0.000
0.313874	0.004680	-0.600394	-0.606505	0.500000	0.000	-18.000	0.000	0.000	0.000
0.313874	0.003900	-0.601412	-0.606505	0.500000	0.000	-18.000	0.000	0.000	0.000
0.313874	0.003900	-0.601412	-0.606505	0.500000	0.000	-18.000	0.000	0.000	0.000
0.313874	0.004680	-0.600394	-0.606505	0.500000	0.000	-18.000	0.000	0.000	0.000
0.313874	0.003900	-0.601412	-0.606505	0.500000	0.000	-18.000	0.000	0.000	0.000
0.313874	0.003900	-0.601412	-0.606505	0.500000	0.000	-18.000	0.000	0.000	0.000
0.313874	0.003900	-0.601412	-0.606505	0.500000	0.000	-18.000	0.000	0.000	0.000
0.313874	0.003900	-0.601412	-0.606505	0.500000	0.000	-18.000	0.000	0.000	0.000
0.313874	0.003120	-0.602431	-0.606505	0.500000	0.000	-18.000	0.000	0.000	0.000
0.313874	0.004680	-0.600394	-0.606505	0.500000	0.000	-18.000	0.000	0.000	0.000
0.313874	0.004680	-0.600394	-0.606505	0.500000	0.000	-18.000	0.000	0.000	0.000
0.313874	0.004680	-0.600394	-0.606505	0.500000	0.000	-18.000	0.000	0.000	0.000
0.313874	0.005460	-0.599375	-0.606505	0.500000	0.000	-18.000	0.000	0.000	0.000
0.313874	0.004680	-0.600394	-0.606505	0.500000	0.000	-18.000	0.000	0.000	0.000
0.313874	0.004680	-0.600394	-0.606505	0.500000	0.000	-18.000	0.000	0.000	0.000
0.313874	0.003900	-0.601412	-0.606505	0.500000	0.000	-18.000	0.000	0.000	0.000
0.313874	0.004680	-0.600394	-0.606505	0.500000	0.000	-18.000	0.000	0.000	0.000
0.313874	0.004680	-0.600394	-0.606505	0.500000	0.000	-18.000	0.000	0.000	0.000
0.313874	0.004680	-0.600394	-0.606505	0.500000	0.000	-18.000	0.000	0.000	0.000
0.313874	0.004680	-0.600394	-0.606505	0.500000	0.000	-18.000	0.000	0.000	0.000
0.313874	0.005460	-0.599375	-0.606505	0.500000	0.000	-18.000	0.000	0.000	0.000
0.313874	0.003900	-0.601412	-0.606505	0.500000	0.000	-18.000	0.000	0.000	0.000
0.313874	0.004680	-0.600394	-0.606505	0.500000	0.000	-18.000	0.000	0.000	0.000
0.313874	0.004680	-0.600394	-0.606505	0.500000	0.000	-18.000	0.000	0.000	0.000
0.313874	0.003120	-0.602431	-0.606505	0.500000	0.000	-18.000	0.000	0.000	0.000
0.313874	0.004680	-0.600394	-0.606505	0.500000	0.000	-18.000	0.000	0.000	0.000
0.313874	0.004680	-0.600394	-0.606505	0.500000	0.000	-18.000	0.000	0.000	0.000
0.313874	0.003900	-0.601412	-0.606505	0.500000	0.000	-18.000	0.000	0.000	0.000
0.313874	0.003900	-0.601412	-0.606505	0.500000	0.000	-18.000	0.000	0.000	0.000
0.313874	0.003900	-0.601412	-0.606505	0.500000	0.000	-18.000	0.000	0.000	0.000
0.313874	0.004680	-0.600394	-0.606505	0.500000	0.000	-18.000	0.000	0.000	0.000
0.313874	0.004680	-0.600394	-0.606505	0.500000	0.000	-18.000	0.000	0.000	0.000
0.414062	0.004680	-0.600394	-0.606505	0.500000	0.000	-18.000	0.000	0.000	0.000
0.414062	0.003900	-0.601412	-0.606505	0.500000	0.000	-18.000	0.000	0.000	0.000
0.414062	0.004680	-0.600394	-0.606505	0.500000	0.000	-18.000	0.000	0.000	0.000
0.414062	0.003900	-0.601412	-0.606505	0.500000	0.000	-18.000	0.000	0.000	0.000
0.414062	0.003900	-0.601412	-0.606505	0.500000	0.000	-18.000	0.000	0.000	0.000
0.414062	0.003900	-0.601412	-0.606505	0.500000	0.000	-18.000	0.000	0.000	0.000
0.414062	0.003120	-0.602431	-0.606505	0.500000	0.000	-18.000	0.000	0.000	0.000
0.414062	0.003120	-0.602431	-0.606505	0.500000	0.000	-18.000	0.000	0.000	0.000
0.414062	0.003900	-0.601412	-0.606505	0.500000	0.000	-18.000	0.000	0.000	0.000
0.414062	0.003900	-0.601412	-0.606505	0.500000	0.000	-18.000	0.000	0.000	0.000
0.414062	0.004680	-0.600394	-0.606505	0.500000	0.000	-18.000	0.000	0.000	0.000
0.414062	0.003900	-0.601412	-0.606505	0.500000	0.000	-18.000	0.000	0.000	0.000
0.414062	0.004680	-0.600394	-0.606505	0.500000	0.000	-18.000	0.000	0.000	0.000
0.414062	0.003900	-0.601412	-0.606505	0.500000	0.000	-18.000	0.000	0.000	0.000
0.414062	0.003900	-0.601412	-0.606505	0.500000	0.000	-18.000	0.000	0.000	0.000
0.414062	0.004680	-0.600394	-0.606505	0.500000	0.000	-18.000	0.000	0.000	0.000
0.414062	0.004680	-0.600394	-0.606505	0.500000	0.000	-18.000	0.000	0.000	0.000
0.414062	0.004680	-0.600394	-0.606505	0.500000	0.000	-18.000	0.000	0.000	0.000
0.414062	0.004680	-0.600394	-0.606505	0.500000	0.000	-18.000	0.000	0.000	0.000
0.414062	0.004680	-0.600394	-0.606505	0.500000	0.000	-18.000	0.000	0.000	0.000
0.414062	0.004680	-0.600394	-0.606505	0.500000	0.000	-18.000	0.000	0.000	0.000
0.414062	0.004680	-0.600394	-0.606505	0.500000	0.000	-18.000	0.000	0.000	0.000
0.414062	0.004680	-0.600394	-0.606505	0.500000	0.000	-18.000	0.000	0.000	0.000
0.414062	0.003900	-0.601412	-0.606505	0.500000	0.000	-18.000	0.000	0.000	0.000
0.414062	0.003900	-0.601412	-0.606505	0.500000	0.000	-18.000	0.000	0.000	0.000
0.414062	0.004680	-0.600394	-0.606505	0.500000	0.000	-18.000	0.000	0.000	0.000
0.414062	0.004680	-0.600394	-0.606505	0.500000	0.000	-18.000	0.000	0.000	0.000
0.414062	0.004680	-0.600394	-0.606505	0.500000	0.000	-18.000	0.000	0.000	0.000
0.414062	0.004680	-0.600394	-0.606505	0.500000	0.000	-18.000	0.000	0.000	0.000
0.414062	0.004680	-0.600394	-0.606505	0.500000	0.000	-18.000	0.000	0.000	0.000
0.414062	0.004680	-0.600394	-0.606505	0.500000	0.000	-18.000	0.000	0.000	0.000
0.414062	0.003900	-0.601412	-0.606505	0.500000	0.000	-18.000	0.000	0.000	0.000
0.414062	0.003900	-0.601412	-0.606505	0.500000	0.000	-18.000	0.000	0.000	0.000
0.414062	0.003900	-0.601412	-0.606505	0.500000	0.000	-18.000	0.000	0.000	0.000
0.414062	0.004680	-0.600394	-0.606505	0.500000	0.000	-18.000	0.000	0.000	0.000
0.414062	0.003900	-0.601412	-0.606505	0.500000	0.000	-18.000	0.000	0.000	0.000
0.414062	0.003900	-0.601412	-0.606505	0.500000	0.000	-18.000	0.000	0.000	0.000
0.414062	0.003900	-0.601412	-0.606505	0.500000	0.000	-18.000	0.000	0.000	0.000
0.414062	0.004680	-0.600394	-0.606505	0.500000	0.000	-18.000	0.000	0.000	0.000
0.414062	0.004680	-0.600394	-0.606505	0.500000	0.000	-18.000	0.000	0.000	0.000
0.414062	0.004680	-0.600394	-0.606505	0.500000	0.000	-18.000	0.000	0.000	0.000
0.414062	0.004680	-0.600394	-0.606505	0.500000	0.000	-18.000	0.000	0.000	0.000
0.414062	0.003900	-0.601412	-0.606505	0.500000	0.000	-18.000	0.000	0.000	0.000
0.414062	0.003900	-0.601412	-0.606505	0.500000	0.000	-18.000	0.000	0.000	0.000
0.414062	0.003120	-0.602431	-0.606505	0.500000	0.000	-18.000	0.000	0.000	0.000
0.414062	0.004680	-0.600394	-0.606505	0.500000	0.000	-18.000	0.000	0.000	0.000
0.414062	0.004680	-0.600394	-0.606505	0.500000	0.000	-18.000	0.000	0.000	0.000
0.414062	0.004680	-0.600394	-0.606505	0.500000	0.000	-18.000	0.000	0.000	0.000
0.414062	0.004680	-0.600394	-0.606505	0.500000	0.000	-18.000	0.000	0.000	0.000
0.414062	0.004680	-0.600394	-0.606505	0.500000	0.000	-18.000	0.000	0.000	0.000
0.414062	0.004680	-0.600394	-0.606505	0.500000	0.000	-18.000	0.000	0.000	0.000
0.414062	0.004680	-0.600394	-0.606505	0.500000	0.000	-18.000	0.000	0.000	0.000
0.414062	0.003900	-0.601412	-0.606505	0.500000	0.000	-18.000	0.000	0.000	0.000
0.414062	0.004680	-0.600394	-0.606505	0.500000	0.000	-18.000	0.000	0.000	0.000
0.414062	0.003900	-0.601412	-0.606505	0.500000	0.000	-18.000	0.000	0.000	0.000
0.414062	0.004680	-0.600394	-0.606505	0.500000	0.000	-18.000	0.000	0.000	0.000
0.414062	0.004680	-0.600394	-0.606505	0.500000	0.000	-18.000	0.000	0.000	0.000
0.414062	0.004680	-0.600394	-0.606505	0.500000	0.000	-18.000	0.000	0.000	0.000
0.414062	0.004680	-0.600394	-0.606505	0.500000	0.000	-18.000	0.000	0.000	0.000
0.414062	0.004680	-0.600394	-0.606505	0.500000	0.000	-18.000	0.000	0.000	0.000
0.414062	0.004680	-0.600394	-0.606505	0.500000	0.000	-18.000	0.000	0.000	0.000
0.414062	0.003900	-0.601412	-0.606505	0.500000	0.000	-18.000	0.000	0.000	0.000
0.414062	0.004680	-0.600394	-0.606505	0.500000	0.000	-18.000	0.000	0.000	0.000
0.414062	0.003120	-0.602431	-0.606505	0.500000	0.000	-18.000	0.000	0.000	0.000
0.414062	0.004680	-0.600394	-0.606505	0.500000	0.000	-18.000	0.000	0.000	0.000
0.414062	0.003900	-0.601412	-0.606505	0.500000	0.000	-18.000	0.000	0.000	0.000
0.414062	0.004680	-0.600394	-0.606505	0.500000	0.000	-18.000	0.000	0.000	0.000
0.414062	0.003900	-0.601412	-0.606505	0.500000	0.000	-18.000	0.000	0.000	0.000
0.414062	0.004680	-0.600394	-0.606505	0.500000	0.000	-18.000	0.000	0.000	0.000
0.414062	0.004680	-0.600394	-0.606505	0.500000	0.000	-18.000	0.000	0.000	0.000
0.414062	0.003900	-0.601412	-0.606505	0.500000	0.000	-18.000	0.000	0.000	0.000
0.414062	0.004680	-0.600394	-0.606505	0.500000	0.000	-18.000	0.000	0.000	0.000
0.414062	0.004680	-0.600394	-0.606505	0.500000	0.000	-18.000	0.000	0.000	0.000
0.414062	0.003900	-0.601412	-0.606505	0.500000	0.000	-18.000	0.000	0.000	0.000
0.414062	0.003900	-0.601412	-0.606505	0.500000	0.000	-18.000	0.000	0.000	0.000
0.414062	0.004680	-0.600394	-0.606505	0.500000	0.000	-18.000	0.000	0.000	0.000
0.414062	0.004680	-0.600394	-0.606505	0.500000	0.000	-18.000	0.000	0.000	0.000
0.414062	0.003900	-0.601412	-0.606505	0.500000	0.000	-18.000	0.000	0.000	0.000
0.414062	0.003900	-0.601412	-0.606505	0.500000	0.000	-18.000	0.000	0.000	0.000
0.414062	0.004680	-0.600394	-0.606505	0.500000	0.000	-18.000	0.000	0.000	0.000
0.414062	0.004680	-0.600394	-0.606505	0.500000	0.000	-18.000	0.000	0.000	0.000
0.414062	0.004680	-0.600394	-0.606505	0.500000	0.000	-18.000	0.000	0.000	0.000
0.414062	0.003900	-0.601412	-0.606505	0.500000	0.000	-18.000	0.000	0.000	0.000
0.414062	0.003900	-0.601412	-0.606505	0.500000	0.000	-18.000	0.000	0.000	0.000
0.414062	0.004680	-0.600394	-0.606505	0.500000	0.000	-18.000	0.000	0.000	0.000
0.414062	0.003900	-0.601412	-0.606505	0.500000	0.000	-18.000	0.000	0.000	0.000
0.414062	0.004680	-0.600394	-0.606505	0.500000	0.000	-18.000	0.000	0.000	0.000
0.414062	0.003900	-0.601412	-0.606505	0.500000	0.000	-18.000	0.000	0.000	0.000
0.414062	0.004680	-0.600394	-0.606505	0.500000	0.000	-18.000	0.000	0.000	0.000
0.414062	0.004680	-0.600394	-0.606505	0.500000	0.000	-18.000	0.000	0.000	0.000
0.414062	0.004680	-0.600394	-0.606505	0.500000	0.000	-18.000	0.000	0.000	0.000
0.414062	0.003900	-0.601412	-0.606505	0.500000	0.000	-18.000	0.000	0.000	0.000
0.414062	0.003900	-0.601412	-0.606505	0.500000	0.000	-18.000	0.000	0.000	0.000
0.414062	0.004680	-0.600394	-0.606505	0.500000	0.000	-18.000	0.000	0.000	0.000
0.414062	0.003900	-0.601412	-0.606505	0.500000	0.000	-18.000	0.000	0.000	0.000
0.414062	0.004680	-0.600394	-0.606505	0.500000	0.000	-18.000	0.000	0.000	0.000
0.414062	0.004680	-0.600394	-0.606505	0.500000	0.000	-18.000	0.000	0.000	0.000
0.414062	0.003900	-0.601412	-0.606505	0.500000	0.000	-18.000	0.000	0.000	0.000
0.414062	0.004680	-0.600394	-0.606505	0.500000	0.000	-18.000	0.000	0.000	0.000
0.414062	0.004680	-0.600394	-0.606505	0.500000	0.000	-18.000	0.000	0.000	0.000
0.000000	0.011700	-0.591227	-0.606505	0.500000	0.000	-16.000	0.000	0.000	0.000
0.000000	0.011700	-0.591227	-0.606505	0.500000	0.000	-16.000	0.000	0.000	0.000
0.000000	0.011700	-0.591227	-0.606505	0.500000	0.000	-16.000	0.000	0.000	0.000
0.000000	0.011700	-0.591227	-0.606505	0.500000	0.000	-16.000	0.000	0.000	0.000
0.000000	0.010920	-0.592245	-0.606505	0.500000	0.000	-16.000	0.000	0.000	0.000
0.000000	0.011700	-0.591227	-0.606505	0.500000	0.000	-16.000	0.000	0.000	0.000
0.000000	0.011700	-0.591227	-0.606505	0.500000	0.000	-16.000	0.000	0.000	0.000
0.000000	0.011700	-0.591227	-0.606505	0.500000	0.000	-16.000	0.000	0.000	0.000
0.000000	0.010920	-0.592245	-0.606505	0.500000	0.000	-16.000	0.000	0.000	0.000
0.000000	0.011700	-0.591227	-0.606505	0.500000	0.000	-16.000	0.000	0.000	0.000
0.000000	0.010920	-0.592245	-0.606505	0.500000	0.000	-16.000	0.000	0.000	0.000
0.000000	0.010920	-0.592245	-0.606505	0.500000	0.000	-16.000	0.000	0.000	0.000
0.000000	0.010920	-0.592245	-0.606505	0.500000	0.000	-16.000	0.000	0.000	0.000
0.000000	0.010920	-0.592245	-0.606505	0.500000	0.000	-16.000	0.000	0.000	0.000
0.000000	0.010920	-0.592245	-0.606505	0.500000	0.000	-16.000	0.000	0.000	0.000
0.000000	0.010920	-0.592245	-0.606505	0.500000	0.000	-16.000	0.000	0.000	0.000
0.000000	0.011700	-0.591227	-0.606505	0.500000	0.000	-16.000	0.000	0.000	0.000
0.000000	0.011700	-0.591227	-0.606505	0.500000	0.000	-16.000	0.000	0.000	0.000
0.000000	0.010920	-0.592245	-0.606505	0.500000	0.000	-16.000	0.000	0.000	0.000
0.000000	0.011700	-0.591227	-0.606505	0.500000	0.000	-16.000	0.000	0.000	0.000
0.000000	0.010920	-0.592245	-0.606505	0.500000	0.000	-16.000	0.000	0.000	0.000
0.000000	0.011700	-0.591227	-0.606505	0.500000	0.000	-16.000	0.000	0.000	0.000
0.000000	0.010920	-0.592245	-0.606505	0.500000	0.000	-16.000	0.000	0.000	0.000
0.000000	0.011700	-0.591227	-0.606505	0.500000	0.000	-16.000	0.000	0.000	0.000
0.000000	0.010920	-0.592245	-0.606505	0.500000	0.000	-16.000	0.000	0.000	0.000
0.000000	0.010920	-0.592245	-0.606505	0.500000	0.000	-16.000	0.000	0.000	0.000
0.000000	0.010920	-0.592245	-0.606505	0.500000	0.000	-16.000	0.000	0.000	0.000
0.000000	0.011700	-0.591227	-0.606505	0.500000	0.000	-16.000	0.000	0.000	0.000
0.000000	0.010920	-0.592245	-0.606505	0.500000	0.000	-16.000	0.000	0.000	0.000
0.000000	0.010920	-0.592245	-0.606505	0.500000	0.000	-16.000	0.000	0.000	0.000
0.000000	0.010920	-0.592245	-0.606505	0.500000	0.000	-16.000	0.000	0.000	0.000
0.000000	0.011700	-0.591227	-0.606505	0.500000	0.000	-16.000	0.000	0.000	0.000
0.000000	0.010920	-0.592245	-0.606505	0.500000	0.000	-16.000	0.000	0.000	0.000
0.000000	0.010920	-0.592245	-0.606505	0.500000	0.000	-16.000	0.000	0.000	0.000
0.000000	0.010920	-0.592245	-0.606505	0.500000	0.000	-16.000	0.000	0.000	0.000
0.000000	0.010920	-0.592245	-0.606505	0.500000	0.000	-16.000	0.000	0.000	0.000
0.000000	0.010920	-0.592245	-0.606505	0.500000	0.000	-16.000	0.000	0.000	0.000
0.000000	0.010920	-0.592245	-0.606505	0.500000	0.000	-16.000	0.000	0.000	0.000
0.000000	0.010920	-0.592245	-0.606505	0.500000	0.000	-16.000	0.000	0.000	0.000
0.000000	0.011700	-0.591227	-0.606505	0.500000	0.000	-16.000	0.000	0.000	0.000
0.000000	0.010920	-0.592245	-0.606505	0.500000	0.000	-16.000	0.000	0.000	0.000
0.000000	0.011700	-0.591227	-0.606505	0.500000	0.000	-16.000	0.000	0.000	0.000
0.000000	0.011700	-0.591227	-0.606505	0.500000	0.000	-16.000	0.000	0.000	0.000
0.000000	0.011700	-0.591227	-0.606505	0.500000	0.000	-16.000	0.000	0.000	0.000
0.000000	0.011700	-0.591227	-0.606505	0.500000	0.000	-16.000	0.000	0.000	0.000
0.000000	0.010920	-0.592245	-0.606505	0.500000	0.000	-16.000	0.000	0.000	0.000
0.000000	0.011700	-0.591227	-0.606505	0.500000	0.000	-16.000	0.000	0.000	0.000
0.000000	0.011700	-0.591227	-0.606505	0.500000	0.000	-16.000	0.000	0.000	0.000
0.000000	0.011700	-0.591227	-0.606505	0.500000	0.000	-16.000	0.000	0.000	0.000
0.000000	0.011700	-0.591227	-0.606505	0.500000	0.000	-16.000	0.000	0.000	0.000
0.000000	0.011700	-0.591227	-0.606505	0.500000	0.000	-16.000	0.000	0.000	0.000
0.000000	0.010920	-0.592245	-0.606505	0.500000	0.000	-16.000	0.000	0.000	0.000
0.000000	0.010920	-0.592245	-0.606505	0.500000	0.000	-16.000	0.000	0.000	0.000
0.000000	0.011700	-0.591227	-0.606505	0.500000	0.000	-16.000	0.000	0.000	0.000
0.000000	0.010920	-0.592245	-0.606505	0.500000	0.000	-16.000	0.000	0.000	0.000
0.000000	0.010920	-0.592245	-0.606505	0.500000	0.000	-16.000	0.000	0.000	0.000
0.000000	0.010140	-0.593264	-0.606505	0.500000	0.000	-16.000	0.000	0.000	0.000
0.000000	0.011700	-0.591227	-0.606505	0.500000	0.000	-16.000	0.000	0.000	0.000
0.000000	0.010920	-0.592245	-0.606505	0.500000	0.000	-16.000	0.000	0.000	0.000
0.000000	0.011700	-0.591227	-0.606505	0.500000	0.000	-16.000	0.000	0.000	0.000
0.000000	0.010920	-0.592245	-0.606505	0.500000	0.000	-16.000	0.000	0.000	0.000
0.000000	0.010920	-0.592245	-0.606505	0.500000	0.000	-16.000	0.000	0.000	0.000
0.000000	0.010920	-0.592245	-0.606505	0.500000	0.000	-16.000	0.000	0.000	0.000
0.000000	0.010920	-0.592245	-0.606505	0.500000	0.000	-16.000	0.000	0.000	0.000
0.000000	0.010920	-0.592245	-0.606505	0.500000	0.000	-16.000	0.000	0.000	0.000
0.000000	0.010920	-0.592245	-0.606505	0.500000	0.000	-16.000	0.000	0.000	0.000
0.000000	0.011700	-0.591227	-0.606505	0.500000	0.000	-16.000	0.000	0.000	0.000
0.000000	0.011700	-0.591227	-0.606505	0.500000	0.000	-16.000	0.000	0.000	0.000
0.000000	0.010920	-0.592245	-0.606505	0.500000	0.000	-16.000	0.000	0.000	0.000
0.000000	0.010920	-0.592245	-0.606505	0.500000	0.000	-16.000	0.000	0.000	0.000
0.000000	0.011700	-0.591227	-0.606505	0.500000	0.000	-16.000	0.000	0.000	0.000
0.000000	0.010920	-0.592245	-0.606505	0.500000	0.000	-16.000	0.000	0.000	0.000
0.000000	0.010920	-0.592245	-0.606505	0.500000	0.000	-16.000	0.000	0.000	0.000
0.000000	0.010920	-0.592245	-0.606505	0.500000	0.000	-16.000	0.000	0.000	0.000
0.000000	0.010920	-0.592245	-0.606505	0.500000	0.000	-16.000	0.000	0.000	0.000
0.000000	0.011700	-0.591227	-0.606505	0.500000	0.000	-16.000	0.000	0.000	0.000
0.000000	0.010920	-0.592245	-0.606505	0.500000	0.000	-16.000	0.000	0.000	0.000
0.000000	0.011700	-0.591227	-0.606505	0.500000	0.000	-16.000	0.000	0.000	0.000
0.000000	0.011700	-0.591227	-0.606505	0.500000	0.000	-16.000	0.000	0.000	0.000
0.000000	0.010920	-0.592245	-0.606505	0.500000	0.000	-16.000	0.000	0.000	0.000
0.000000	0.011700	-0.591227	-0.606505	0.500000	0.000	-16.000	0.000	0.000	0.000
0.000000	0.011700	-0.591227	-0.606505	0.500000	0.000	-16.000	0.000	0.000	0.000
0.000000	0.011700	-0.591227	-0.606505	0.500000	0.000	-16.000	0.000	0.000	0.000
0.000000	0.010920	-0.592245	-0.606505	0.500000	0.000	-16.000	0.000	0.000	0.000
0.000000	0.011700	-0.591227	-0.606505	0.500000	0.000	-16.000	0.000	0.000	0.000
0.000000	0.010920	-0.592245	-0.606505	0.500000	0.000	-16.000	0.000	0.000	0.000
0.000000	0.011700	-0.591227	-0.606505	0.500000	0.000	-16.000	0.000	0.000	0.000
0.000000	0.010920	-0.592245	-0.606505	0.500000	0.000	-16.000	0.000	0.000	0.000
0.000000	0.011700	-0.591227	-0.606505	0.500000	0.000	-16.000	0.000	0.000	0.000
0.000000	0.010920	-0.592245	-0.606505	0.500000	0.000	-16.000	0.000	0.000	0.000
0.000000	0.010920	-0.592245	-0.606505	0.500000	0.000	-16.000	0.000	0.000	0.000
0.000000	0.011700	-0.591227	-0.606505	0.500000	0.000	-16.000	0.000	0.000	0.000
0.000000	0.010920	-0.592245	-0.606505	0.500000	0.000	-16.000	0.000	0.000	0.000
0.000000	0.010920	-0.592245	-0.606505	0.500000	0.000	-16.000	0.000	0.000	0.000
0.000000	0.011700	-0.591227	-0.606505	0.500000	0.000	-16.000	0.000	0.000	0.000
0.000000	0.011700	-0.591227	-0.606505	0.500000	0.000	-16.000	0.000	0.000	0.000
0.000000	0.011700	-0.591227	-0.606505	0.500000	0.000	-16.000	0.000	0.000	0.000
0.000000	0.011700	-0.591227	-0.606505	0.500000	0.000	-16.000	0.000	0.000	0.000
0.000000	0.010920	-0.592245	-0.606505	0.500000	0.000	-16.000	0.000	0.000	0.000
0.000000	0.011700	-0.591227	-0.606505	0.500000	0.000	-16.000	0.000	0.000	0.000
0.103673	0.010920	-0.592245	-0.606505	0.500000	0.000	-16.000	0.000	0.000	0.000
0.103673	0.010920	-0.592245	-0.606505	0.500000	0.000	-16.000	0.000	0.000	0.000
0.103673	0.010920	-0.592245	-0.606505	0.500000	0.000	-16.000	0.000	0.000	0.000
0.103673	0.010920	-0.592245	-0.606505	0.500000	0.000	-16.000	0.000	0.000	0.000
0.103673	0.010920	-0.592245	-0.606505	0.500000	0.000	-16.000	0.000	0.000	0.000
0.103673	0.010920	-0.592245	-0.606505	0.500000	0.000	-16.000	0.000	0.000	0.000
0.103673	0.011700	-0.591227	-0.606505	0.500000	0.000	-16.000	0.000	0.000	0.000
0.103673	0.010920	-0.592245	-0.606505	0.500000	0.000	-16.000	0.000	0.000	0.000
0.103673	0.011700	-0.591227	-0.606505	0.500000	0.000	-16.000	0.000	0.000	0.000
0.103673	0.010920	-0.592245	-0.606505	0.500000	0.000	-16.000	0.000	0.000	0.000
0.103673	0.011700	-0.591227	-0.606505	0.500000	0.000	-16.000	0.000	0.000	0.000
0.103673	0.011700	-0.591227	-0.606505	0.500000	0.000	-16.000	0.000	0.000	0.000
0.103673	0.011700	-0.591227	-0.606505	0.500000	0.000	-16.000	0.000	0.000	0.000
0.103673	0.011700	-0.591227	-0.606505	0.500000	0.000	-16.000	0.000	0.000	0.000
0.103673	0.011700	-0.591227	-0.606505	0.500000	0.000	-16.000	0.000	0.000	0.000
0.103673	0.010920	-0.592245	-0.606505	0.500000	0.000	-16.000	0.000	0.000	0.000
0.103673	0.010920	-0.592245	-0.606505	0.500000	0.000	-16.000	0.000	0.000	0.000
0.103673	0.011700	-0.591227	-0.606505	0.500000	0.000	-16.000	0.000	0.000	0.000
0.103673	0.010920	-0.592245	-0.606505	0.500000	0.000	-16.000	0.000	0.000	0.000
0.103673	0.010920	-0.592245	-0.606505	0.500000	0.000	-16.000	0.000	0.000	0.000
0.103673	0.011700	-0.591227	-0.606505	0.500000	0.000	-16.000	0.000	0.000	0.000
0.103673	0.011700	-0.591227	-0.606505	0.500000	0.000	-16.000	0.000	0.000	0.000
0.103673	0.010920	-0.592245	-0.606505	0.500000	0.000	-16.000	0.000	0.000	0.000
0.103673	0.010920	-0.592245	-0.606505	0.500000	0.000	-16.000	0.000	0.000	0.000
0.103673	0.010920	-0.592245	-0.606505	0.500000	0.000	-16.000	0.000	0.000	0.000
0.103673	0.010920	-0.592245	-0.606505	0.500000	0.000	-16.000	0.000	0.000	0.000
0.103673	0.010920	-0.592245	-0.606505	0.500000	0.000	-16.000	0.000	0.000	0.000
0.103673	0.012480	-0.590208	-0.606505	0.500000	0.000	-16.000	0.000	0.000	0.000
0.103673	0.010920	-0.592245	-0.606505	0.500000	0.000	-16.000	0.000	0.000	0.000
0.103673	0.010920	-0.592245	-0.606505	0.500000	0.000	-16.000	0.000	0.000	0.000
0.103673	0.010920	-0.592245	-0.606505	0.500000	0.000	-16.000	0.000	0.000	0.000
0.103673	0.011700	-0.591227	-0.606505	0.500000	0.000	-16.000	0.000	0.000	0.000
0.103673	0.010920	-0.592245	-0.606505	0.500000	0.000	-16.000	0.000	0.000	0.000
0.103673	0.011700	-0.591227	-0.606505	0.500000	0.000	-16.000	0.000	0.000	0.000
0.103673	0.010920	-0.592245	-0.606505	0.500000	0.000	-16.000	0.000	0.000	0.000
0.103673	0.010920	-0.592245	-0.606505	0.500000	0.000	-16.000	0.000	0.000	0.000
0.103673	0.011700	-0.591227	-0.606505	0.500000	0.000	-16.000	0.000	0.000	0.000
0.103673	0.011700	-0.591227	-0.606505	0.500000	0.000	-16.000	0.000	0.000	0.000
0.103673	0.011700	-0.591227	-0.606505	0.500000	0.000	-16.000	0.000	0.000	0.000
0.103673	0.010920	-0.592245	-0.606505	0.500000	0.000	-16.000	0.000	0.000	0.000
0.103673	0.012480	-0.590208	-0.606505	0.500000	0.000	-16.000	0.000	0.000	0.000
0.103673	0.011700	-0.591227	-0.606505	0.500000	0.000	-16.000	0.000	0.000	0.000
0.103673	0.011700	-0.591227	-0.606505	0.500000	0.000	-16.000	0.000	0.000	0.000
0.103673	0.010920	-0.592245	-0.606505	0.500000	0.000	-16.000	0.000	0.000	0.000
0.103673	0.010140	-0.593264	-0.606505	0.500000	0.000	-16.000	0.000	0.000	0.000
0.103673	0.010920	-0.592245	-0.606505	0.500000	0.000	-16.000	0.000	0.000	0.000
0.103673	0.010920	-0.592245	-0.606505	0.500000	0.000	-16.000	0.000	0.000	0.000
0.103673	0.011700	-0.591227	-0.606505	0.500000	0.000	-16.000	0.000	0.000	0.000
0.103673	0.011700	-0.591227	-0.606505	0.500000	0.000	-16.000	0.000	0.000	0.000
0.103673	0.010920	-0.592245	-0.606505	0.500000	0.000	-16.000	0.000	0.000	0.000
0.103673	0.011700	-0.591227	-0.606505	0.500000	0.000	-16.000	0.000	0.000	0.000
0.103673	0.011700	-0.591227	-0.606505	0.500000	0.000	-16.000	0.000	0.000	0.000
0.103673	0.011700	-0.591227	-0.606505	0.500000	0.000	-16.000	0.000	0.000	0.000
0.103673	0.010920	-0.592245	-0.606505	0.500000	0.000	-16.000	0.000	0.000	0.000
0.103673	0.010920	-0.592245	-0.606505	0.500000	0.000	-16.000	0.000	0.000	0.000
0.103673	0.010920	-0.592245	-0.606505	0.500000	0.000	-16.000	0.000	0.000	0.000
0.103673	0.010920	-0.592245	-0.606505	0.500000	0.000	-16.000	0.000	0.000	0.000
0.103673	0.010920	-0.592245	-0.606505	0.500000	0.000	-16.000	0.000	0.000	0.000
0.103673	0.010920	-0.592245	-0.606505	0.500000	0.000	-16.000	0.000	0.000	0.000
0.103673	0.011700	-0.591227	-0.606505	0.500000	0.000	-16.000	0.000	0.000	0.000
0.103673	0.010920	-0.592245	-0.606505	0.500000	0.000	-16.000	0.000	0.000	0.000
0.103673	0.011700	-0.591227	-0.606505	0.500000	0.000	-16.000	0.000	0.000	0.000
0.103673	0.011700	-0.591227	-0.606505	0.500000	0.000	-16.000	0.000	0.000	0.000
0.103673	0.010140	-0.593264	-0.606505	0.500000	0.000	-16.000	0.000	0.000	0.000
0.103673	0.010920	-0.592245	-0.606505	0.500000	0.000	-16.000	0.000	0.000	0.000
0.103673	0.010920	-0.592245	-0.606505	0.500000	0.000	-16.000	0.000	0.000	0.000
0.103673	0.010920	-0.592245	-0.606505	0.500000	0.000	-16.000	0.000	0.000	0.000
0.103673	0.010920	-0.592245	-0.606505	0.500000	0.000	-16.000	0.000	0.000	0.000
0.103673	0.011700	-0.591227	-0.606505	0.500000	0.000	-16.000	0.000	0.000	0.000
0.103673	0.010920	-0.592245	-0.606505	0.500000	0.000	-16.000	0.000	0.000	0.000
0.103673	0.011700	-0.591227	-0.606505	0.500000	0.000	-16.000	0.000	0.000	0.000
0.103673	0.010920	-0.592245	-0.606505	0.500000	0.000	-16.000	0.000	0.000	0.000
0.103673	0.011700	-0.591227	-0.606505	0.500000	0.000	-16.000	0.000	0.000	0.000
0.103673	0.010920	-0.592245	-0.606505	0.500000	0.000	-16.000	0.000	0.000	0.000
0.103673	0.011700	-0.591227	-0.606505	0.500000	0.000	-16.000	0.000	0.000	0.000
0.103673	0.010920	-0.592245	-0.606505	0.500000	0.000	-16.000	0.000	0.000	0.000
0.103673	0.010920	-0.592245	-0.606505	0.500000	0.000	-16.000	0.000	0.000	0.000
0.103673	0.011700	-0.591227	-0.606505	0.500000	0.000	-16.000	0.000	0.000	0.000
0.103673	0.011700	-0.591227	-0.606505	0.500000	0.000	-16.000	0.000	0.000	0.000
0.103673	0.010920	-0.592245	-0.606505	0.500000	0.000	-16.000	0.000	0.000	0.000
0.103673	0.011700	-0.591227	-0.606505	0.500000	0.000	-16.000	0.000	0.000	0.000
0.103673	0.011700	-0.591227	-0.606505	0.500000	0.000	-16.000	0.000	0.000	0.000
0.103673	0.010920	-0.592245	-0.606505	0.500000	0.000	-16.000	0.000	0.000	0.000
0.103673	0.010920	-0.592245	-0.606505	0.500000	0.000	-16.000	0.000	0.000	0.000
0.103673	0.010920	-0.592245	-0.606505	0.500000	0.000	-16.000	0.000	0.000	0.000
0.103673	0.010920	-0.592245	-0.606505	0.500000	0.000	-16.000	0.000	0.000	0.000
0.103673	0.010920	-0.592245	-0.606505	0.500000	0.000	-16.000	0.000	0.000	0.000
0.103673	0.010920	-0.592245	-0.606505	0.500000	0.000	-16.000	0.000	0.000	0.000
0.103673	0.011700	-0.591227	-0.606505	0.500000	0.000	-16.000	0.000	0.000	0.000
0.103673	0.010920	-0.592245	-0.606505	0.500000	0.000	-16.000	0.000	0.000	0.000
0.103673	0.011700	-0.591227	-0.606505	0.500000	0.000	-16.000	0.000	0.000	0.000
0.103673	0.010920	-0.592245	-0.606505	0.500000	0.000	-16.000	0.000	0.000	0.000
0.103673	0.010920	-0.592245	-0.606505	0.500000	0.000	-16.000	0.000	0.000	0.000
0.103673	0.010920	-0.592245	-0.606505	0.500000	0.000	-16.000	0.000	0.000	0.000
0.103673	0.010920	-0.592245	-0.606505	0.500000	0.000	-16.000	0.000	0.000	0.000
0.103673	0.010920	-0.592245	-0.606505	0.500000	0.000	-16.000	0.000	0.000	0.000
0.103673	0.011700	-0.591227	-0.606505	0.500000	0.000	-16.000	0.000	0.000	0.000
0.103673	0.011700	-0.591227	-0.606505	0.500000	0.000	-16.000	0.000	0.000	0.000
0.103673	0.010920	-0.592245	-0.606505	0.500000	0.000	-16.000	0.000	0.000	0.000
0.103673	0.011700	-0.591227	-0.606505	0.500000	0.000	-16.000	0.000	0.000	0.000
0.213682	0.010920	-0.592245	-0.606505	0.500000	0.000	-16.000	0.000	0.000	0.000
0.213682	0.011700	-0.591227	-0.606505	0.500000	0.000	-16.000	0.000	0.000	0.000
0.213682	0.011700	-0.591227	-0.606505	0.500000	0.000	-16.000	0.000	0.000	0.000
0.213682	0.010920	-0.592245	-0.606505	0.500000	0.000	-16.000	0.000	0.000	0.000
0.213682	0.010920	-0.592245	-0.606505	0.500000	0.000	-16.000	0.000	0.000	0.000
0.213682	0.010920	-0.592245	-0.606505	0.500000	0.000	-16.000	0.000	0.000	0.000
0.213682	0.011700	-0.591227	-0.606505	0.500000	0.000	-16.000	0.000	0.000	0.000
0.213682	0.011700	-0.591227	-0.606505	0.500000	0.000	-16.000	0.000	0.000	0.000
0.213682	0.011700	-0.591227	-0.606505	0.500000	0.000	-16.000	0.000	0.000	0.000
0.213682	0.010920	-0.592245	-0.606505	0.500000	0.000	-16.000	0.000	0.000	0.000
0.213682	0.011700	-0.591227	-0.606505	0.500000	0.000	-16.000	0.000	0.000	0.000
0.213682	0.010920	-0.592245	-0.606505	0.500000	0.000	-16.000	0.000	0.000	0.000
0.213682	0.010920	-0.592245	-0.606505	0.500000	0.000	-16.000	0.000	0.000	0.000
0.213682	0.010920	-0.592245	-0.606505	0.500000	0.000	-16.000	0.000	0.000	0.000
0.213682	0.010920	-0.592245	-0.606505	0.500000	0.000	-16.000	0.000	0.000	0.000
0.213682	0.011700	-0.591227	-0.606505	0.500000	0.000	-16.000	0.000	0.000	0.000
0.213682	0.010920	-0.592245	-0.606505	0.500000	0.000	-16.000	0.000	0.000	0.000
0.213682	0.010920	-0.592245	-0.606505	0.500000	0.000	-16.000	0.000	0.000	0.000
0.213682	0.011700	-0.591227	-0.606505	0.500000	0.000	-16.000	0.000	0.000	0.000
0.213682	0.012480	-0.590208	-0.606505	0.500000	0.000	-16.000	0.000	0.000	0.000
0.213682	0.011700	-0.591227	-0.606505	0.500000	0.000	-16.000	0.000	0.000	0.000
0.213682	0.011700	-0.591227	-0.606505	0.500000	0.000	-16.000	0.000	0.000	0.000
0.213682	0.010920	-0.592245	-0.606505	0.500000	0.000	-16.000	0.000	0.000	0.000
0.213682	0.010920	-0.592245	-0.606505	0.500000	0.000	-16.000	0.000	0.000	0.000
0.213682	0.010920	-0.592245	-0.606505	0.500000	0.000	-16.000	0.000	0.000	0.000
0.213682	0.010920	-0.592245	-0.606505	0.500000	0.000	-16.000	0.000	0.000	0.000
0.213682	0.010920	-0.592245	-0.606505	0.500000	0.000	-16.000	0.000	0.000	0.000
0.213682	0.010920	-0.592245	-0.606505	0.500000	0.000	-16.000	0.000	0.000	0.000
0.213682	0.010920	-0.592245	-0.606505	0.500000	0.000	-16.000	0.000	0.000	0.000
0.213682	0.010920	-0.592245	-0.606505	0.500000	0.000	-16.000	0.000	0.000	0.000
0.213682	0.010920	-0.592245	-0.606505	0.500000	0.000	-16.000	0.000	0.000	0.000
0.213682	0.010140	-0.593264	-0.606505	0.500000	0.000	-16.000	0.000	0.000	0.000
0.213682	0.010920	-0.592245	-0.606505	0.500000	0.000	-16.000	0.000	0.000	0.000
0.213682	0.010920	-0.592245	-0.606505	0.500000	0.000	-16.000	0.000	0.000	0.000
0.213682	0.010920	-0.592245	-0.606505	0.500000	0.000	-16.000	0.000	0.000	0.000
0.213682	0.010920	-0.592245	-0.606505	0.500000	0.000	-16.000	0.000	0.000	0.000
0.213682	0.010920	-0.592245	-0.606505	0.500000	0.000	-16.000	0.000	0.000	0.000
0.213682	0.011700	-0.591227	-0.606505	0.500000	0.000	-16.000	0.000	0.000	0.000
0.213682	0.010920	-0.592245	-0.606505	0.500000	0.000	-16.000	0.000	0.000	0.000
0.213682	0.010920	-0.592245	-0.606505	0.500000	0.000	-16.000	0.000	0.000	0.000
0.213682	0.010920	-0.592245	-0.606505	0.500000	0.000	-16.000	0.000	0.000	0.000
0.213682	0.010920	-0.592245	-0.606505	0.500000	0.000	-16.000	0.000	0.000	0.000
0.213682	0.011700	-0.591227	-0.606505	0.500000	0.000	-16.000	0.000	0.000	0.000
0.213682	0.010920	-0.592245	-0.606505	0.500000	0.000	-16.000	0.000	0.000	0.000
0.213682	0.010920	-0.592245	-0.606505	0.500000	0.000	-16.000	0.000	0.000	0.000
0.213682	0.010920	-0.592245	-0.606505	0.500000	0.000	-16.000	0.000	0.000	0.000
0.213682	0.011700	-0.591227	-0.606505	0.500000	0.000	-16.000	0.000	0.000	0.000
0.213682	0.010920	-0.592245	-0.606505	0.500000	0.000	-16.000	0.000	0.000	0.000
0.213682	0.011700	-0.591227	-0.606505	0.500000	0.000	-16.000	0.000	0.000	0.000
0.213682	0.010920	-0.592245	-0.606505	0.500000	0.000	-16.000	0.000	0.000	0.000
0.213682	0.011700	-0.591227	-0.606505	0.500000	0.000	-16.000	0.000	0.000	0.000
0.213682	0.010920	-0.592245	-0.606505	0.500000	0.000	-16.000	0.000	0.000	0.000
0.213682	0.010920	-0.592245	-0.606505	0.500000	0.000	-16.000	0.000	0.000	0.000
0.213682	0.011700	-0.591227	-0.606505	0.500000	0.000	-16.000	0.000	0.000	0.000
0.213682	0.010920	-0.592245	-0.606505	0.500000	0.000	-16.000	0.000	0.000	0.000
0.213682	0.011700	-0.591227	-0.606505	0.500000	0.000	-16.000	0.000	0.000	0.000
0.213682	0.011700	-0.591227	-0.606505	0.500000	0.000	-16.000	0.000	0.000	0.000
0.213682	0.010920	-0.592245	-0.606505	0.500000	0.000	-16.000	0.000	0.000	0.000
0.213682	0.010920	-0.592245	-0.606505	0.500000	0.000	-16.000	0.000	0.000	0.000
0.213682	0.011700	-0.591227	-0.606505	0.500000	0.000	-16.000	0.000	0.000	0.000
0.213682	0.010920	-0.592245	-0.606505	0.500000	0.000	-16.000	0.000	0.000	0.000
0.213682	0.011700	-0.591227	-0.606505	0.500000	0.000	-16.000	0.000	0.000	0.000
0.213682	0.010920	-0.592245	-0.606505	0.500000	0.000	-16.000	0.000	0.000	0.000
0.213682	0.010920	-0.592245	-0.606505	0.500000	0.000	-16.000	0.000	0.000	0.000
0.213682	0.011700	-0.591227	-0.606505	0.500000	0.000	-16.000	0.000	0.000	0.000
0.213682	0.010920	-0.592245	-0.606505	0.500000	0.000	-16.000	0.000	0.000	0.000
0.213682	0.010920	-0.592245	-0.606505	0.500000	0.000	-16.000	0.000	0.000	0.000
0.213682	0.011700	-0.591227	-0.606505	0.500000	0.000	-16.000	0.000	0.000	0.000
0.213682	0.010920	-0.592245	-0.606505	0.500000	0.000	-16.000	0.000	0.000	0.000
0.213682	0.010920	-0.592245	-0.606505	0.500000	0.000	-16.000	0.000	0.000	0.000
0.213682	0.010920	-0.592245	-0.606505	0.500000	0.000	-16.000	0.000	0.000	0.000
0.213682	0.010920	-0.592245	-0.606505	0.500000	0.000	-16.000	0.000	0.000	0.000
0.213682	0.011700	-0.591227	-0.606505	0.500000	0.000	-16.000	0.000	0.000	0.000
0.213682	0.010920	-0.592245	-0.606505	0.500000	0.000	-16.000	0.000	0.000	0.000
0.213682	0.011700	-0.591227	-0.606505	0.500000	0.000	-16.000	0.000	0.000	0.000
0.213682	0.010140	-0.593264	-0.606505	0.500000	0.000	-16.000	0.000	0.000	0.000
0.213682	0.011700	-0.591227	-0.606505	0.500000	0.000	-16.000	0.000	0.000	0.000
0.213682	0.010920	-0.592245	-0.606505	0.500000	0.000	-16.000	0.000	0.000	0.000
0.213682	0.011700	-0.591227	-0.606505	0.500000	0.000	-16.000	0.000	0.000	0.000
0.213682	0.010920	-0.592245	-0.606505	0.500000	0.000	-16.000	0.000	0.000	0.000
0.213682	0.010920	-0.592245	-0.606505	0.500000	0.000	-16.000	0.000	0.000	0.000
0.213682	0.010920	-0.592245	-0.606505	0.500000	0.000	-16.000	0.000	0.000	0.000
0.213682	0.010920	-0.592245	-0.606505	0.500000	0.000	-16.000	0.000	0.000	0.000
0.213682	0.010920	-0.592245	-0.606505	0.500000	0.000	-16.000	0.000	0.000	0.000
0.213682	0.010920	-0.592245	-0.606505	0.500000	0.000	-16.000	0.000	0.000	0.000
0.213682	0.011700	-0.591227	-0.606505	0.500000	0.000	-16.000	0.000	0.000	0.000
0.213682	0.010920	-0.592245	-0.606505	0.500000	0.000	-16.000	0.000	0.000	0.000
0.213682	0.011700	-0.591227	-0.606505	0.500000	0.000	-16.000	0.000	0.000	0.000
0.213682	0.010920	-0.592245	-0.606505	0.500000	0.000	-16.000	0.000	0.000	0.000
0.213682	0.011700	-0.591227	-0.606505	0.500000	0.000	-16.000	0.000	0.000	0.000
0.213682	0.011700	-0.591227	-0.606505	0.500000	0.000	-16.000	0.000	0.000	0.000
0.213682	0.010920	-0.592245	-0.606505	0.500000	0.000	-16.000	0.000	0.000	0.000
0.213682	0.010920	-0.592245	-0.606505	0.500000	0.000	-16.000	0.000	0.000	0.000
0.213682	0.010920	-0.592245	-0.606505	0.500000	0.000	-16.000	0.000	0.000	0.000
0.213682	0.010920	-0.592245	-0.606505	0.500000	0.000	-16.000	0.000	0.000	0.000
0.213682	0.011700	-0.591227	-0.606505	0.500000	0.000	-16.000	0.000	0.000	0.000
0.213682	0.010920	-0.592245	-0.606505	0.500000	0.000	-16.000	0.000	0.000	0.000
0.213682	0.010920	-0.592245	-0.606505	0.500000	0.000	-16.000	0.000	0.000	0.000
0.213682	0.010920	-0.592245	-0.606505	0.500000	0.000	-16.000	0.000	0.000	0.000
0.213682	0.010920	-0.592245	-0.606505	0.500000	0.000	-16.000	0.000	0.000	0.000
0.314381	0.010920	-0.592245	-0.606505	0.500000	0.000	-16.000	0.000	0.000	0.000
0.314381	0.010920	-0.592245	-0.606505	0.500000	0.000	-16.000	0.000	0.000	0.000
0.314381	0.010920	-0.592245	-0.606505	0.500000	0.000	-16.000	0.000	0.000	0.000
0.314381	0.010920	-0.592245	-0.606505	0.500000	0.000	-16.000	0.000	0.000	0.000
0.314381	0.011700	-0.591227	-0.606505	0.500000	0.000	-16.000	0.000	0.000	0.000
0.314381	0.011700	-0.591227	-0.606505	0.500000	0.000	-16.000	0.000	0.000	0.000
0.314381	0.010920	-0.592245	-0.606505	0.500000	0.000	-16.000	0.000	0.000	0.000
0.314381	0.010920	-0.592245	-0.606505	0.500000	0.000	-16.000	0.000	0.000	0.000
0.314381	0.010920	-0.592245	-0.606505	0.500000	0.000	-16.000	0.000	0.000	0.000
0.314381	0.010920	-0.592245	-0.606505	0.500000	0.000	-16.000	0.000	0.000	0.000
0.314381	0.010920	-0.592245	-0.606505	0.500000	0.000	-16.000	0.000	0.000	0.000
0.314381	0.011700	-0.591227	-0.606505	0.500000	0.000	-16.000	0.000	0.000	0.000
0.314381	0.010920	-0.592245	-0.606505	0.500000	0.000	-16.000	0.000	0.000	0.000
0.314381	0.010920	-0.592245	-0.606505	0.500000	0.000	-16.000	0.000	0.000	0.000
0.314381	0.010920	-0.592245	-0.606505	0.500000	0.000	-16.000	0.000	0.000	0.000
0.314381	0.011700	-0.591227	-0.606505	0.500000	0.000	-16.000	0.000	0.000	0.000
0.314381	0.012480	-0.590208	-0.606505	0.500000	0.000	-16.000	0.000	0.000	0.000
0.314381	0.010920	-0.592245	-0.606505	0.500000	0.000	-16.000	0.000	0.000	0.000
0.314381	0.011700	-0.591227	-0.606505	0.500000	0.000	-16.000	0.000	0.000	0.000
0.314381	0.010920	-0.592245	-0.606505	0.500000	0.000	-16.000	0.000	0.000	0.000
0.314381	0.009360	-0.594282	-0.606505	0.500000	0.000	-16.000	0.000	0.000	0.000
0.314381	0.011700	-0.591227	-0.606505	0.500000	0.000	-16.000	0.000	0.000	0.000
0.314381	0.010920	-0.592245	-0.606505	0.500000	0.000	-16.000	0.000	0.000	0.000
0.314381	0.010920	-0.592245	-0.606505	0.500000	0.000	-16.000	0.000	0.000	0.000
0.314381	0.011700	-0.591227	-0.606505	0.500000	0.000	-16.000	0.000	0.000	0.000
0.314381	0.010920	-0.592245	-0.606505	0.500000	0.000	-16.000	0.000	0.000	0.000
0.314381	0.011700	-0.591227	-0.606505	0.500000	0.000	-16.000	0.000	0.000	0.000
0.314381	0.010920	-0.592245	-0.606505	0.500000	0.000	-16.000	0.000	0.000	0.000
0.314381	0.011700	-0.591227	-0.606505	0.500000	0.000	-16.000	0.000	0.000	0.000
0.314381	0.011700	-0.591227	-0.606505	0.500000	0.000	-16.000	0.000	0.000	0.000
0.314381	0.011700	-0.591227	-0.606505	0.500000	0.000	-16.000	0.000	0.000	0.000
0.314381	0.010920	-0.592245	-0.606505	0.500000	0.000	-16.000	0.000	0.000	0.000
0.314381	0.010920	-0.592245	-0.606505	0.500000	0.000	-16.000	0.000	0.000	0.000
0.314381	0.011700	-0.591227	-0.606505	0.500000	0.000	-16.000	0.000	0.000	0.000
0.314381	0.011700	-0.591227	-0.606505	0.500000	0.000	-16.000	0.000	0.000	0.000
0.314381	0.011700	-0.591227	-0.606505	0.500000	0.000	-16.000	0.000	0.000	0.000
0.314381	0.010920	-0.592245	-0.606505	0.500000	0.000	-16.000	0.000	0.000	0.000
0.314381	0.010920	-0.592245	-0.606505	0.500000	0.000	-16.000	0.000	0.000	0.000
0.314381	0.012480	-0.590208	-0.606505	0.500000	0.000	-16.000	0.000	0.000	0.000
0.314381	0.010920	-0.592245	-0.606505	0.500000	0.000	-16.000	0.000	0.000	0.000
0.314381	0.010920	-0.592245	-0.606505	0.500000	0.000	-16.000	0.000	0.000	0.000
0.314381	0.011700	-0.591227	-0.606505	0.500000	0.000	-16.000	0.000	0.000	0.000
0.314381	0.010920	-0.592245	-0.606505	0.500000	0.000	-16.000	0.000	0.000	0.000
0.314381	0.010920	-0.592245	-0.606505	0.500000	0.000	-16.000	0.000	0.000	0.000
0.314381	0.010920	-0.592245	-0.606505	0.500000	0.000	-16.000	0.000	0.000	0.000
0.314381	0.011700	-0.591227	-0.606505	0.500000	0.000	-16.000	0.000	0.000	0.000
0.314381	0.011700	-0.591227	-0.606505	0.500000	0.000	-16.000	0.000	0.000	0.000
0.314381	0.010920	-0.592245	-0.606505	0.500000	0.000	-16.000	0.000	0.000	0.000
0.314381	0.010920	-0.592245	-0.606505	0.500000	0.000	-16.000	0.000	0.000	0.000
0.314381	0.010920	-0.592245	-0.606505	0.500000	0.000	-16.000	0.000	0.000	0.000
0.314381	0.010920	-0.592245	-0.606505	0.500000	0.000	-16.000	0.000	0.000	0.000
0.314381	0.010920	-0.592245	-0.606505	0.500000	0.000	-16.000	0.000	0.000	0.000
0.314381	0.011700	-0.591227	-0.606505	0.500000	0.000	-16.000	0.000	0.000	0.000
0.314381	0.010920	-0.592245	-0.606505	0.500000	0.000	-16.000	0.000	0.000	0.000
0.314381	0.010920	-0.592245	-0.606505	0.500000	0.000	-16.000	0.000	0.000	0.000
0.314381	0.010920	-0.592245	-0.606505	0.500000	0.000	-16.000	0.000	0.000	0.000
0.314381	0.010920	-0.592245	-0.606505	0.500000	0.000	-16.000	0.000	0.000	0.000
0.314381	0.011700	-0.591227	-0.606505	0.500000	0.000	-16.000	0.000	0.000	0.000
0.314381	0.010920	-0.592245	-0.606505	0.500000	0.000	-16.000	0.000	0.000	0.000
0.314381	0.012480	-0.590208	-0.606505	0.500000	0.000	-16.000	0.000	0.000	0.000
0.314381	0.010920	-0.592245	-0.606505	0.500000	0.000	-16.000	0.000	0.000	0.000
0.314381	0.011700	-0.591227	-0.606505	0.500000	0.000	-16.000	0.000	0.000	0.000
0.314381	0.010140	-0.593264	-0.606505	0.500000	0.000	-16.000	0.000	0.000	0.000
0.314381	0.011700	-0.591227	-0.606505	0.500000	0.000	-16.000	0.000	0.000	0.000
0.314381	0.011700	-0.591227	-0.606505	0.500000	0.000	-16.000	0.000	0.000	0.000
0.314381	0.010920	-0.592245	-0.606505	0.500000	0.000	-16.000	0.000	0.000	0.000
0.314381	0.011700	-0.591227	-0.606505	0.500000	0.000	-16.000	0.000	0.000	0.000
0.314381	0.010920	-0.592245	-0.606505	0.500000	0.000	-16.000	0.000	0.000	0.000
0.314381	0.012480	-0.590208	-0.606505	0.500000	0.000	-16.000	0.000	0.000	0.000
0.314381	0.010920	-0.592245	-0.606505	0.500000	0.000	-16.000	0.000	0.000	0.000
0.314381	0.011700	-0.591227	-0.606505	0.500000	0.000	-16.000	0.000	0.000	0.000
0.314381	0.011700	-0.591227	-0.606505	0.500000	0.000	-16.000	0.000	0.000	0.000
0.314381	0.011700	-0.591227	-0.606505	0.500000	0.000	-16.000	0.000	0.000	0.000
0.314381	0.010920	-0.592245	-0.606505	0.500000	0.000	-16.000	0.000	0.000	0.000
0.314381	0.010920	-0.592245	-0.606505	0.500000	0.000	-16.000	0.000	0.000	0.000
0.314381	0.011700	-0.591227	-0.606505	0.500000	0.000	-16.000	0.000	0.000	0.000
0.314381	0.010920	-0.592245	-0.606505	0.500000	0.000	-16.000	0.000	0.000	0.000
0.314381	0.011700	-0.591227	-0.606505	0.500000	0.000	-16.000	0.000	0.000	0.000
0.314381	0.010920	-0.592245	-0.606505	0.500000	0.000	-16.000	0.000	0.000	0.000
0.314381	0.010920	-0.592245	-0.606505	0.500000	0.000	-16.000	0.000	0.000	0.000
0.314381	0.010920	-0.592245	-0.606505	0.500000	0.000	-16.000	0.000	0.000	0.000
0.314381	0.010920	-0.592245	-0.606505	0.500000	0.000	-16.000	0.000	0.000	0.000
0.314381	0.011700	-0.591227	-0.606505	0.500000	0.000	-16.000	0.000	0.000	0.000
0.314381	0.010920	-0.592245	-0.606505	0.500000	0.000	-16.000	0.000	0.000	0.000
0.314381	0.010920	-0.592245	-0.606505	0.500000	0.000	-16.000	0.000	0.000	0.000
0.314381	0.010920	-0.592245	-0.606505	0.500000	0.000	-16.000	0.000	0.000	0.000
0.314381	0.010920	-0.592245	-0.606505	0.500000	0.000	-16.000	0.000	0.000	0.000
0.314381	0.010920	-0.592245	-0.606505	0.500000	0.000	-16.000	0.000	0.000	0.000
0.314381	0.010920	-0.592245	-0.606505	0.500000	0.000	-16.000	0.000	0.000	0.000
0.314381	0.011700	-0.591227	-0.606505	0.500000	0.000	-16.000	0.000	0.000	0.000
0.314381	0.010920	-0.592245	-0.606505	0.500000	0.000	-16.000	0.000	0.000	0.000
0.314381	0.010920	-0.592245	-0.606505	0.500000	0.000	-16.000	0.000	0.000	0.000
0.314381	0.010920	-0.592245	-0.606505	0.500000	0.000	-16.000	0.000	0.000	0.000
0.314381	0.011700	-0.591227	-0.606505	0.500000	0.000	-16.000	0.000	0.000	0.000
0.314381	0.010920	-0.592245	-0.606505	0.500000	0.000	-16.000	0.000	0.000	0.000
0.314381	0.010920	-0.592245	-0.606505	0.500000	0.000	-16.000	0.000	0.000	0.000
0.314381	0.011700	-0.591227	-0.606505	0.500000	0.000	-16.000	0.000	0.000	0.000
0.314381	0.010920	-0.592245	-0.606505	0.500000	0.000	-16.000	0.000	0.000	0.000
0.314381	0.011700	-0.591227	-0.606505	0.500000	0.000	-16.000	0.000	0.000	0.000
0.314381	0.010920	-0.592245	-0.606505	0.500000	0.000	-16.000	0.000	0.000	0.000
0.415110	0.010920	-0.592245	-0.606505	0.500000	0.000	-16.000	0.000	0.000	0.000
0.415110	0.010920	-0.592245	-0.606505	0.500000	0.000	-16.000	0.000	0.000	0.000
0.415110	0.012480	-0.590208	-0.606505	0.500000	0.000	-16.000	0.000	0.000	0.000
0.415110	0.010920	-0.592245	-0.606505	0.500000	0.000	-16.000	0.000	0.000	0.000
0.415110	0.010920	-0.592245	-0.606505	0.500000	0.000	-16.000	0.000	0.000	0.000
0.415110	0.011700	-0.591227	-0.606505	0.500000	0.000	-16.000	0.000	0.000	0.000
0.415110	0.010920	-0.592245	-0.606505	0.500000	0.000	-16.000	0.000	0.000	0.000
0.415110	0.010920	-0.592245	-0.606505	0.500000	0.000	-16.000	0.000	0.000	0.000
0.415110	0.011700	-0.591227	-0.606505	0.500000	0.000	-16.000	0.000	0.000	0.000
0.415110	0.010140	-0.593264	-0.606505	0.500000	0.000	-16.000	0.000	0.000	0.000
0.415110	0.010920	-0.592245	-0.606505	0.500000	0.000	-16.000	0.000	0.000	0.000
0.415110	0.011700	-0.591227	-0.606505	0.500000	0.000	-16.000	0.000	0.000	0.000
0.415110	0.010920	-0.592245	-0.606505	0.500000	0.000	-16.000	0.000	0.000	0.000
0.415110	0.010920	-0.592245	-0.606505	0.500000	0.000	-16.000	0.000	0.000	0.000
0.415110	0.010920	-0.592245	-0.606505	0.500000	0.000	-16.000	0.000	0.000	0.000
0.415110	0.011700	-0.591227	-0.606505	0.500000	0.000	-16.000	0.000	0.000	0.000
0.415110	0.010920	-0.592245	-0.606505	0.500000	0.000	-16.000	0.000	0.000	0.000
0.415110	0.011700	-0.591227	-0.606505	0.500000	0.000	-16.000	0.000	0.000	0.000
0.415110	0.011700	-0.591227	-0.606505	0.500000	0.000	-16.000	0.000	0.000	0.000
0.415110	0.011700	-0.591227	-0.606505	0.500000	0.000	-16.000	0.000	0.000	0.000
0.415110	0.011700	-0.591227	-0.606505	0.500000	0.000	-16.000	0.000	0.000	0.000
0.415110	0.011700	-0.591227	-0.606505	0.500000	0.000	-16.000	0.000	0.000	0.000
0.415110	0.011700	-0.591227	-0.606505	0.500000	0.000	-16.000	0.000	0.000	0.000
0.415110	0.010920	-0.592245	-0.606505	0.500000	0.000	-16.000	0.000	0.000	0.000
0.415110	0.010920	-0.592245	-0.606505	0.500000	0.000	-16.000	0.000	0.000	0.000
0.415110	0.010920	-0.592245	-0.606505	0.500000	0.000	-16.000	0.000	0.000	0.000
0.415110	0.010920	-0.592245	-0.606505	0.500000	0.000	-16.000	0.000	0.000	0.000
0.415110	0.010920	-0.592245	-0.606505	0.500000	0.000	-16.000	0.000	0.000	0.000
0.415110	0.010920	-0.592245	-0.606505	0.500000	0.000	-16.000	0.000	0.000	0.000
0.415110	0.010920	-0.592245	-0.606505	0.500000	0.000	-16.000	0.000	0.000	0.000
0.415110	0.010920	-0.592245	-0.606505	0.500000	0.000	-16.000	0.000	0.000	0.000
0.415110	0.010920	-0.592245	-0.606505	0.500000	0.000	-16.000	0.000	0.000	0.000
0.415110	0.011700	-0.591227	-0.606505	0.500000	0.000	-16.000	0.000	0.000	0.000
0.415110	0.011700	-0.591227	-0.606505	0.500000	0.000	-16.000	0.000	0.000	0.000
0.415110	0.010920	-0.592245	-0.606505	0.500000	0.000	-16.000	0.000	0.000	0.000
0.415110	0.010920	-0.592245	-0.606505	0.500000	0.000	-16.000	0.000	0.000	0.000
0.415110	0.011700	-0.591227	-0.606505	0.500000	0.000	-16.000	0.000	0.000	0.000
0.415110	0.010920	-0.592245	-0.606505	0.500000	0.000	-16.000	0.000	0.000	0.000
0.415110	0.011700	-0.591227	-0.606505	0.500000	0.000	-16.000	0.000	0.000	0.000
0.415110	0.010920	-0.592245	-0.606505	0.500000	0.000	-16.000	0.000	0.000	0.000
0.415110	0.011700	-0.591227	-0.606505	0.500000	0.000	-16.000	0.000	0.000	0.000
0.415110	0.010920	-0.592245	-0.606505	0.500000	0.000	-16.000	0.000	0.000	0.000
0.415110	0.011700	-0.591227	-0.606505	0.500000	0.000	-16.000	0.000	0.000	0.000
0.415110	0.011700	-0.591227	-0.606505	0.500000	0.000	-16.000	0.000	0.000	0.000
0.415110	0.011700	-0.591227	-0.606505	0.500000	0.000	-16.000	0.000	0.000	0.000
0.415110	0.010920	-0.592245	-0.606505	0.500000	0.000	-16.000	0.000	0.000	0.000
0.415110	0.010920	-0.592245	-0.606505	0.500000	0.000	-16.000	0.000	0.000	0.000
0.415110	0.011700	-0.591227	-0.606505	0.500000	0.000	-16.000	0.000	0.000	0.000
0.415110	0.010920	-0.592245	-0.606505	0.500000	0.000	-16.000	0.000	0.000	0.000
0.415110	0.010920	-0.592245	-0.606505	0.500000	0.000	-16.000	0.000	0.000	0.000
0.415110	0.010920	-0.592245	-0.606505	0.500000	0.000	-16.000	0.000	0.000	0.000
0.415110	0.010920	-0.592245	-0.606505	0.500000	0.000	-16.000	0.000	0.000	0.000
0.415110	0.011700	-0.591227	-0.606505	0.500000	0.000	-16.000	0.000	0.000	0.000
0.415110	0.010920	-0.592245	-0.606505	0.500000	0.000	-16.000	0.000	0.000	0.000
0.415110	0.010920	-0.592245	-0.606505	0.500000	0.000	-16.000	0.000	0.000	0.000
0.415110	0.010140	-0.593264	-0.606505	0.500000	0.000	-16.000	0.000	0.000	0.000
0.415110	0.011700	-0.591227	-0.606505	0.500000	0.000	-16.000	0.000	0.000	0.000
0.415110	0.011700	-0.591227	-0.606505	0.500000	0.000	-16.000	0.000	0.000	0.000
0.415110	0.011700	-0.591227	-0.606505	0.500000	0.000	-16.000	0.000	0.000	0.000
0.415110	0.010920	-0.592245	-0.606505	0.500000	0.000	-16.000	0.000	0.000	0.000
0.415110	0.010920	-0.592245	-0.606505	0.500000	0.000	-16.000	0.000	0.000	0.000
0.415110	0.011700	-0.591227	-0.606505	0.500000	0.000	-16.000	0.000	0.000	0.000
0.415110	0.010920	-0.592245	-0.606505	0.500000	0.000	-16.000	0.000	0.000	0.000
0.415110	0.010920	-0.592245	-0.606505	0.500000	0.000	-16.000	0.000	0.000	0.000
0.415110	0.010920	-0.592245	-0.606505	0.500000	0.000	-16.000	0.000	0.000	0.000
0.415110	0.011700	-0.591227	-0.606505	0.500000	0.000	-16.000	0.000	0.000	0.000
0.415110	0.010920	-0.592245	-0.606505	0.500000	0.000	-16.000	0.000	0.000	0.000
0.415110	0.011700	-0.591227	-0.606505	0.500000	0.000	-16.000	0.000	0.000	0.000
0.415110	0.010920	-0.592245	-0.606505	0.500000	0.000	-16.000	0.000	0.000	0.000
0.415110	0.010920	-0.592245	-0.606505	0.500000	0.000	-16.000	0.000	0.000	0.000
0.415110	0.010920	-0.592245	-0.606505	0.500000	0.000	-16.000	0.000	0.000	0.000
0.415110	0.011700	-0.591227	-0.606505	0.500000	0.000	-16.000	0.000	0.000	0.000
0.415110	0.010920	-0.592245	-0.606505	0.500000	0.000	-16.000	0.000	0.000	0.000
0.415110	0.010920	-0.592245	-0.606505	0.500000	0.000	-16.000	0.000	0.000	0.000
0.415110	0.010920	-0.592245	-0.606505	0.500000	0.000	-16.000	0.000	0.000	0.000
0.415110	0.010920	-0.592245	-0.606505	0.500000	0.000	-16.000	0.000	0.000	0.000
0.415110	0.010920	-0.592245	-0.606505	0.500000	0.000	-16.000	0.000	0.000	0.000
0.415110	0.011700	-0.591227	-0.606505	0.500000	0.000	-16.000	0.000	0.000	0.000
0.415110	0.010920	-0.592245	-0.606505	0.500000	0.000	-16.000	0.000	0.000	0.000
0.415110	0.011700	-0.591227	-0.606505	0.500000	0.000	-16.000	0.000	0.000	0.000
0.415110	0.011700	-0.591227	-0.606505	0.500000	0.000	-16.000	0.000	0.000	0.000
0.415110	0.011700	-0.591227	-0.606505	0.500000	0.000	-16.000	0.000	0.000	0.000
0.415110	0.012480	-0.590208	-0.606505	0.500000	0.000	-16.000	0.000	0.000	0.000
0.415110	0.010920	-0.592245	-0.606505	0.500000	0.000	-16.000	0.000	0.000	0.000
0.415110	0.011700	-0.591227	-0.606505	0.500000	0.000	-16.000	0.000	0.000	0.000
0.415110	0.010920	-0.592245	-0.606505	0.500000	0.000	-16.000	0.000	0.000	0.000
0.415110	0.010920	-0.592245	-0.606505	0.500000	0.000	-16.000	0.000	0.000	0.000
0.415110	0.011700	-0.591227	-0.606505	0.500000	0.000	-16.000	0.000	0.000	0.000
0.415110	0.010920	-0.592245	-0.606505	0.500000	0.000	-16.000	0.000	0.000	0.000
0.415110	0.010920	-0.592245	-0.606505	0.500000	0.000	-16.000	0.000	0.000	0.000
0.415110	0.010920	-0.592245	-0.606505	0.500000	0.000	-16.000	0.000	0.000	0.000
0.415110	0.010920	-0.592245	-0.606505	0.500000	0.000	-16.000	0.000	0.000	0.000
0.415110	0.011700	-0.591227	-0.606505	0.500000	0.000	-16.000	0.000	0.000	0.000
0.415110	0.010920	-0.592245	-0.606505	0.500000	0.000	-16.000	0.000	0.000	0.000
0.415110	0.010920	-0.592245	-0.606505	0.500000	0.000	-16.000	0.000	0.000	0.000
0.415110	0.011700	-0.591227	-0.606505	0.500000	0.000	-16.000	0.000	0.000	0.000
0.415110	0.010920	-0.592245	-0.606505	0.500000	0.000	-16.000	0.000	0.000	0.000
0.415110	0.010920	-0.592245	-0.606505	0.500000	0.000	-16.000	0.000	0.000	0.000
0.415110	0.010920	-0.592245	-0.606505	0.500000	0.000	-16.000	0.000	0.000	0.000
0.415110	0.010920	-0.592245	-0.606505	0.500000	0.000	-16.000	0.000	0.000	0.000
0.000000	0.078782	-0.503630	-0.606505	0.500000	0.000	-14.000	0.000	0.000	0.000
0.000000	0.079562	-0.502611	-0.606505	0.500000	0.000	-14.000	0.000	0.000	0.000
0.000000	0.079562	-0.502611	-0.606505	0.500000	0.000	-14.000	0.000	0.000	0.000
0.000000	0.079562	-0.502611	-0.606505	0.500000	0.000	-14.000	0.000	0.000	0.000
0.000000	0.079562	-0.502611	-0.606505	0.500000	0.000	-14.000	0.000	0.000	0.000
0.000000	0.078782	-0.503630	-0.606505	0.500000	0.000	-14.000	0.000	0.000	0.000
0.000000	0.079562	-0.502611	-0.606505	0.500000	0.000	-14.000	0.000	0.000	0.000
0.000000	0.079562	-0.502611	-0.606505	0.500000	0.000	-14.000	0.000	0.000	0.000
0.000000	0.079562	-0.502611	-0.606505	0.500000	0.000	-14.000	0.000	0.000	0.000
0.000000	0.079562	-0.502611	-0.606505	0.500000	0.000	-14.000	0.000	0.000	0.000
0.000000	0.079562	-0.502611	-0.606505	0.500000	0.000	-14.000	0.000	0.000	0.000
0.000000	0.080342	-0.501593	-0.606505	0.500000	0.000	-14.000	0.000	0.000	0.000
0.000000	0.079562	-0.502611	-0.606505	0.500000	0.000	-14.000	0.000	0.000	0.000
0.000000	0.078002	-0.504648	-0.606505	0.500000	0.000	-14.000	0.000	0.000	0.000
0.000000	0.078782	-0.503630	-0.606505	0.500000	0.000	-14.000	0.000	0.000	0.000
0.000000	0.079562	-0.502611	-0.606505	0.500000	0.000	-14.000	0.000	0.000	0.000
0.000000	0.079562	-0.502611	-0.606505	0.500000	0.000	-14.000	0.000	0.000	0.000
0.000000	0.079562	-0.502611	-0.606505	0.500000	0.000	-14.000	0.000	0.000	0.000
0.000000	0.079562	-0.502611	-0.606505	0.500000	0.000	-14.000	0.000	0.000	0.000
0.000000	0.079562	-0.502611	-0.606505	0.500000	0.000	-14.000	0.000	0.000	0.000
0.000000	0.079562	-0.502611	-0.606505	0.500000	0.000	-14.000	0.000	0.000	0.000
0.000000	0.079562	-0.502611	-0.606505	0.500000	0.000	-14.000	0.000	0.000	0.000
0.000000	0.079562	-0.502611	-0.606505	0.500000	0.000	-14.000	0.000	0.000	0.000
0.000000	0.079562	-0.502611	-0.606505	0.500000	0.000	-14.000	0.000	0.000	0.000
0.000000	0.079562	-0.502611	-0.606505	0.500000	0.000	-14.000	0.000	0.000	0.000
0.000000	0.078002	-0.504648	-0.606505	0.500000	0.000	-14.000	0.000	0.000	0.000
0.000000	0.079562	-0.502611	-0.606505	0.500000	0.000	-14.000	0.000	0.000	0.000
0.000000	0.078782	-0.503630	-0.606505	0.500000	0.000	-14.000	0.000	0.000	0.000
0.000000	0.078782	-0.503630	-0.606505	0.500000	0.000	-14.000	0.000	0.000	0.000
0.000000	0.078782	-0.503630	-0.606505	0.500000	0.000	-14.000	0.000	0.000	0.000
0.000000	0.078782	-0.503630	-0.606505	0.500000	0.000	-14.000	0.000	0.000	0.000
0.000000	0.078782	-0.503630	-0.606505	0.500000	0.000	-14.000	0.000	0.000	0.000
0.000000	0.078782	-0.503630	-0.606505	0.500000	0.000	-14.000	0.000	0.000	0.000
0.000000	0.078002	-0.504648	-0.606505	0.500000	0.000	-14.000	0.000	0.000	0.000
0.000000	0.078782	-0.503630	-0.606505	0.500000	0.000	-14.000	0.000	0.000	0.000
0.000000	0.078782	-0.503630	-0.606505	0.500000	0.000	-14.000	0.000	0.000	0.000
0.000000	0.079562	-0.502611	-0.606505	0.500000	0.000	-14.000	0.000	0.000	0.000
0.000000	0.079562	-0.502611	-0.606505	0.500000	0.000	-14.000	0.000	0.000	0.000
0.000000	0.078782	-0.503630	-0.606505	0.500000	0.000	-14.000	0.000	0.000	0.000
0.000000	0.079562	-0.502611	-0.606505	0.500000	0.000	-14.000	0.000	0.000	0.000
0.000000	0.078782	-0.503630	-0.606505	0.500000	0.000	-14.000	0.000	0.000	0.000
0.000000	0.078782	-0.503630	-0.606505	0.500000	0.000	-14.000	0.000	0.000	0.000
0.000000	0.079562	-0.502611	-0.606505	0.500000	0.000	-14.000	0.000	0.000	0.000
0.000000	0.079562	-0.502611	-0.606505	0.500000	0.000	-14.000	0.000	0.000	0.000
0.000000	0.079562	-0.502611	-0.606505	0.500000	0.000	-14.000	0.000	0.000	0.000
0.000000	0.078782	-0.503630	-0.606505	0.500000	0.000	-14.000	0.000	0.000	0.000
0.000000	0.079562	-0.502611	-0.606505	0.500000	0.000	-14.000	0.000	0.000	0.000
0.000000	0.079562	-0.502611	-0.606505	0.500000	0.000	-14.000	0.000	0.000	0.000
0.000000	0.078782	-0.503630	-0.606505	0.500000	0.000	-14.000	0.000	0.000	0.000
0.000000	0.079562	-0.502611	-0.606505	0.500000	0.000	-14.000	0.000	0.000	0.000
0.000000	0.079562	-0.502611	-0.606505	0.500000	0.000	-14.000	0.000	0.000	0.000
0.000000	0.078782	-0.503630	-0.606505	0.500000	0.000	-14.000	0.000	0.000	0.000
0.000000	0.078782	-0.503630	-0.606505	0.500000	0.000	-14.000	0.000	0.000	0.000
0.000000	0.078782	-0.503630	-0.606505	0.500000	0.000	-14.000	0.000	0.000	0.000
0.000000	0.079562	-0.502611	-0.606505	0.500000	0.000	-14.000	0.000	0.000	0.000
0.000000	0.078782	-0.503630	-0.606505	0.500000	0.000	-14.000	0.000	0.000	0.000
0.000000	0.078782	-0.503630	-0.606505	0.500000	0.000	-14.000	0.000	0.000	0.000
0.000000	0.078782	-0.503630	-0.606505	0.500000	0.000	-14.000	0.000	0.000	0.000
0.000000	0.079562	-0.502611	-0.606505	0.500000	0.000	-14.000	0.000	0.000	0.000
0.000000	0.079562	-0.502611	-0.606505	0.500000	0.000	-14.000	0.000	0.000	0.000
0.000000	0.080342	-0.501593	-0.606505	0.500000	0.000	-14.000	0.000	0.000	0.000
0.000000	0.078782	-0.503630	-0.606505	0.500000	0.000	-14.000	0.000	0.000	0.000
0.000000	0.078782	-0.503630	-0.606505	0.500000	0.000	-14.000	0.000	0.000	0.000
0.000000	0.078782	-0.503630	-0.606505	0.500000	0.000	-14.000	0.000	0.000	0.000
0.000000	0.079562	-0.502611	-0.606505	0.500000	0.000	-14.000	0.000	0.000	0.000
0.000000	0.078782	-0.503630	-0.606505	0.500000	0.000	-14.000	0.000	0.000	0.000
0.000000	0.078782	-0.503630	-0.606505	0.500000	0.000	-14.000	0.000	0.000	0.000
0.000000	0.079562	-0.502611	-0.606505	0.500000	0.000	-14.000	0.000	0.000	0.000
0.000000	0.078002	-0.504648	-0.606505	0.500000	0.000	-14.000	0.000	0.000	0.000
0.000000	0.079562	-0.502611	-0.606505	0.500000	0.000	-14.000	0.000	0.000	0.000
0.000000	0.078782	-0.503630	-0.606505	0.500000	0.000	-14.000	0.000	0.000	0.000
0.000000	0.079562	-0.502611	-0.606505	0.500000	0.000	-14.000	0.000	0.000	0.000
0.000000	0.079562	-0.502611	-0.606505	0.500000	0.000	-14.000	0.000	0.000	0.000
0.000000	0.079562	-0.502611	-0.606505	0.500000	0.000	-14.000	0.000	0.000	0.000
0.000000	0.078782	-0.503630	-0.606505	0.500000	0.000	-14.000	0.000	0.000	0.000
0.000000	0.079562	-0.502611	-0.606505	0.500000	0.000	-14.000	0.000	0.000	0.000
0.000000	0.079562	-0.502611	-0.606505	0.500000	0.000	-14.000	0.000	0.000	0.000
0.000000	0.078782	-0.503630	-0.606505	0.500000	0.000	-14.000	0.000	0.000	0.000
0.000000	0.079562	-0.502611	-0.606505	0.500000	0.000	-14.000	0.000	0.000	0.000
0.000000	0.080342	-0.501593	-0.606505	0.500000	0.000	-14.000	0.000	0.000	0.000
0.000000	0.078782	-0.503630	-0.606505	0.500000	0.000	-14.000	0.000	0.000	0.000
0.000000	0.079562	-0.502611	-0.606505	0.500000	0.000	-14.000	0.000	0.000	0.000
0.000000	0.078782	-0.503630	-0.606505	0.500000	0.000	-14.000	0.000	0.000	0.000
0.000000	0.078782	-0.503630	-0.606505	0.500000	0.000	-14.000	0.000	0.000	0.000
0.000000	0.078782	-0.503630	-0.606505	0.500000	0.000	-14.000	0.000	0.000	0.000
0.000000	0.079562	-0.502611	-0.606505	0.500000	0.000	-14.000	0.000	0.000	0.000
0.000000	0.078782	-0.503630	-0.606505	0.500000	0.000	-14.000	0.000	0.000	0.000
0.000000	0.079562	-0.502611	-0.606505	0.500000	0.000	-14.000	0.000	0.000	0.000
0.000000	0.078782	-0.503630	-0.606505	0.500000	0.000	-14.000	0.000	0.000	0.000
0.000000	0.079562	-0.502611	-0.606505	0.500000	0.000	-14.000	0.000	0.000	0.000
0.000000	0.079562	-0.502611	-0.606505	0.500000	0.000	-14.000	0.000	0.000	0.000
0.000000	0.078782	-0.503630	-0.606505	0.500000	0.000	-14.000	0.000	0.000	0.000
0.000000	0.078782	-0.503630	-0.606505	0.500000	0.000	-14.000	0.000	0.000	0.000
0.000000	0.079562	-0.502611	-0.606505	0.500000	0.000	-14.000	0.000	0.000	0.000
0.000000	0.078782	-0.503630	-0.606505	0.500000	0.000	-14.000	0.000	0.000	0.000
0.000000	0.078782	-0.503630	-0.606505	0.500000	0.000	-14.000	0.000	0.000	0.000
0.000000	0.079562	-0.502611	-0.606505	0.500000	0.000	-14.000	0.000	0.000	0.000
0.000000	0.079562	-0.502611	-0.606505	0.500000	0.000	-14.000	0.000	0.000	0.000
0.000000	0.078782	-0.503630	-0.606505	0.500000	0.000	-14.000	0.000	0.000	0.000
0.000000	0.078782	-0.503630	-0.606505	0.500000	0.000	-14.000	0.000	0.000	0.000
0.104313	0.078782	-0.503630	-0.606505	0.500000	0.000	-14.000	0.000	0.000	0.000
0.104313	0.079562	-0.502611	-0.606505	0.500000	0.000	-14.000	0.000	0.000	0.000
0.104313	0.078782	-0.503630	-0.606505	0.500000	0.000	-14.000	0.000	0.000	0.000
0.104313	0.078782	-0.503630	-0.606505	0.500000	0.000	-14.000	0.000	0.000	0.000
0.104313	0.078782	-0.503630	-0.606505	0.500000	0.000	-14.000	0.000	0.000	0.000
0.104313	0.079562	-0.502611	-0.606505	0.500000	0.000	-14.000	0.000	0.000	0.000
0.104313	0.079562	-0.502611	-0.606505	0.500000	0.000	-14.000	0.000	0.000	0.000
0.104313	0.080342	-0.501593	-0.606505	0.500000	0.000	-14.000	0.000	0.000	0.000
0.104313	0.079562	-0.502611	-0.606505	0.500000	0.000	-14.000	0.000	0.000	0.000
0.104313	0.078782	-0.503630	-0.606505	0.500000	0.000	-14.000	0.000	0.000	0.000
0.104313	0.079562	-0.502611	-0.606505	0.500000	0.000	-14.000	0.000	0.000	0.000
0.104313	0.078002	-0.504648	-0.606505	0.500000	0.000	-14.000	0.000	0.000	0.000
0.104313	0.079562	-0.502611	-0.606505	0.500000	0.000	-14.000	0.000	0.000	0.000
0.104313	0.079562	-0.502611	-0.606505	0.500000	0.000	-14.000	0.000	0.000	0.000
0.104313	0.078782	-0.503630	-0.606505	0.500000	0.000	-14.000	0.000	0.000	0.000
0.104313	0.078782	-0.503630	-0.606505	0.500000	0.000	-14.000	0.000	0.000	0.000
0.104313	0.079562	-0.502611	-0.606505	0.500000	0.000	-14.000	0.000	0.000	0.000
0.104313	0.079562	-0.502611	-0.606505	0.500000	0.000	-14.000	0.000	0.000	0.000
0.104313	0.079562	-0.502611	-0.606505	0.500000	0.000	-14.000	0.000	0.000	0.000
0.104313	0.078782	-0.503630	-0.606505	0.500000	0.000	-14.000	0.000	0.000	0.000
0.104313	0.078782	-0.503630	-0.606505	0.500000	0.000	-14.000	0.000	0.000	0.000
0.104313	0.080342	-0.501593	-0.606505	0.500000	0.000	-14.000	0.000	0.000	0.000
0.104313	0.078782	-0.503630	-0.606505	0.500000	0.000	-14.000	0.000	0.000	0.000
0.104313	0.079562	-0.502611	-0.606505	0.500000	0.000	-14.000	0.000	0.000	0.000
0.104313	0.079562	-0.502611	-0.606505	0.500000	0.000	-14.000	0.000	0.000	0.000
0.104313	0.078782	-0.503630	-0.606505	0.500000	0.000	-14.000	0.000	0.000	0.000
0.104313	0.079562	-0.502611	-0.606505	0.500000	0.000	-14.000	0.000	0.000	0.000
0.104313	0.078782	-0.503630	-0.606505	0.500000	0.000	-14.000	0.000	0.000	0.000
0.104313	0.079562	-0.502611	-0.606505	0.500000	0.000	-14.000	0.000	0.000	0.000
0.104313	0.079562	-0.502611	-0.606505	0.500000	0.000	-14.000	0.000	0.000	0.000
0.104313	0.079562	-0.502611	-0.606505	0.500000	0.000	-14.000	0.000	0.000	0.000
0.104313	0.078782	-0.503630	-0.606505	0.500000	0.000	-14.000	0.000	0.000	0.000
0.104313	0.078782	-0.503630	-0.606505	0.500000	0.000	-14.000	0.000	0.000	0.000
0.104313	0.078782	-0.503630	-0.606505	0.500000	0.000	-14.000	0.000	0.000	0.000
0.104313	0.079562	-0.502611	-0.606505	0.500000	0.000	-14.000	0.000	0.000	0.000
0.104313	0.078782	-0.503630	-0.606505	0.500000	0.000	-14.000	0.000	0.000	0.000
0.104313	0.078782	-0.503630	-0.606505	0.500000	0.000	-14.000	0.000	0.000	0.000
0.104313	0.080342	-0.501593	-0.606505	0.500000	0.000	-14.000	0.000	0.000	0.000
0.104313	0.079562	-0.502611	-0.606505	0.500000	0.000	-14.000	0.000	0.000	0.000
0.104313	0.078782	-0.503630	-0.606505	0.500000	0.000	-14.000	0.000	0.000	0.000
0.104313	0.079562	-0.502611	-0.606505	0.500000	0.000	-14.000	0.000	0.000	0.000
0.104313	0.078782	-0.503630	-0.606505	0.500000	0.000	-14.000	0.000	0.000	0.000
0.104313	0.079562	-0.502611	-0.606505	0.500000	0.000	-14.000	0.000	0.000	0.000
0.104313	0.079562	-0.502611	-0.606505	0.500000	0.000	-14.000	0.000	0.000	0.000
0.104313	0.078782	-0.503630	-0.606505	0.500000	0.000	-14.000	0.000	0.000	0.000
0.104313	0.078782	-0.503630	-0.606505	0.500000	0.000	-14.000	0.000	0.000	0.000
0.104313	0.079562	-0.502611	-0.606505	0.500000	0.000	-14.000	0.000	0.000	0.000
0.104313	0.078782	-0.503630	-0.606505	0.500000	0.000	-14.000	0.000	0.000	0.000
0.104313	0.078782	-0.503630	-0.606505	0.500000	0.000	-14.000	0.000	0.000	0.000
0.104313	0.079562	-0.502611	-0.606505	0.500000	0.000	-14.000	0.000	0.000	0.000
0.104313	0.079562	-0.502611	-0.606505	0.500000	0.000	-14.000	0.000	0.000	0.000
0.104313	0.079562	-0.502611	-0.606505	0.500000	0.000	-14.000	0.000	0.000	0.000
0.104313	0.078782	-0.503630	-0.606505	0.500000	0.000	-14.000	0.000	0.000	0.000
0.104313	0.078782	-0.503630	-0.606505	0.500000	0.000	-14.000	0.000	0.000	0.000
0.104313	0.078782	-0.503630	-0.606505	0.500000	0.000	-14.000	0.000	0.000	0.000
0.104313	0.079562	-0.502611	-0.606505	0.500000	0.000	-14.000	0.000	0.000	0.000
0.104313	0.079562	-0.502611	-0.606505	0.500000	0.000	-14.000	0.000	0.000	0.000
0.104313	0.079562	-0.502611	-0.606505	0.500000	0.000	-14.000	0.000	0.000	0.000
0.104313	0.078782	-0.503630	-0.606505	0.500000	0.000	-14.000	0.000	0.000	0.000
0.104313	0.079562	-0.502611	-0.606505	0.500000	0.000	-14.000	0.000	0.000	0.000
0.104313	0.080342	-0.501593	-0.606505	0.500000	0.000	-14.000	0.000	0.000	0.000
0.104313	0.079562	-0.502611	-0.606505	0.500000	0.000	-14.000	0.000	0.000	0.000
0.104313	0.080342	-0.501593	-0.606505	0.500000	0.000	-14.000	0.000	0.000	0.000
0.104313	0.079562	-0.502611	-0.606505	0.500000	0.000	-14.000	0.000	0.000	0.000
0.104313	0.078782	-0.503630	-0.606505	0.500000	0.000	-14.000	0.000	0.000	0.000
0.104313	0.078782	-0.503630	-0.606505	0.500000	0.000	-14.000	0.000	0.000	0.000
0.104313	0.078782	-0.503630	-0.606505	0.500000	0.000	-14.000	0.000	0.000	0.000
0.104313	0.079562	-0.502611	-0.606505	0.500000	0.000	-14.000	0.000	0.000	0.000
0.104313	0.078782	-0.503630	-0.606505	0.500000	0.000	-14.000	0.000	0.000	0.000
0.104313	0.079562	-0.502611	-0.606505	0.500000	0.000	-14.000	0.000	0.000	0.000
0.104313	0.078782	-0.503630	-0.606505	0.500000	0.000	-14.000	0.000	0.000	0.000
0.104313	0.078782	-0.503630	-0.606505	0.500000	0.000	-14.000	0.000	0.000	0.000
0.104313	0.078782	-0.503630	-0.606505	0.500000	0.000	-14.000	0.000	0.000	0.000
0.104313	0.079562	-0.502611	-0.606505	0.500000	0.000	-14.000	0.000	0.000	0.000
0.104313	0.078782	-0.503630	-0.606505	0.500000	0.000	-14.000	0.000	0.000	0.000
0.104313	0.079562	-0.502611	-0.606505	0.500000	0.000	-14.000	0.000	0.000	0.000
0.104313	0.078782	-0.503630	-0.606505	0.500000	0.000	-14.000	0.000	0.000	0.000
0.104313	0.078782	-0.503630	-0.606505	0.500000	0.000	-14.000	0.000	0.000	0.000
0.104313	0.079562	-0.502611	-0.606505	0.500000	0.000	-14.000	0.000	0.000	0.000
0.104313	0.078782	-0.503630	-0.606505	0.500000	0.000	-14.000	0.000	0.000	0.000
0.104313	0.079562	-0.502611	-0.606505	0.500000	0.000	-14.000	0.000	0.000	0.000
0.104313	0.079562	-0.502611	-0.606505	0.500000	0.000	-14.000	0.000	0.000	0.000
0.104313	0.079562	-0.502611	-0.606505	0.500000	0.000	-14.000	0.000	0.000	0.000
0.104313	0.079562	-0.502611	-0.606505	0.500000	0.000	-14.000	0.000	0.000	0.000
0.104313	0.078782	-0.503630	-0.606505	0.500000	0.000	-14.000	0.000	0.000	0.000
0.104313	0.078782	-0.503630	-0.606505	0.500000	0.000	-14.000	0.000	0.000	0.000
0.104313	0.078782	-0.503630	-0.606505	0.500000	0.000	-14.000	0.000	0.000	0.000
0.104313	0.078782	-0.503630	-0.606505	0.500000	0.000	-14.000	0.000	0.000	0.000
0.104313	0.078782	-0.503630	-0.606505	0.500000	0.000	-14.000	0.000	0.000	0.000
0.104313	0.078782	-0.503630	-0.606505	0.500000	0.000	-14.000	0.000	0.000	0.000
0.104313	0.079562	-0.502611	-0.606505	0.500000	0.000	-14.000	0.000	0.000	0.000
0.104313	0.079562	-0.502611	-0.606505	0.500000	0.000	-14.000	0.000	0.000	0.000
0.104313	0.079562	-0.502611	-0.606505	0.500000	0.000	-14.000	0.000	0.000	0.000
0.104313	0.078782	-0.503630	-0.606505	0.500000	0.000	-14.000	0.000	0.000	0.000
0.104313	0.079562	-0.502611	-0.606505	0.500000	0.000	-14.000	0.000	0.000	0.000
0.104313	0.079562	-0.502611	-0.606505	0.500000	0.000	-14.000	0.000	0.000	0.000
0.104313	0.079562	-0.502611	-0.606505	0.500000	0.000	-14.000	0.000	0.000	0.000
0.104313	0.079562	-0.502611	-0.606505	0.500000	0.000	-14.000	0.000	0.000	0.000
0.104313	0.079562	-0.502611	-0.606505	0.500000	0.000	-14.000	0.000	0.000	0.000
0.104313	0.080342	-0.501593	-0.606505	0.500000	0.000	-14.000	0.000	0.000	0.000
0.214617	0.079562	-0.502611	-0.606505	0.500000	0.000	-14.000	0.000	0.000	0.000
0.214617	0.079562	-0.502611	-0.606505	0.500000	0.000	-14.000	0.000	0.000	0.000
0.214617	0.079562	-0.502611	-0.606505	0.500000	0.000	-14.000	0.000	0.000	0.000
0.214617	0.079562	-0.502611	-0.606505	0.500000	0.000	-14.000	0.000	0.000	0.000
0.214617	0.078782	-0.503630	-0.606505	0.500000	0.000	-14.000	0.000	0.000	0.000
0.214617	0.079562	-0.502611	-0.606505	0.500000	0.000	-14.000	0.000	0.000	0.000
0.214617	0.079562	-0.502611	-0.606505	0.500000	0.000	-14.000	0.000	0.000	0.000
0.214617	0.079562	-0.502611	-0.606505	0.500000	0.000	-14.000	0.000	0.000	0.000
0.214617	0.079562	-0.502611	-0.606505	0.500000	0.000	-14.000	0.000	0.000	0.000
0.214617	0.078782	-0.503630	-0.606505	0.500000	0.000	-14.000	0.000	0.000	0.000
0.214617	0.079562	-0.502611	-0.606505	0.500000	0.000	-14.000	0.000	0.000	0.000
0.214617	0.078782	-0.503630	-0.606505	0.500000	0.000	-14.000	0.000	0.000	0.000
0.214617	0.078782	-0.503630	-0.606505	0.500000	0.000	-14.000	0.000	0.000	0.000
0.214617	0.078782	-0.503630	-0.606505	0.500000	0.000	-14.000	0.000	0.000	0.000
0.214617	0.078782	-0.503630	-0.606505	0.500000	0.000	-14.000	0.000	0.000	0.000
0.214617	0.079562	-0.502611	-0.606505	0.500000	0.000	-14.000	0.000	0.000	0.000
0.214617	0.078782	-0.503630	-0.606505	0.500000	0.000	-14.000	0.000	0.000	0.000
0.214617	0.079562	-0.502611	-0.606505	0.500000	0.000	-14.000	0.000	0.000	0.000
0.214617	0.079562	-0.502611	-0.606505	0.500000	0.000	-14.000	0.000	0.000	0.000
0.214617	0.079562	-0.502611	-0.606505	0.500000	0.000	-14.000	0.000	0.000	0.000
0.214617	0.078782	-0.503630	-0.606505	0.500000	0.000	-14.000	0.000	0.000	0.000
0.214617	0.079562	-0.502611	-0.606505	0.500000	0.000	-14.000	0.000	0.000	0.000
0.214617	0.078782	-0.503630	-0.606505	0.500000	0.000	-14.000	0.000	0.000	0.000
0.214617	0.078782	-0.503630	-0.606505	0.500000	0.000	-14.000	0.000	0.000	0.000
0.214617	0.079562	-0.502611	-0.606505	0.500000	0.000	-14.000	0.000	0.000	0.000
0.214617	0.078782	-0.503630	-0.606505	0.500000	0.000	-14.000	0.000	0.000	0.000
0.214617	0.079562	-0.502611	-0.606505	0.500000	0.000	-14.000	0.000	0.000	0.000
0.214617	0.078782	-0.503630	-0.606505	0.500000	0.000	-14.000	0.000	0.000	0.000
0.214617	0.079562	-0.502611	-0.606505	0.500000	0.000	-14.000	0.000	0.000	0.000
0.214617	0.078782	-0.503630	-0.606505	0.500000	0.000	-14.000	0.000	0.000	0.000
0.214617	0.079562	-0.502611	-0.606505	0.500000	0.000	-14.000	0.000	0.000	0.000
0.214617	0.079562	-0.502611	-0.606505	0.500000	0.000	-14.000	0.000	0.000	0.000
0.214617	0.080342	-0.501593	-0.606505	0.500000	0.000	-14.000	0.000	0.000	0.000
0.214617	0.079562	-0.502611	-0.606505	0.500000	0.000	-14.000	0.000	0.000	0.000
0.214617	0.078782	-0.503630	-0.606505	0.500000	0.000	-14.000	0.000	0.000	0.000
0.214617	0.079562	-0.502611	-0.606505	0.500000	0.000	-14.000	0.000	0.000	0.000
0.214617	0.079562	-0.502611	-0.606505	0.500000	0.000	-14.000	0.000	0.000	0.000
0.214617	0.079562	-0.502611	-0.606505	0.500000	0.000	-14.000	0.000	0.000	0.000
0.214617	0.079562	-0.502611	-0.606505	0.500000	0.000	-14.000	0.000	0.000	0.000
0.214617	0.079562	-0.502611	-0.606505	0.500000	0.000	-14.000	0.000	0.000	0.000
0.214617	0.079562	-0.502611	-0.606505	0.500000	0.000	-14.000	0.000	0.000	0.000
0.214617	0.078782	-0.503630	-0.606505	0.500000	0.000	-14.000	0.000	0.000	0.000
0.214617	0.079562	-0.502611	-0.606505	0.500000	0.000	-14.000	0.000	0.000	0.000
0.214617	0.079562	-0.502611	-0.606505	0.500000	0.000	-14.000	0.000	0.000	0.000
0.214617	0.080342	-0.501593	-0.606505	0.500000	0.000	-14.000	0.000	0.000	0.000
0.214617	0.078782	-0.503630	-0.606505	0.500000	0.000	-14.000	0.000	0.000	0.000
0.214617	0.080342	-0.501593	-0.606505	0.500000	0.000	-14.000	0.000	0.000	0.000
0.214617	0.079562	-0.502611	-0.606505	0.500000	0.000	-14.000	0.000	0.000	0.000
0.214617	0.078782	-0.503630	-0.606505	0.500000	0.000	-14.000	0.000	0.000	0.000
0.214617	0.079562	-0.502611	-0.606505	0.500000	0.000	-14.000	0.000	0.000	0.000
0.214617	0.078782	-0.503630	-0.606505	0.500000	0.000	-14.000	0.000	0.000	0.000
0.214617	0.078782	-0.503630	-0.606505	0.500000	0.000	-14.000	0.000	0.000	0.000
0.214617	0.078782	-0.503630	-0.606505	0.500000	0.000	-14.000	0.000	0.000	0.000
0.214617	0.079562	-0.502611	-0.606505	0.500000	0.000	-14.000	0.000	0.000	0.000
0.214617	0.078782	-0.503630	-0.606505	0.500000	0.000	-14.000	0.000	0.000	0.000
0.214617	0.078782	-0.503630	-0.606505	0.500000	0.000	-14.000	0.000	0.000	0.000
0.214617	0.079562	-0.502611	-0.606505	0.500000	0.000	-14.000	0.000	0.000	0.000
0.214617	0.079562	-0.502611	-0.606505	0.500000	0.000	-14.000	0.000	0.000	0.000
0.214617	0.079562	-0.502611	-0.606505	0.500000	0.000	-14.000	0.000	0.000	0.000
0.214617	0.078782	-0.503630	-0.606505	0.500000	0.000	-14.000	0.000	0.000	0.000
0.214617	0.078782	-0.503630	-0.606505	0.500000	0.000	-14.000	0.000	0.000	0.000
0.214617	0.079562	-0.502611	-0.606505	0.500000	0.000	-14.000	0.000	0.000	0.000
0.214617	0.078782	-0.503630	-0.606505	0.500000	0.000	-14.000	0.000	0.000	0.000
0.214617	0.080342	-0.501593	-0.606505	0.500000	0.000	-14.000	0.000	0.000	0.000
0.214617	0.078782	-0.503630	-0.606505	0.500000	0.000	-14.000	0.000	0.000	0.000
0.214617	0.078002	-0.504648	-0.606505	0.500000	0.000	-14.000	0.000	0.000	0.000
0.214617	0.078782	-0.503630	-0.606505	0.500000	0.000	-14.000	0.000	0.000	0.000
0.214617	0.078782	-0.503630	-0.606505	0.500000	0.000	-14.000	0.000	0.000	0.000
0.214617	0.079562	-0.502611	-0.606505	0.500000	0.000	-14.000	0.000	0.000	0.000
0.214617	0.078782	-0.503630	-0.606505	0.500000	0.000	-14.000	0.000	0.000	0.000
0.214617	0.078782	-0.503630	-0.606505	0.500000	0.000	-14.000	0.000	0.000	0.000
0.214617	0.079562	-0.502611	-0.606505	0.500000	0.000	-14.000	0.000	0.000	0.000
0.214617	0.079562	-0.502611	-0.606505	0.500000	0.000	-14.000	0.000	0.000	0.000
0.214617	0.078782	-0.503630	-0.606505	0.500000	0.000	-14.000	0.000	0.000	0.000
0.214617	0.079562	-0.502611	-0.606505	0.500000	0.000	-14.000	0.000	0.000	0.000
0.214617	0.078782	-0.503630	-0.606505	0.500000	0.000	-14.000	0.000	0.000	0.000
0.214617	0.079562	-0.502611	-0.606505	0.500000	0.000	-14.000	0.000	0.000	0.000
0.214617	0.078782	-0.503630	-0.606505	0.500000	0.000	-14.000	0.000	0.000	0.000
0.214617	0.079562	-0.502611	-0.606505	0.500000	0.000	-14.000	0.000	0.000	0.000
0.214617	0.079562	-0.502611	-0.606505	0.500000	0.000	-14.000	0.000	0.000	0.000
0.214617	0.079562	-0.502611	-0.606505	0.500000	0.000	-14.000	0.000	0.000	0.000
0.214617	0.079562	-0.502611	-0.606505	0.500000	0.000	-14.000	0.000	0.000	0.000
0.214617	0.079562	-0.502611	-0.606505	0.500000	0.000	-14.000	0.000	0.000	0.000
0.214617	0.078782	-0.503630	-0.606505	0.500000	0.000	-14.000	0.000	0.000	0.000
0.214617	0.079562	-0.502611	-0.606505	0.500000	0.000	-14.000	0.000	0.000	0.000
0.214617	0.078782	-0.503630	-0.606505	0.500000	0.000	-14.000	0.000	0.000	0.000
0.214617	0.079562	-0.502611	-0.606505	0.500000	0.000	-14.000	0.000	0.000	0.000
0.214617	0.079562	-0.502611	-0.606505	0.500000	0.000	-14.000	0.000	0.000	0.000
0.214617	0.078782	-0.503630	-0.606505	0.500000	0.000	-14.000	0.000	0.000	0.000
0.214617	0.079562	-0.502611	-0.606505	0.500000	0.000	-14.000	0.000	0.000	0.000
0.214617	0.079562	-0.502611	-0.606505	0.500000	0.000	-14.000	0.000	0.000	0.000
0.214617	0.079562	-0.502611	-0.606505	0.500000	0.000	-14.000	0.000	0.000	0.000
0.214617	0.079562	-0.502611	-0.606505	0.500000	0.000	-14.000	0.000	0.000	0.000
0.214617	0.078782	-0.503630	-0.606505	0.500000	0.000	-14.000	0.000	0.000	0.000
0.214617	0.078782	-0.503630	-0.606505	0.500000	0.000	-14.000	0.000	0.000	0.000
0.214617	0.078782	-0.503630	-0.606505	0.500000	0.000	-14.000	0.000	0.000	0.000
0.214617	0.079562	-0.502611	-0.606505	0.500000	0.000	-14.000	0.000	0.000	0.000
0.214617	0.078782	-0.503630	-0.606505	0.500000	0.000	-14.000	0.000	0.000	0.000
0.214617	0.078782	-0.503630	-0.606505	0.500000	0.000	-14.000	0.000	0.000	0.000
0.214617	0.078782	-0.503630	-0.606505	0.500000	0.000	-14.000	0.000	0.000	0.000
0.316560	0.078782	-0.503630	-0.606505	0.500000	0.000	-14.000	0.000	0.000	0.000
0.316560	0.079562	-0.502611	-0.606505	0.500000	0.000	-14.000	0.000	0.000	0.000
0.316560	0.080342	-0.501593	-0.606505	0.500000	0.000	-14.000	0.000	0.000	0.000
0.316560	0.078782	-0.503630	-0.606505	0.500000	0.000	-14.000	0.000	0.000	0.000
0.316560	0.078782	-0.503630	-0.606505	0.500000	0.000	-14.000	0.000	0.000	0.000
0.316560	0.079562	-0.502611	-0.606505	0.500000	0.000	-14.000	0.000	0.000	0.000
0.316560	0.078782	-0.503630	-0.606505	0.500000	0.000	-14.000	0.000	0.000	0.000
0.316560	0.078782	-0.503630	-0.606505	0.500000	0.000	-14.000	0.000	0.000	0.000
0.316560	0.078782	-0.503630	-0.606505	0.500000	0.000	-14.000	0.000	0.000	0.000
0.316560	0.079562	-0.502611	-0.606505	0.500000	0.000	-14.000	0.000	0.000	0.000
0.316560	0.078782	-0.503630	-0.606505	0.500000	0.000	-14.000	0.000	0.000	0.000
0.316560	0.078782	-0.503630	-0.606505	0.500000	0.000	-14.000	0.000	0.000	0.000
0.316560	0.078782	-0.503630	-0.606505	0.500000	0.000	-14.000	0.000	0.000	0.000
0.316560	0.078782	-0.503630	-0.606505	0.500000	0.000	-14.000	0.000	0.000	0.000
0.316560	0.079562	-0.502611	-0.606505	0.500000	0.000	-14.000	0.000	0.000	0.000
0.316560	0.078782	-0.503630	-0.606505	0.500000	0.000	-14.000	0.000	0.000	0.000
0.316560	0.080342	-0.501593	-0.606505	0.500000	0.000	-14.000	0.000	0.000	0.000
0.316560	0.080342	-0.501593	-0.606505	0.500000	0.000	-14.000	0.000	0.000	0.000
0.316560	0.079562	-0.502611	-0.606505	0.500000	0.000	-14.000	0.000	0.000	0.000
0.316560	0.079562	-0.502611	-0.606505	0.500000	0.000	-14.000	0.000	0.000	0.000
0.316560	0.079562	-0.502611	-0.606505	0.500000	0.000	-14.000	0.000	0.000	0.000
0.316560	0.080342	-0.501593	-0.606505	0.500000	0.000	-14.000	0.000	0.000	0.000
0.316560	0.080342	-0.501593	-0.606505	0.500000	0.000	-14.000	0.000	0.000	0.000
0.316560	0.078782	-0.503630	-0.606505	0.500000	0.000	-14.000	0.000	0.000	0.000
0.316560	0.078782	-0.503630	-0.606505	0.500000	0.000	-14.000	0.000	0.000	0.000
0.316560	0.078782	-0.503630	-0.606505	0.500000	0.000	-14.000	0.000	0.000	0.000
0.316560	0.079562	-0.502611	-0.606505	0.500000	0.000	-14.000	0.000	0.000	0.000
0.316560	0.079562	-0.502611	-0.606505	0.500000	0.000	-14.000	0.000	0.000	0.000
0.316560	0.079562	-0.502611	-0.606505	0.500000	0.000	-14.000	0.000	0.000	0.000
0.316560	0.079562	-0.502611	-0.606505	0.500000	0.000	-14.000	0.000	0.000	0.000
0.316560	0.079562	-0.502611	-0.606505	0.500000	0.000	-14.000	0.000	0.000	0.000
0.316560	0.078782	-0.503630	-0.606505	0.500000	0.000	-14.000	0.000	0.000	0.000
0.316560	0.078782	-0.503630	-0.606505	0.500000	0.000	-14.000	0.000	0.000	0.000
0.316560	0.078782	-0.503630	-0.606505	0.500000	0.000	-14.000	0.000	0.000	0.000
0.316560	0.079562	-0.502611	-0.606505	0.500000	0.000	-14.000	0.000	0.000	0.000
0.316560	0.078782	-0.503630	-0.606505	0.500000	0.000	-14.000	0.000	0.000	0.000
0.316560	0.078782	-0.503630	-0.606505	0.500000	0.000	-14.000	0.000	0.000	0.000
0.316560	0.079562	-0.502611	-0.606505	0.500000	0.000	-14.000	0.000	0.000	0.000
0.316560	0.078782	-0.503630	-0.606505	0.500000	0.000	-14.000	0.000	0.000	0.000
0.316560	0.079562	-0.502611	-0.606505	0.500000	0.000	-14.000	0.000	0.000	0.000
0.316560	0.078002	-0.504648	-0.606505	0.500000	0.000	-14.000	0.000	0.000	0.000
0.316560	0.078782	-0.503630	-0.606505	0.500000	0.000	-14.000	0.000	0.000	0.000
0.316560	0.079562	-0.502611	-0.606505	0.500000	0.000	-14.000	0.000	0.000	0.000
0.316560	0.079562	-0.502611	-0.606505	0.500000	0.000	-14.000	0.000	0.000	0.000
0.316560	0.078782	-0.503630	-0.606505	0.500000	0.000	-14.000	0.000	0.000	0.000
0.316560	0.078782	-0.503630	-0.606505	0.500000	0.000	-14.000	0.000	0.000	0.000
0.316560	0.079562	-0.502611	-0.606505	0.500000	0.000	-14.000	0.000	0.000	0.000
0.316560	0.079562	-0.502611	-0.606505	0.500000	0.000	-14.000	0.000	0.000	0.000
0.316560	0.080342	-0.501593	-0.606505	0.500000	0.000	-14.000	0.000	0.000	0.000
0.316560	0.078782	-0.503630	-0.606505	0.500000	0.000	-14.000	0.000	0.000	0.000
0.316560	0.078782	-0.503630	-0.606505	0.500000	0.000	-14.000	0.000	0.000	0.000
0.316560	0.079562	-0.502611	-0.606505	0.500000	0.000	-14.000	0.000	0.000	0.000
0.316560	0.080342	-0.501593	-0.606505	0.500000	0.000	-14.000	0.000	0.000	0.000
0.316560	0.079562	-0.502611	-0.606505	0.500000	0.000	-14.000	0.000	0.000	0.000
0.316560	0.079562	-0.502611	-0.606505	0.500000	0.000	-14.000	0.000	0.000	0.000
0.316560	0.079562	-0.502611	-0.606505	0.500000	0.000	-14.000	0.000	0.000	0.000
0.316560	0.078002	-0.504648	-0.606505	0.500000	0.000	-14.000	0.000	0.000	0.000
0.316560	0.078782	-0.503630	-0.606505	0.500000	0.000	-14.000	0.000	0.000	0.000
0.316560	0.078782	-0.503630	-0.606505	0.500000	0.000	-14.000	0.000	0.000	0.000
0.316560	0.079562	-0.502611	-0.606505	0.500000	0.000	-14.000	0.000	0.000	0.000
0.316560	0.078782	-0.503630	-0.606505	0.500000	0.000	-14.000	0.000	0.000	0.000
0.316560	0.078782	-0.503630	-0.606505	0.500000	0.000	-14.000	0.000	0.000	0.000
0.316560	0.079562	-0.502611	-0.606505	0.500000	0.000	-14.000	0.000	0.000	0.000
0.316560	0.079562	-0.502611	-0.606505	0.500000	0.000	-14.000	0.000	0.000	0.000
0.316560	0.078782	-0.503630	-0.606505	0.500000	0.000	-14.000	0.000	0.000	0.000
0.316560	0.078782	-0.503630	-0.606505	0.500000	0.000	-14.000	0.000	0.000	0.000
0.316560	0.079562	-0.502611	-0.606505	0.500000	0.000	-14.000	0.000	0.000	0.000
0.316560	0.079562	-0.502611	-0.606505	0.500000	0.000	-14.000	0.000	0.000	0.000
0.316560	0.078782	-0.503630	-0.606505	0.500000	0.000	-14.000	0.000	0.000	0.000
0.316560	0.079562	-0.502611	-0.606505	0.500000	0.000	-14.000	0.000	0.000	0.000
0.316560	0.078782	-0.503630	-0.606505	0.500000	0.000	-14.000	0.000	0.000	0.000
0.316560	0.078782	-0.503630	-0.606505	0.500000	0.000	-14.000	0.000	0.000	0.000
0.316560	0.079562	-0.502611	-0.606505	0.500000	0.000	-14.000	0.000	0.000	0.000
0.316560	0.078782	-0.503630	-0.606505	0.500000	0.000	-14.000	0.000	0.000	0.000
0.316560	0.079562	-0.502611	-0.606505	0.500000	0.000	-14.000	0.000	0.000	0.000
0.316560	0.080342	-0.501593	-0.606505	0.500000	0.000	-14.000	0.000	0.000	0.000
0.316560	0.078782	-0.503630	-0.606505	0.500000	0.000	-14.000	0.000	0.000	0.000
0.316560	0.079562	-0.502611	-0.606505	0.500000	0.000	-14.000	0.000	0.000	0.000
0.316560	0.078782	-0.503630	-0.606505	0.500000	0.000	-14.000	0.000	0.000	0.000
0.316560	0.078782	-0.503630	-0.606505	0.500000	0.000	-14.000	0.000	0.000	0.000
0.316560	0.078782	-0.503630	-0.606505	0.500000	0.000	-14.000	0.000	0.000	0.000
0.316560	0.078782	-0.503630	-0.606505	0.500000	0.000	-14.000	0.000	0.000	0.000
0.316560	0.079562	-0.502611	-0.606505	0.500000	0.000	-14.000	0.000	0.000	0.000
0.316560	0.079562	-0.502611	-0.606505	0.500000	0.000	-14.000	0.000	0.000	0.000
0.316560	0.078782	-0.503630	-0.606505	0.500000	0.000	-14.000	0.000	0.000	0.000
0.316560	0.079562	-0.502611	-0.606505	0.500000	0.000	-14.000	0.000	0.000	0.000
0.316560	0.079562	-0.502611	-0.606505	0.500000	0.000	-14.000	0.000	0.000	0.000
0.316560	0.080342	-0.501593	-0.606505	0.500000	0.000	-14.000	0.000	0.000	0.000
0.316560	0.078782	-0.503630	-0.606505	0.500000	0.000	-14.000	0.000	0.000	0.000
0.316560	0.079562	-0.502611	-0.606505	0.500000	0.000	-14.000	0.000	0.000	0.000
0.316560	0.079562	-0.502611	-0.606505	0.500000	0.000	-14.000	0.000	0.000	0.000
0.316560	0.079562	-0.502611	-0.606505	0.500000	0.000	-14.000	0.000	0.000	0.000
0.316560	0.080342	-0.501593	-0.606505	0.500000	0.000	-14.000	0.000	0.000	0.000
0.316560	0.078782	-0.503630	-0.606505	0.500000	0.000	-14.000	0.000	0.000	0.000
0.316560	0.078782	-0.503630	-0.606505	0.500000	0.000	-14.000	0.000	0.000	0.000
0.316560	0.078002	-0.504648	-0.606505	0.500000	0.000	-14.000	0.000	0.000	0.000
0.316560	0.079562	-0.502611	-0.606505	0.500000	0.000	-14.000	0.000	0.000	0.000
0.316560	0.078782	-0.503630	-0.606505	0.500000	0.000	-14.000	0.000	0.000	0.000
0.316560	0.078782	-0.503630	-0.606505	0.500000	0.000	-14.000	0.000	0.000	0.000
0.316560	0.079562	-0.502611	-0.606505	0.500000	0.000	-14.000	0.000	0.000	0.000
0.414458	0.079562	-0.502611	-0.606505	0.500000	0.000	-14.000	0.000	0.000	0.000
0.414458	0.080342	-0.501593	-0.606505	0.500000	0.000	-14.000	0.000	0.000	0.000
0.414458	0.079562	-0.502611	-0.606505	0.500000	0.000	-14.000	0.000	0.000	0.000
0.414458	0.078782	-0.503630	-0.606505	0.500000	0.000	-14.000	0.000	0.000	0.000
0.414458	0.078782	-0.503630	-0.606505	0.500000	0.000	-14.000	0.000	0.000	0.000
0.414458	0.079562	-0.502611	-0.606505	0.500000	0.000	-14.000	0.000	0.000	0.000
0.414458	0.078782	-0.503630	-0.606505	0.500000	0.000	-14.000	0.000	0.000	0.000
0.414458	0.079562	-0.502611	-0.606505	0.500000	0.000	-14.000	0.000	0.000	0.000
0.414458	0.079562	-0.502611	-0.606505	0.500000	0.000	-14.000	0.000	0.000	0.000
0.414458	0.079562	-0.502611	-0.606505	0.500000	0.000	-14.000	0.000	0.000	0.000
0.414458	0.079562	-0.502611	-0.606505	0.500000	0.000	-14.000	0.000	0.000	0.000
0.414458	0.078782	-0.503630	-0.606505	0.500000	0.000	-14.000	0.000	0.000	0.000
0.414458	0.078782	-0.503630	-0.606505	0.500000	0.000	-14.000	0.000	0.000	0.000
0.414458	0.079562	-0.502611	-0.606505	0.500000	0.000	-14.000	0.000	0.000	0.000
0.414458	0.078782	-0.503630	-0.606505	0.500000	0.000	-14.000	0.000	0.000	0.000
0.414458	0.079562	-0.502611	-0.606505	0.500000	0.000	-14.000	0.000	0.000	0.000
0.414458	0.079562	-0.502611	-0.606505	0.500000	0.000	-14.000	0.000	0.000	0.000
0.414458	0.078782	-0.503630	-0.606505	0.500000	0.000	-14.000	0.000	0.000	0.000
0.414458	0.078782	-0.503630	-0.606505	0.500000	0.000	-14.000	0.000	0.000	0.000
0.414458	0.079562	-0.502611	-0.606505	0.500000	0.000	-14.000	0.000	0.000	0.000
0.414458	0.079562	-0.502611	-0.606505	0.500000	0.000	-14.000	0.000	0.000	0.000
0.414458	0.078782	-0.503630	-0.606505	0.500000	0.000	-14.000	0.000	0.000	0.000
0.414458	0.080342	-0.501593	-0.606505	0.500000	0.000	-14.000	0.000	0.000	0.000
0.414458	0.079562	-0.502611	-0.606505	0.500000	0.000	-14.000	0.000	0.000	0.000
0.414458	0.078782	-0.503630	-0.606505	0.500000	0.000	-14.000	0.000	0.000	0.000
0.414458	0.078782	-0.503630	-0.606505	0.500000	0.000	-14.000	0.000	0.000	0.000
0.414458	0.078782	-0.503630	-0.606505	0.500000	0.000	-14.000	0.000	0.000	0.000
0.414458	0.079562	-0.502611	-0.606505	0.500000	0.000	-14.000	0.000	0.000	0.000
0.414458	0.079562	-0.502611	-0.606505	0.500000	0.000	-14.000	0.000	0.000	0.000
0.414458	0.079562	-0.502611	-0.606505	0.500000	0.000	-14.000	0.000	0.000	0.000
0.414458	0.080342	-0.501593	-0.606505	0.500000	0.000	-14.000	0.000	0.000	0.000
0.414458	0.078782	-0.503630	-0.606505	0.500000	0.000	-14.000	0.000	0.000	0.000
0.414458	0.078782	-0.503630	-0.606505	0.500000	0.000	-14.000	0.000	0.000	0.000
0.414458	0.078782	-0.503630	-0.606505	0.500000	0.000	-14.000	0.000	0.000	0.000
0.414458	0.079562	-0.502611	-0.606505	0.500000	0.000	-14.000	0.000	0.000	0.000
0.414458	0.078782	-0.503630	-0.606505	0.500000	0.000	-14.000	0.000	0.000	0.000
0.414458	0.078782	-0.503630	-0.606505	0.500000	0.000	-14.000	0.000	0.000	0.000
0.414458	0.079562	-0.502611	-0.606505	0.500000	0.000	-14.000	0.000	0.000	0.000
0.414458	0.079562	-0.502611	-0.606505	0.500000	0.000	-14.000	0.000	0.000	0.000
0.414458	0.078782	-0.503630	-0.606505	0.500000	0.000	-14.000	0.000	0.000	0.000
0.414458	0.079562	-0.502611	-0.606505	0.500000	0.000	-14.000	0.000	0.000	0.000
0.414458	0.079562	-0.502611	-0.606505	0.500000	0.000	-14.000	0.000	0.000	0.000
0.414458	0.079562	-0.502611	-0.606505	0.500000	0.000	-14.000	0.000	0.000	0.000
0.414458	0.078782	-0.503630	-0.606505	0.500000	0.000	-14.000	0.000	0.000	0.000
0.414458	0.078782	-0.503630	-0.606505	0.500000	0.000	-14.000	0.000	0.000	0.000
0.414458	0.078782	-0.503630	-0.606505	0.500000	0.000	-14.000	0.000	0.000	0.000
0.414458	0.079562	-0.502611	-0.606505	0.500000	0.000	-14.000	0.000	0.000	0.000
0.414458	0.079562	-0.502611	-0.606505	0.500000	0.000	-14.000	0.000	0.000	0.000
0.414458	0.079562	-0.502611	-0.606505	0.500000	0.000	-14.000	0.000	0.000	0.000
0.414458	0.079562	-0.502611	-0.606505	0.500000	0.000	-14.000	0.000	0.000	0.000
0.414458	0.078782	-0.503630	-0.606505	0.500000	0.000	-14.000	0.000	0.000	0.000
0.414458	0.079562	-0.502611	-0.606505	0.500000	0.000	-14.000	0.000	0.000	0.000
0.414458	0.078782	-0.503630	-0.606505	0.500000	0.000	-14.000	0.000	0.000	0.000
0.414458	0.079562	-0.502611	-0.606505	0.500000	0.000	-14.000	0.000	0.000	0.000
0.414458	0.078782	-0.503630	-0.606505	0.500000	0.000	-14.000	0.000	0.000	0.000
0.414458	0.080342	-0.501593	-0.606505	0.500000	0.000	-14.000	0.000	0.000	0.000
0.414458	0.078782	-0.503630	-0.606505	0.500000	0.000	-14.000	0.000	0.000	0.000
0.414458	0.078782	-0.503630	-0.606505	0.500000	0.000	-14.000	0.000	0.000	0.000
0.414458	0.079562	-0.502611	-0.606505	0.500000	0.000	-14.000	0.000	0.000	0.000
0.414458	0.078782	-0.503630	-0.606505	0.500000	0.000	-14.000	0.000	0.000	0.000
0.414458	0.079562	-0.502611	-0.606505	0.500000	0.000	-14.000	0.000	0.000	0.000
0.414458	0.078782	-0.503630	-0.606505	0.500000	0.000	-14.000	0.000	0.000	0.000
0.414458	0.079562	-0.502611	-0.606505	0.500000	0.000	-14.000	0.000	0.000	0.000
0.414458	0.079562	-0.502611	-0.606505	0.500000	0.000	-14.000	0.000	0.000	0.000
0.414458	0.078782	-0.503630	-0.606505	0.500000	0.000	-14.000	0.000	0.000	0.000
0.414458	0.079562	-0.502611	-0.606505	0.500000	0.000	-14.000	0.000	0.000	0.000
0.414458	0.078782	-0.503630	-0.606505	0.500000	0.000	-14.000	0.000	0.000	0.000
0.414458	0.078782	-0.503630	-0.606505	0.500000	0.000	-14.000	0.000	0.000	0.000
0.414458	0.079562	-0.502611	-0.606505	0.500000	0.000	-14.000	0.000	0.000	0.000
0.414458	0.078782	-0.503630	-0.606505	0.500000	0.000	-14.000	0.000	0.000	0.000
0.414458	0.079562	-0.502611	-0.606505	0.500000	0.000	-14.000	0.000	0.000	0.000
0.414458	0.079562	-0.502611	-0.606505	0.500000	0.000	-14.000	0.000	0.000	0.000
0.414458	0.078782	-0.503630	-0.606505	0.500000	0.000	-14.000	0.000	0.000	0.000
0.414458	0.079562	-0.502611	-0.606505	0.500000	0.000	-14.000	0.000	0.000	0.000
0.414458	0.079562	-0.502611	-0.606505	0.500000	0.000	-14.000	0.000	0.000	0.000
0.414458	0.078782	-0.503630	-0.606505	0.500000	0.000	-14.000	0.000	0.000	0.000
0.414458	0.079562	-0.502611	-0.606505	0.500000	0.000	-14.000	0.000	0.000	0.000
0.414458	0.078782	-0.503630	-0.606505	0.500000	0.000	-14.000	0.000	0.000	0.000
0.414458	0.079562	-0.502611	-0.606505	0.500000	0.000	-14.000	0.000	0.000	0.000
0.414458	0.080342	-0.501593	-0.606505	0.500000	0.000	-14.000	0.000	0.000	0.000
0.414458	0.078782	-0.503630	-0.606505	0.500000	0.000	-14.000	0.000	0.000	0.000
0.414458	0.079562	-0.502611	-0.606505	0.500000	0.000	-14.000	0.000	0.000	0.000
0.414458	0.078782	-0.503630	-0.606505	0.500000	0.000	-14.000	0.000	0.000	0.000
0.414458	0.080342	-0.501593	-0.606505	0.500000	0.000	-14.000	0.000	0.000	0.000
0.414458	0.079562	-0.502611	-0.606505	0.500000	0.000	-14.000	0.000	0.000	0.000
0.414458	0.079562	-0.502611	-0.606505	0.500000	0.000	-14.000	0.000	0.000	0.000
0.414458	0.079562	-0.502611	-0.606505	0.500000	0.000	-14.000	0.000	0.000	0.000
0.414458	0.079562	-0.502611	-0.606505	0.500000	0.000	-14.000	0.000	0.000	0.000
0.414458	0.079562	-0.502611	-0.606505	0.500000	0.000	-14.000	0.000	0.000	0.000
0.414458	0.079562	-0.502611	-0.606505	0.500000	0.000	-14.000	0.000	0.000	0.000
0.414458	0.079562	-0.502611	-0.606505	0.500000	0.000	-14.000	0.000	0.000	0.000
0.414458	0.078782	-0.503630	-0.606505	0.500000	0.000	-14.000	0.000	0.000	0.000
0.414458	0.079562	-0.502611	-0.606505	0.500000	0.000	-14.000	0.000	0.000	0.000
0.414458	0.078782	-0.503630	-0.606505	0.500000	0.000	-14.000	0.000	0.000	0.000
0.414458	0.079562	-0.502611	-0.606505	0.500000	0.000	-14.000	0.000	0.000	0.000
[truncated: 115,505 more rows]
