# Supplementary material for: Proof of concept of a static approach to determine mechanical tissue properties during tumor surgery
Source: BMC Biomed Eng. 2025 Nov 3;7:15. doi: 10.1186/s42490-025-00100-9 (PMC12581488; doi:10.1186/s42490-025-00100-9)
Supplement: Supplementary file 1 — Supplementary Material 1 [file 42490_2025_100_MOESM1_ESM.zip › Supplementary Materials/Data/2025-06-05--12-05-50_Skin with star Tumor Phantom.txt]

2025-06-05--12-05-50_Skin with star Tumor Phantom.txt
d = 5.00
slope (N/V) = 0.76580
measurement duration (s) = 0.50
measurement duration (s)	F (N)	F (V)	Offset (V)	indentation depth (mm)	x position (mm)	y position (mm)	z position (mm)	phi position (�)	theta position (�)
0.000000	0.049921	-0.550484	-0.615672	0.500000	0.000	-20.000	0.000	0.000	0.000
0.000000	0.049921	-0.550484	-0.615672	0.500000	0.000	-20.000	0.000	0.000	0.000
0.000000	0.049141	-0.551502	-0.615672	0.500000	0.000	-20.000	0.000	0.000	0.000
0.000000	0.049141	-0.551502	-0.615672	0.500000	0.000	-20.000	0.000	0.000	0.000
0.000000	0.049141	-0.551502	-0.615672	0.500000	0.000	-20.000	0.000	0.000	0.000
0.000000	0.048361	-0.552521	-0.615672	0.500000	0.000	-20.000	0.000	0.000	0.000
0.000000	0.049141	-0.551502	-0.615672	0.500000	0.000	-20.000	0.000	0.000	0.000
0.000000	0.048361	-0.552521	-0.615672	0.500000	0.000	-20.000	0.000	0.000	0.000
0.000000	0.049141	-0.551502	-0.615672	0.500000	0.000	-20.000	0.000	0.000	0.000
0.000000	0.049141	-0.551502	-0.615672	0.500000	0.000	-20.000	0.000	0.000	0.000
0.000000	0.049141	-0.551502	-0.615672	0.500000	0.000	-20.000	0.000	0.000	0.000
0.000000	0.049141	-0.551502	-0.615672	0.500000	0.000	-20.000	0.000	0.000	0.000
0.000000	0.049141	-0.551502	-0.615672	0.500000	0.000	-20.000	0.000	0.000	0.000
0.000000	0.049141	-0.551502	-0.615672	0.500000	0.000	-20.000	0.000	0.000	0.000
0.000000	0.048361	-0.552521	-0.615672	0.500000	0.000	-20.000	0.000	0.000	0.000
0.000000	0.049141	-0.551502	-0.615672	0.500000	0.000	-20.000	0.000	0.000	0.000
0.000000	0.049141	-0.551502	-0.615672	0.500000	0.000	-20.000	0.000	0.000	0.000
0.000000	0.048361	-0.552521	-0.615672	0.500000	0.000	-20.000	0.000	0.000	0.000
0.000000	0.049141	-0.551502	-0.615672	0.500000	0.000	-20.000	0.000	0.000	0.000
0.000000	0.049921	-0.550484	-0.615672	0.500000	0.000	-20.000	0.000	0.000	0.000
0.000000	0.049141	-0.551502	-0.615672	0.500000	0.000	-20.000	0.000	0.000	0.000
0.000000	0.049921	-0.550484	-0.615672	0.500000	0.000	-20.000	0.000	0.000	0.000
0.000000	0.049141	-0.551502	-0.615672	0.500000	0.000	-20.000	0.000	0.000	0.000
0.000000	0.048361	-0.552521	-0.615672	0.500000	0.000	-20.000	0.000	0.000	0.000
0.000000	0.049921	-0.550484	-0.615672	0.500000	0.000	-20.000	0.000	0.000	0.000
0.000000	0.049141	-0.551502	-0.615672	0.500000	0.000	-20.000	0.000	0.000	0.000
0.000000	0.049921	-0.550484	-0.615672	0.500000	0.000	-20.000	0.000	0.000	0.000
0.000000	0.048361	-0.552521	-0.615672	0.500000	0.000	-20.000	0.000	0.000	0.000
0.000000	0.049141	-0.551502	-0.615672	0.500000	0.000	-20.000	0.000	0.000	0.000
0.000000	0.049141	-0.551502	-0.615672	0.500000	0.000	-20.000	0.000	0.000	0.000
0.000000	0.049921	-0.550484	-0.615672	0.500000	0.000	-20.000	0.000	0.000	0.000
0.000000	0.050701	-0.549465	-0.615672	0.500000	0.000	-20.000	0.000	0.000	0.000
0.000000	0.049141	-0.551502	-0.615672	0.500000	0.000	-20.000	0.000	0.000	0.000
0.000000	0.049141	-0.551502	-0.615672	0.500000	0.000	-20.000	0.000	0.000	0.000
0.000000	0.049141	-0.551502	-0.615672	0.500000	0.000	-20.000	0.000	0.000	0.000
0.000000	0.049141	-0.551502	-0.615672	0.500000	0.000	-20.000	0.000	0.000	0.000
0.000000	0.049141	-0.551502	-0.615672	0.500000	0.000	-20.000	0.000	0.000	0.000
0.000000	0.049141	-0.551502	-0.615672	0.500000	0.000	-20.000	0.000	0.000	0.000
0.000000	0.049141	-0.551502	-0.615672	0.500000	0.000	-20.000	0.000	0.000	0.000
0.000000	0.049141	-0.551502	-0.615672	0.500000	0.000	-20.000	0.000	0.000	0.000
0.000000	0.049921	-0.550484	-0.615672	0.500000	0.000	-20.000	0.000	0.000	0.000
0.000000	0.049141	-0.551502	-0.615672	0.500000	0.000	-20.000	0.000	0.000	0.000
0.000000	0.049141	-0.551502	-0.615672	0.500000	0.000	-20.000	0.000	0.000	0.000
0.000000	0.049141	-0.551502	-0.615672	0.500000	0.000	-20.000	0.000	0.000	0.000
0.000000	0.050701	-0.549465	-0.615672	0.500000	0.000	-20.000	0.000	0.000	0.000
0.000000	0.049141	-0.551502	-0.615672	0.500000	0.000	-20.000	0.000	0.000	0.000
0.000000	0.049141	-0.551502	-0.615672	0.500000	0.000	-20.000	0.000	0.000	0.000
0.000000	0.049141	-0.551502	-0.615672	0.500000	0.000	-20.000	0.000	0.000	0.000
0.000000	0.049921	-0.550484	-0.615672	0.500000	0.000	-20.000	0.000	0.000	0.000
0.000000	0.048361	-0.552521	-0.615672	0.500000	0.000	-20.000	0.000	0.000	0.000
0.000000	0.049141	-0.551502	-0.615672	0.500000	0.000	-20.000	0.000	0.000	0.000
0.000000	0.049141	-0.551502	-0.615672	0.500000	0.000	-20.000	0.000	0.000	0.000
0.000000	0.049141	-0.551502	-0.615672	0.500000	0.000	-20.000	0.000	0.000	0.000
0.000000	0.049141	-0.551502	-0.615672	0.500000	0.000	-20.000	0.000	0.000	0.000
0.000000	0.049141	-0.551502	-0.615672	0.500000	0.000	-20.000	0.000	0.000	0.000
0.000000	0.049141	-0.551502	-0.615672	0.500000	0.000	-20.000	0.000	0.000	0.000
0.000000	0.049141	-0.551502	-0.615672	0.500000	0.000	-20.000	0.000	0.000	0.000
0.000000	0.049141	-0.551502	-0.615672	0.500000	0.000	-20.000	0.000	0.000	0.000
0.000000	0.049141	-0.551502	-0.615672	0.500000	0.000	-20.000	0.000	0.000	0.000
0.000000	0.049141	-0.551502	-0.615672	0.500000	0.000	-20.000	0.000	0.000	0.000
0.000000	0.049921	-0.550484	-0.615672	0.500000	0.000	-20.000	0.000	0.000	0.000
0.000000	0.049141	-0.551502	-0.615672	0.500000	0.000	-20.000	0.000	0.000	0.000
0.000000	0.050701	-0.549465	-0.615672	0.500000	0.000	-20.000	0.000	0.000	0.000
0.000000	0.049141	-0.551502	-0.615672	0.500000	0.000	-20.000	0.000	0.000	0.000
0.000000	0.049141	-0.551502	-0.615672	0.500000	0.000	-20.000	0.000	0.000	0.000
0.000000	0.049141	-0.551502	-0.615672	0.500000	0.000	-20.000	0.000	0.000	0.000
0.000000	0.049921	-0.550484	-0.615672	0.500000	0.000	-20.000	0.000	0.000	0.000
0.000000	0.049141	-0.551502	-0.615672	0.500000	0.000	-20.000	0.000	0.000	0.000
0.000000	0.049141	-0.551502	-0.615672	0.500000	0.000	-20.000	0.000	0.000	0.000
0.000000	0.049141	-0.551502	-0.615672	0.500000	0.000	-20.000	0.000	0.000	0.000
0.000000	0.049141	-0.551502	-0.615672	0.500000	0.000	-20.000	0.000	0.000	0.000
0.000000	0.049141	-0.551502	-0.615672	0.500000	0.000	-20.000	0.000	0.000	0.000
0.000000	0.048361	-0.552521	-0.615672	0.500000	0.000	-20.000	0.000	0.000	0.000
0.000000	0.049141	-0.551502	-0.615672	0.500000	0.000	-20.000	0.000	0.000	0.000
0.000000	0.049141	-0.551502	-0.615672	0.500000	0.000	-20.000	0.000	0.000	0.000
0.000000	0.049141	-0.551502	-0.615672	0.500000	0.000	-20.000	0.000	0.000	0.000
0.000000	0.049921	-0.550484	-0.615672	0.500000	0.000	-20.000	0.000	0.000	0.000
0.000000	0.049141	-0.551502	-0.615672	0.500000	0.000	-20.000	0.000	0.000	0.000
0.000000	0.049141	-0.551502	-0.615672	0.500000	0.000	-20.000	0.000	0.000	0.000
0.000000	0.049141	-0.551502	-0.615672	0.500000	0.000	-20.000	0.000	0.000	0.000
0.000000	0.049141	-0.551502	-0.615672	0.500000	0.000	-20.000	0.000	0.000	0.000
0.000000	0.049141	-0.551502	-0.615672	0.500000	0.000	-20.000	0.000	0.000	0.000
0.000000	0.049141	-0.551502	-0.615672	0.500000	0.000	-20.000	0.000	0.000	0.000
0.000000	0.049141	-0.551502	-0.615672	0.500000	0.000	-20.000	0.000	0.000	0.000
0.000000	0.049141	-0.551502	-0.615672	0.500000	0.000	-20.000	0.000	0.000	0.000
0.000000	0.049141	-0.551502	-0.615672	0.500000	0.000	-20.000	0.000	0.000	0.000
0.000000	0.049141	-0.551502	-0.615672	0.500000	0.000	-20.000	0.000	0.000	0.000
0.000000	0.049141	-0.551502	-0.615672	0.500000	0.000	-20.000	0.000	0.000	0.000
0.000000	0.049141	-0.551502	-0.615672	0.500000	0.000	-20.000	0.000	0.000	0.000
0.000000	0.049921	-0.550484	-0.615672	0.500000	0.000	-20.000	0.000	0.000	0.000
0.000000	0.050701	-0.549465	-0.615672	0.500000	0.000	-20.000	0.000	0.000	0.000
0.000000	0.049921	-0.550484	-0.615672	0.500000	0.000	-20.000	0.000	0.000	0.000
0.000000	0.049141	-0.551502	-0.615672	0.500000	0.000	-20.000	0.000	0.000	0.000
0.000000	0.049141	-0.551502	-0.615672	0.500000	0.000	-20.000	0.000	0.000	0.000
0.000000	0.049141	-0.551502	-0.615672	0.500000	0.000	-20.000	0.000	0.000	0.000
0.000000	0.049141	-0.551502	-0.615672	0.500000	0.000	-20.000	0.000	0.000	0.000
0.000000	0.049141	-0.551502	-0.615672	0.500000	0.000	-20.000	0.000	0.000	0.000
0.000000	0.049141	-0.551502	-0.615672	0.500000	0.000	-20.000	0.000	0.000	0.000
0.000000	0.049141	-0.551502	-0.615672	0.500000	0.000	-20.000	0.000	0.000	0.000
0.000000	0.049921	-0.550484	-0.615672	0.500000	0.000	-20.000	0.000	0.000	0.000
0.110425	0.049921	-0.550484	-0.615672	0.500000	0.000	-20.000	0.000	0.000	0.000
0.110425	0.049141	-0.551502	-0.615672	0.500000	0.000	-20.000	0.000	0.000	0.000
0.110425	0.049141	-0.551502	-0.615672	0.500000	0.000	-20.000	0.000	0.000	0.000
0.110425	0.049141	-0.551502	-0.615672	0.500000	0.000	-20.000	0.000	0.000	0.000
0.110425	0.049921	-0.550484	-0.615672	0.500000	0.000	-20.000	0.000	0.000	0.000
0.110425	0.049141	-0.551502	-0.615672	0.500000	0.000	-20.000	0.000	0.000	0.000
0.110425	0.049141	-0.551502	-0.615672	0.500000	0.000	-20.000	0.000	0.000	0.000
0.110425	0.049141	-0.551502	-0.615672	0.500000	0.000	-20.000	0.000	0.000	0.000
0.110425	0.049921	-0.550484	-0.615672	0.500000	0.000	-20.000	0.000	0.000	0.000
0.110425	0.049141	-0.551502	-0.615672	0.500000	0.000	-20.000	0.000	0.000	0.000
0.110425	0.049141	-0.551502	-0.615672	0.500000	0.000	-20.000	0.000	0.000	0.000
0.110425	0.049141	-0.551502	-0.615672	0.500000	0.000	-20.000	0.000	0.000	0.000
0.110425	0.049141	-0.551502	-0.615672	0.500000	0.000	-20.000	0.000	0.000	0.000
0.110425	0.049141	-0.551502	-0.615672	0.500000	0.000	-20.000	0.000	0.000	0.000
0.110425	0.049141	-0.551502	-0.615672	0.500000	0.000	-20.000	0.000	0.000	0.000
0.110425	0.049141	-0.551502	-0.615672	0.500000	0.000	-20.000	0.000	0.000	0.000
0.110425	0.049141	-0.551502	-0.615672	0.500000	0.000	-20.000	0.000	0.000	0.000
0.110425	0.049141	-0.551502	-0.615672	0.500000	0.000	-20.000	0.000	0.000	0.000
0.110425	0.048361	-0.552521	-0.615672	0.500000	0.000	-20.000	0.000	0.000	0.000
0.110425	0.049141	-0.551502	-0.615672	0.500000	0.000	-20.000	0.000	0.000	0.000
0.110425	0.049141	-0.551502	-0.615672	0.500000	0.000	-20.000	0.000	0.000	0.000
0.110425	0.049921	-0.550484	-0.615672	0.500000	0.000	-20.000	0.000	0.000	0.000
0.110425	0.049141	-0.551502	-0.615672	0.500000	0.000	-20.000	0.000	0.000	0.000
0.110425	0.049141	-0.551502	-0.615672	0.500000	0.000	-20.000	0.000	0.000	0.000
0.110425	0.049141	-0.551502	-0.615672	0.500000	0.000	-20.000	0.000	0.000	0.000
0.110425	0.049141	-0.551502	-0.615672	0.500000	0.000	-20.000	0.000	0.000	0.000
0.110425	0.049141	-0.551502	-0.615672	0.500000	0.000	-20.000	0.000	0.000	0.000
0.110425	0.049141	-0.551502	-0.615672	0.500000	0.000	-20.000	0.000	0.000	0.000
0.110425	0.049141	-0.551502	-0.615672	0.500000	0.000	-20.000	0.000	0.000	0.000
0.110425	0.049141	-0.551502	-0.615672	0.500000	0.000	-20.000	0.000	0.000	0.000
0.110425	0.049921	-0.550484	-0.615672	0.500000	0.000	-20.000	0.000	0.000	0.000
0.110425	0.049141	-0.551502	-0.615672	0.500000	0.000	-20.000	0.000	0.000	0.000
0.110425	0.049141	-0.551502	-0.615672	0.500000	0.000	-20.000	0.000	0.000	0.000
0.110425	0.049141	-0.551502	-0.615672	0.500000	0.000	-20.000	0.000	0.000	0.000
0.110425	0.049921	-0.550484	-0.615672	0.500000	0.000	-20.000	0.000	0.000	0.000
0.110425	0.049141	-0.551502	-0.615672	0.500000	0.000	-20.000	0.000	0.000	0.000
0.110425	0.049921	-0.550484	-0.615672	0.500000	0.000	-20.000	0.000	0.000	0.000
0.110425	0.049141	-0.551502	-0.615672	0.500000	0.000	-20.000	0.000	0.000	0.000
0.110425	0.049921	-0.550484	-0.615672	0.500000	0.000	-20.000	0.000	0.000	0.000
0.110425	0.049141	-0.551502	-0.615672	0.500000	0.000	-20.000	0.000	0.000	0.000
0.110425	0.049141	-0.551502	-0.615672	0.500000	0.000	-20.000	0.000	0.000	0.000
0.110425	0.049141	-0.551502	-0.615672	0.500000	0.000	-20.000	0.000	0.000	0.000
0.110425	0.049141	-0.551502	-0.615672	0.500000	0.000	-20.000	0.000	0.000	0.000
0.110425	0.049141	-0.551502	-0.615672	0.500000	0.000	-20.000	0.000	0.000	0.000
0.110425	0.049921	-0.550484	-0.615672	0.500000	0.000	-20.000	0.000	0.000	0.000
0.110425	0.050701	-0.549465	-0.615672	0.500000	0.000	-20.000	0.000	0.000	0.000
0.110425	0.049141	-0.551502	-0.615672	0.500000	0.000	-20.000	0.000	0.000	0.000
0.110425	0.049141	-0.551502	-0.615672	0.500000	0.000	-20.000	0.000	0.000	0.000
0.110425	0.049141	-0.551502	-0.615672	0.500000	0.000	-20.000	0.000	0.000	0.000
0.110425	0.049921	-0.550484	-0.615672	0.500000	0.000	-20.000	0.000	0.000	0.000
0.110425	0.049141	-0.551502	-0.615672	0.500000	0.000	-20.000	0.000	0.000	0.000
0.110425	0.049141	-0.551502	-0.615672	0.500000	0.000	-20.000	0.000	0.000	0.000
0.110425	0.049141	-0.551502	-0.615672	0.500000	0.000	-20.000	0.000	0.000	0.000
0.110425	0.049141	-0.551502	-0.615672	0.500000	0.000	-20.000	0.000	0.000	0.000
0.110425	0.049141	-0.551502	-0.615672	0.500000	0.000	-20.000	0.000	0.000	0.000
0.110425	0.049921	-0.550484	-0.615672	0.500000	0.000	-20.000	0.000	0.000	0.000
0.110425	0.048361	-0.552521	-0.615672	0.500000	0.000	-20.000	0.000	0.000	0.000
0.110425	0.048361	-0.552521	-0.615672	0.500000	0.000	-20.000	0.000	0.000	0.000
0.110425	0.049141	-0.551502	-0.615672	0.500000	0.000	-20.000	0.000	0.000	0.000
0.110425	0.049141	-0.551502	-0.615672	0.500000	0.000	-20.000	0.000	0.000	0.000
0.110425	0.049141	-0.551502	-0.615672	0.500000	0.000	-20.000	0.000	0.000	0.000
0.110425	0.049141	-0.551502	-0.615672	0.500000	0.000	-20.000	0.000	0.000	0.000
0.110425	0.049141	-0.551502	-0.615672	0.500000	0.000	-20.000	0.000	0.000	0.000
0.110425	0.049141	-0.551502	-0.615672	0.500000	0.000	-20.000	0.000	0.000	0.000
0.110425	0.049141	-0.551502	-0.615672	0.500000	0.000	-20.000	0.000	0.000	0.000
0.110425	0.049141	-0.551502	-0.615672	0.500000	0.000	-20.000	0.000	0.000	0.000
0.110425	0.049921	-0.550484	-0.615672	0.500000	0.000	-20.000	0.000	0.000	0.000
0.110425	0.049141	-0.551502	-0.615672	0.500000	0.000	-20.000	0.000	0.000	0.000
0.110425	0.049141	-0.551502	-0.615672	0.500000	0.000	-20.000	0.000	0.000	0.000
0.110425	0.049921	-0.550484	-0.615672	0.500000	0.000	-20.000	0.000	0.000	0.000
0.110425	0.049141	-0.551502	-0.615672	0.500000	0.000	-20.000	0.000	0.000	0.000
0.110425	0.049141	-0.551502	-0.615672	0.500000	0.000	-20.000	0.000	0.000	0.000
0.110425	0.049921	-0.550484	-0.615672	0.500000	0.000	-20.000	0.000	0.000	0.000
0.110425	0.049141	-0.551502	-0.615672	0.500000	0.000	-20.000	0.000	0.000	0.000
0.110425	0.049141	-0.551502	-0.615672	0.500000	0.000	-20.000	0.000	0.000	0.000
0.110425	0.049921	-0.550484	-0.615672	0.500000	0.000	-20.000	0.000	0.000	0.000
0.110425	0.049141	-0.551502	-0.615672	0.500000	0.000	-20.000	0.000	0.000	0.000
0.110425	0.049141	-0.551502	-0.615672	0.500000	0.000	-20.000	0.000	0.000	0.000
0.110425	0.049141	-0.551502	-0.615672	0.500000	0.000	-20.000	0.000	0.000	0.000
0.110425	0.049141	-0.551502	-0.615672	0.500000	0.000	-20.000	0.000	0.000	0.000
0.110425	0.049141	-0.551502	-0.615672	0.500000	0.000	-20.000	0.000	0.000	0.000
0.110425	0.049921	-0.550484	-0.615672	0.500000	0.000	-20.000	0.000	0.000	0.000
0.110425	0.049141	-0.551502	-0.615672	0.500000	0.000	-20.000	0.000	0.000	0.000
0.110425	0.049141	-0.551502	-0.615672	0.500000	0.000	-20.000	0.000	0.000	0.000
0.110425	0.049141	-0.551502	-0.615672	0.500000	0.000	-20.000	0.000	0.000	0.000
0.110425	0.049141	-0.551502	-0.615672	0.500000	0.000	-20.000	0.000	0.000	0.000
0.110425	0.049141	-0.551502	-0.615672	0.500000	0.000	-20.000	0.000	0.000	0.000
0.110425	0.049141	-0.551502	-0.615672	0.500000	0.000	-20.000	0.000	0.000	0.000
0.110425	0.049921	-0.550484	-0.615672	0.500000	0.000	-20.000	0.000	0.000	0.000
0.110425	0.049141	-0.551502	-0.615672	0.500000	0.000	-20.000	0.000	0.000	0.000
0.110425	0.049141	-0.551502	-0.615672	0.500000	0.000	-20.000	0.000	0.000	0.000
0.110425	0.049921	-0.550484	-0.615672	0.500000	0.000	-20.000	0.000	0.000	0.000
0.110425	0.049141	-0.551502	-0.615672	0.500000	0.000	-20.000	0.000	0.000	0.000
0.110425	0.049141	-0.551502	-0.615672	0.500000	0.000	-20.000	0.000	0.000	0.000
0.110425	0.049141	-0.551502	-0.615672	0.500000	0.000	-20.000	0.000	0.000	0.000
0.110425	0.049141	-0.551502	-0.615672	0.500000	0.000	-20.000	0.000	0.000	0.000
0.110425	0.049141	-0.551502	-0.615672	0.500000	0.000	-20.000	0.000	0.000	0.000
0.110425	0.049921	-0.550484	-0.615672	0.500000	0.000	-20.000	0.000	0.000	0.000
0.110425	0.049141	-0.551502	-0.615672	0.500000	0.000	-20.000	0.000	0.000	0.000
0.110425	0.049141	-0.551502	-0.615672	0.500000	0.000	-20.000	0.000	0.000	0.000
0.208639	0.049921	-0.550484	-0.615672	0.500000	0.000	-20.000	0.000	0.000	0.000
0.208639	0.049141	-0.551502	-0.615672	0.500000	0.000	-20.000	0.000	0.000	0.000
0.208639	0.049921	-0.550484	-0.615672	0.500000	0.000	-20.000	0.000	0.000	0.000
0.208639	0.049141	-0.551502	-0.615672	0.500000	0.000	-20.000	0.000	0.000	0.000
0.208639	0.049141	-0.551502	-0.615672	0.500000	0.000	-20.000	0.000	0.000	0.000
0.208639	0.049141	-0.551502	-0.615672	0.500000	0.000	-20.000	0.000	0.000	0.000
0.208639	0.049921	-0.550484	-0.615672	0.500000	0.000	-20.000	0.000	0.000	0.000
0.208639	0.049141	-0.551502	-0.615672	0.500000	0.000	-20.000	0.000	0.000	0.000
0.208639	0.049921	-0.550484	-0.615672	0.500000	0.000	-20.000	0.000	0.000	0.000
0.208639	0.049141	-0.551502	-0.615672	0.500000	0.000	-20.000	0.000	0.000	0.000
0.208639	0.049141	-0.551502	-0.615672	0.500000	0.000	-20.000	0.000	0.000	0.000
0.208639	0.049141	-0.551502	-0.615672	0.500000	0.000	-20.000	0.000	0.000	0.000
0.208639	0.049141	-0.551502	-0.615672	0.500000	0.000	-20.000	0.000	0.000	0.000
0.208639	0.049921	-0.550484	-0.615672	0.500000	0.000	-20.000	0.000	0.000	0.000
0.208639	0.049141	-0.551502	-0.615672	0.500000	0.000	-20.000	0.000	0.000	0.000
0.208639	0.049921	-0.550484	-0.615672	0.500000	0.000	-20.000	0.000	0.000	0.000
0.208639	0.050701	-0.549465	-0.615672	0.500000	0.000	-20.000	0.000	0.000	0.000
0.208639	0.049921	-0.550484	-0.615672	0.500000	0.000	-20.000	0.000	0.000	0.000
0.208639	0.049141	-0.551502	-0.615672	0.500000	0.000	-20.000	0.000	0.000	0.000
0.208639	0.049141	-0.551502	-0.615672	0.500000	0.000	-20.000	0.000	0.000	0.000
0.208639	0.049921	-0.550484	-0.615672	0.500000	0.000	-20.000	0.000	0.000	0.000
0.208639	0.049921	-0.550484	-0.615672	0.500000	0.000	-20.000	0.000	0.000	0.000
0.208639	0.049141	-0.551502	-0.615672	0.500000	0.000	-20.000	0.000	0.000	0.000
0.208639	0.049141	-0.551502	-0.615672	0.500000	0.000	-20.000	0.000	0.000	0.000
0.208639	0.049141	-0.551502	-0.615672	0.500000	0.000	-20.000	0.000	0.000	0.000
0.208639	0.049141	-0.551502	-0.615672	0.500000	0.000	-20.000	0.000	0.000	0.000
0.208639	0.049141	-0.551502	-0.615672	0.500000	0.000	-20.000	0.000	0.000	0.000
0.208639	0.049141	-0.551502	-0.615672	0.500000	0.000	-20.000	0.000	0.000	0.000
0.208639	0.048361	-0.552521	-0.615672	0.500000	0.000	-20.000	0.000	0.000	0.000
0.208639	0.049141	-0.551502	-0.615672	0.500000	0.000	-20.000	0.000	0.000	0.000
0.208639	0.049141	-0.551502	-0.615672	0.500000	0.000	-20.000	0.000	0.000	0.000
0.208639	0.049921	-0.550484	-0.615672	0.500000	0.000	-20.000	0.000	0.000	0.000
0.208639	0.049141	-0.551502	-0.615672	0.500000	0.000	-20.000	0.000	0.000	0.000
0.208639	0.049141	-0.551502	-0.615672	0.500000	0.000	-20.000	0.000	0.000	0.000
0.208639	0.049921	-0.550484	-0.615672	0.500000	0.000	-20.000	0.000	0.000	0.000
0.208639	0.049141	-0.551502	-0.615672	0.500000	0.000	-20.000	0.000	0.000	0.000
0.208639	0.049141	-0.551502	-0.615672	0.500000	0.000	-20.000	0.000	0.000	0.000
0.208639	0.049921	-0.550484	-0.615672	0.500000	0.000	-20.000	0.000	0.000	0.000
0.208639	0.049141	-0.551502	-0.615672	0.500000	0.000	-20.000	0.000	0.000	0.000
0.208639	0.049921	-0.550484	-0.615672	0.500000	0.000	-20.000	0.000	0.000	0.000
0.208639	0.049141	-0.551502	-0.615672	0.500000	0.000	-20.000	0.000	0.000	0.000
0.208639	0.049921	-0.550484	-0.615672	0.500000	0.000	-20.000	0.000	0.000	0.000
0.208639	0.049921	-0.550484	-0.615672	0.500000	0.000	-20.000	0.000	0.000	0.000
0.208639	0.049141	-0.551502	-0.615672	0.500000	0.000	-20.000	0.000	0.000	0.000
0.208639	0.049141	-0.551502	-0.615672	0.500000	0.000	-20.000	0.000	0.000	0.000
0.208639	0.049921	-0.550484	-0.615672	0.500000	0.000	-20.000	0.000	0.000	0.000
0.208639	0.049141	-0.551502	-0.615672	0.500000	0.000	-20.000	0.000	0.000	0.000
0.208639	0.049141	-0.551502	-0.615672	0.500000	0.000	-20.000	0.000	0.000	0.000
0.208639	0.049921	-0.550484	-0.615672	0.500000	0.000	-20.000	0.000	0.000	0.000
0.208639	0.049141	-0.551502	-0.615672	0.500000	0.000	-20.000	0.000	0.000	0.000
0.208639	0.049141	-0.551502	-0.615672	0.500000	0.000	-20.000	0.000	0.000	0.000
0.208639	0.049141	-0.551502	-0.615672	0.500000	0.000	-20.000	0.000	0.000	0.000
0.208639	0.049141	-0.551502	-0.615672	0.500000	0.000	-20.000	0.000	0.000	0.000
0.208639	0.048361	-0.552521	-0.615672	0.500000	0.000	-20.000	0.000	0.000	0.000
0.208639	0.049141	-0.551502	-0.615672	0.500000	0.000	-20.000	0.000	0.000	0.000
0.208639	0.049141	-0.551502	-0.615672	0.500000	0.000	-20.000	0.000	0.000	0.000
0.208639	0.049921	-0.550484	-0.615672	0.500000	0.000	-20.000	0.000	0.000	0.000
0.208639	0.049141	-0.551502	-0.615672	0.500000	0.000	-20.000	0.000	0.000	0.000
0.208639	0.049141	-0.551502	-0.615672	0.500000	0.000	-20.000	0.000	0.000	0.000
0.208639	0.049141	-0.551502	-0.615672	0.500000	0.000	-20.000	0.000	0.000	0.000
0.208639	0.049141	-0.551502	-0.615672	0.500000	0.000	-20.000	0.000	0.000	0.000
0.208639	0.049141	-0.551502	-0.615672	0.500000	0.000	-20.000	0.000	0.000	0.000
0.208639	0.049921	-0.550484	-0.615672	0.500000	0.000	-20.000	0.000	0.000	0.000
0.208639	0.049141	-0.551502	-0.615672	0.500000	0.000	-20.000	0.000	0.000	0.000
0.208639	0.049921	-0.550484	-0.615672	0.500000	0.000	-20.000	0.000	0.000	0.000
0.208639	0.049141	-0.551502	-0.615672	0.500000	0.000	-20.000	0.000	0.000	0.000
0.208639	0.049141	-0.551502	-0.615672	0.500000	0.000	-20.000	0.000	0.000	0.000
0.208639	0.049921	-0.550484	-0.615672	0.500000	0.000	-20.000	0.000	0.000	0.000
0.208639	0.049141	-0.551502	-0.615672	0.500000	0.000	-20.000	0.000	0.000	0.000
0.208639	0.049141	-0.551502	-0.615672	0.500000	0.000	-20.000	0.000	0.000	0.000
0.208639	0.049921	-0.550484	-0.615672	0.500000	0.000	-20.000	0.000	0.000	0.000
0.208639	0.049921	-0.550484	-0.615672	0.500000	0.000	-20.000	0.000	0.000	0.000
0.208639	0.049141	-0.551502	-0.615672	0.500000	0.000	-20.000	0.000	0.000	0.000
0.208639	0.049921	-0.550484	-0.615672	0.500000	0.000	-20.000	0.000	0.000	0.000
0.208639	0.049141	-0.551502	-0.615672	0.500000	0.000	-20.000	0.000	0.000	0.000
0.208639	0.049141	-0.551502	-0.615672	0.500000	0.000	-20.000	0.000	0.000	0.000
0.208639	0.049141	-0.551502	-0.615672	0.500000	0.000	-20.000	0.000	0.000	0.000
0.208639	0.048361	-0.552521	-0.615672	0.500000	0.000	-20.000	0.000	0.000	0.000
0.208639	0.049141	-0.551502	-0.615672	0.500000	0.000	-20.000	0.000	0.000	0.000
0.208639	0.049141	-0.551502	-0.615672	0.500000	0.000	-20.000	0.000	0.000	0.000
0.208639	0.049921	-0.550484	-0.615672	0.500000	0.000	-20.000	0.000	0.000	0.000
0.208639	0.049921	-0.550484	-0.615672	0.500000	0.000	-20.000	0.000	0.000	0.000
0.208639	0.049141	-0.551502	-0.615672	0.500000	0.000	-20.000	0.000	0.000	0.000
0.208639	0.049141	-0.551502	-0.615672	0.500000	0.000	-20.000	0.000	0.000	0.000
0.208639	0.049921	-0.550484	-0.615672	0.500000	0.000	-20.000	0.000	0.000	0.000
0.208639	0.049141	-0.551502	-0.615672	0.500000	0.000	-20.000	0.000	0.000	0.000
0.208639	0.049141	-0.551502	-0.615672	0.500000	0.000	-20.000	0.000	0.000	0.000
0.208639	0.049141	-0.551502	-0.615672	0.500000	0.000	-20.000	0.000	0.000	0.000
0.208639	0.049141	-0.551502	-0.615672	0.500000	0.000	-20.000	0.000	0.000	0.000
0.208639	0.049141	-0.551502	-0.615672	0.500000	0.000	-20.000	0.000	0.000	0.000
0.208639	0.049141	-0.551502	-0.615672	0.500000	0.000	-20.000	0.000	0.000	0.000
0.208639	0.049141	-0.551502	-0.615672	0.500000	0.000	-20.000	0.000	0.000	0.000
0.208639	0.049141	-0.551502	-0.615672	0.500000	0.000	-20.000	0.000	0.000	0.000
0.208639	0.049141	-0.551502	-0.615672	0.500000	0.000	-20.000	0.000	0.000	0.000
0.208639	0.049141	-0.551502	-0.615672	0.500000	0.000	-20.000	0.000	0.000	0.000
0.208639	0.049141	-0.551502	-0.615672	0.500000	0.000	-20.000	0.000	0.000	0.000
0.208639	0.049141	-0.551502	-0.615672	0.500000	0.000	-20.000	0.000	0.000	0.000
0.208639	0.049921	-0.550484	-0.615672	0.500000	0.000	-20.000	0.000	0.000	0.000
0.208639	0.049921	-0.550484	-0.615672	0.500000	0.000	-20.000	0.000	0.000	0.000
0.208639	0.049921	-0.550484	-0.615672	0.500000	0.000	-20.000	0.000	0.000	0.000
0.314111	0.048361	-0.552521	-0.615672	0.500000	0.000	-20.000	0.000	0.000	0.000
0.314111	0.049921	-0.550484	-0.615672	0.500000	0.000	-20.000	0.000	0.000	0.000
0.314111	0.049141	-0.551502	-0.615672	0.500000	0.000	-20.000	0.000	0.000	0.000
0.314111	0.049141	-0.551502	-0.615672	0.500000	0.000	-20.000	0.000	0.000	0.000
0.314111	0.049141	-0.551502	-0.615672	0.500000	0.000	-20.000	0.000	0.000	0.000
0.314111	0.049141	-0.551502	-0.615672	0.500000	0.000	-20.000	0.000	0.000	0.000
0.314111	0.049141	-0.551502	-0.615672	0.500000	0.000	-20.000	0.000	0.000	0.000
0.314111	0.049141	-0.551502	-0.615672	0.500000	0.000	-20.000	0.000	0.000	0.000
0.314111	0.049141	-0.551502	-0.615672	0.500000	0.000	-20.000	0.000	0.000	0.000
0.314111	0.049141	-0.551502	-0.615672	0.500000	0.000	-20.000	0.000	0.000	0.000
0.314111	0.049921	-0.550484	-0.615672	0.500000	0.000	-20.000	0.000	0.000	0.000
0.314111	0.049141	-0.551502	-0.615672	0.500000	0.000	-20.000	0.000	0.000	0.000
0.314111	0.049141	-0.551502	-0.615672	0.500000	0.000	-20.000	0.000	0.000	0.000
0.314111	0.049921	-0.550484	-0.615672	0.500000	0.000	-20.000	0.000	0.000	0.000
0.314111	0.049921	-0.550484	-0.615672	0.500000	0.000	-20.000	0.000	0.000	0.000
0.314111	0.049921	-0.550484	-0.615672	0.500000	0.000	-20.000	0.000	0.000	0.000
0.314111	0.049141	-0.551502	-0.615672	0.500000	0.000	-20.000	0.000	0.000	0.000
0.314111	0.049141	-0.551502	-0.615672	0.500000	0.000	-20.000	0.000	0.000	0.000
0.314111	0.049141	-0.551502	-0.615672	0.500000	0.000	-20.000	0.000	0.000	0.000
0.314111	0.049921	-0.550484	-0.615672	0.500000	0.000	-20.000	0.000	0.000	0.000
0.314111	0.049141	-0.551502	-0.615672	0.500000	0.000	-20.000	0.000	0.000	0.000
0.314111	0.049921	-0.550484	-0.615672	0.500000	0.000	-20.000	0.000	0.000	0.000
0.314111	0.048361	-0.552521	-0.615672	0.500000	0.000	-20.000	0.000	0.000	0.000
0.314111	0.049141	-0.551502	-0.615672	0.500000	0.000	-20.000	0.000	0.000	0.000
0.314111	0.049141	-0.551502	-0.615672	0.500000	0.000	-20.000	0.000	0.000	0.000
0.314111	0.049141	-0.551502	-0.615672	0.500000	0.000	-20.000	0.000	0.000	0.000
0.314111	0.049141	-0.551502	-0.615672	0.500000	0.000	-20.000	0.000	0.000	0.000
0.314111	0.049141	-0.551502	-0.615672	0.500000	0.000	-20.000	0.000	0.000	0.000
0.314111	0.049141	-0.551502	-0.615672	0.500000	0.000	-20.000	0.000	0.000	0.000
0.314111	0.049141	-0.551502	-0.615672	0.500000	0.000	-20.000	0.000	0.000	0.000
0.314111	0.049141	-0.551502	-0.615672	0.500000	0.000	-20.000	0.000	0.000	0.000
0.314111	0.049921	-0.550484	-0.615672	0.500000	0.000	-20.000	0.000	0.000	0.000
0.314111	0.049141	-0.551502	-0.615672	0.500000	0.000	-20.000	0.000	0.000	0.000
0.314111	0.049141	-0.551502	-0.615672	0.500000	0.000	-20.000	0.000	0.000	0.000
0.314111	0.049141	-0.551502	-0.615672	0.500000	0.000	-20.000	0.000	0.000	0.000
0.314111	0.049141	-0.551502	-0.615672	0.500000	0.000	-20.000	0.000	0.000	0.000
0.314111	0.049141	-0.551502	-0.615672	0.500000	0.000	-20.000	0.000	0.000	0.000
0.314111	0.049921	-0.550484	-0.615672	0.500000	0.000	-20.000	0.000	0.000	0.000
0.314111	0.048361	-0.552521	-0.615672	0.500000	0.000	-20.000	0.000	0.000	0.000
0.314111	0.049141	-0.551502	-0.615672	0.500000	0.000	-20.000	0.000	0.000	0.000
0.314111	0.049141	-0.551502	-0.615672	0.500000	0.000	-20.000	0.000	0.000	0.000
0.314111	0.049141	-0.551502	-0.615672	0.500000	0.000	-20.000	0.000	0.000	0.000
0.314111	0.049141	-0.551502	-0.615672	0.500000	0.000	-20.000	0.000	0.000	0.000
0.314111	0.049141	-0.551502	-0.615672	0.500000	0.000	-20.000	0.000	0.000	0.000
0.314111	0.049141	-0.551502	-0.615672	0.500000	0.000	-20.000	0.000	0.000	0.000
0.314111	0.049141	-0.551502	-0.615672	0.500000	0.000	-20.000	0.000	0.000	0.000
0.314111	0.049141	-0.551502	-0.615672	0.500000	0.000	-20.000	0.000	0.000	0.000
0.314111	0.049141	-0.551502	-0.615672	0.500000	0.000	-20.000	0.000	0.000	0.000
0.314111	0.049141	-0.551502	-0.615672	0.500000	0.000	-20.000	0.000	0.000	0.000
0.314111	0.049141	-0.551502	-0.615672	0.500000	0.000	-20.000	0.000	0.000	0.000
0.314111	0.049921	-0.550484	-0.615672	0.500000	0.000	-20.000	0.000	0.000	0.000
0.314111	0.049921	-0.550484	-0.615672	0.500000	0.000	-20.000	0.000	0.000	0.000
0.314111	0.049141	-0.551502	-0.615672	0.500000	0.000	-20.000	0.000	0.000	0.000
0.314111	0.049921	-0.550484	-0.615672	0.500000	0.000	-20.000	0.000	0.000	0.000
0.314111	0.049141	-0.551502	-0.615672	0.500000	0.000	-20.000	0.000	0.000	0.000
0.314111	0.049141	-0.551502	-0.615672	0.500000	0.000	-20.000	0.000	0.000	0.000
0.314111	0.049141	-0.551502	-0.615672	0.500000	0.000	-20.000	0.000	0.000	0.000
0.314111	0.049141	-0.551502	-0.615672	0.500000	0.000	-20.000	0.000	0.000	0.000
0.314111	0.049921	-0.550484	-0.615672	0.500000	0.000	-20.000	0.000	0.000	0.000
0.314111	0.049141	-0.551502	-0.615672	0.500000	0.000	-20.000	0.000	0.000	0.000
0.314111	0.049921	-0.550484	-0.615672	0.500000	0.000	-20.000	0.000	0.000	0.000
0.314111	0.049141	-0.551502	-0.615672	0.500000	0.000	-20.000	0.000	0.000	0.000
0.314111	0.049921	-0.550484	-0.615672	0.500000	0.000	-20.000	0.000	0.000	0.000
0.314111	0.049141	-0.551502	-0.615672	0.500000	0.000	-20.000	0.000	0.000	0.000
0.314111	0.049141	-0.551502	-0.615672	0.500000	0.000	-20.000	0.000	0.000	0.000
0.314111	0.049141	-0.551502	-0.615672	0.500000	0.000	-20.000	0.000	0.000	0.000
0.314111	0.049141	-0.551502	-0.615672	0.500000	0.000	-20.000	0.000	0.000	0.000
0.314111	0.049921	-0.550484	-0.615672	0.500000	0.000	-20.000	0.000	0.000	0.000
0.314111	0.049141	-0.551502	-0.615672	0.500000	0.000	-20.000	0.000	0.000	0.000
0.314111	0.049141	-0.551502	-0.615672	0.500000	0.000	-20.000	0.000	0.000	0.000
0.314111	0.049141	-0.551502	-0.615672	0.500000	0.000	-20.000	0.000	0.000	0.000
0.314111	0.048361	-0.552521	-0.615672	0.500000	0.000	-20.000	0.000	0.000	0.000
0.314111	0.049141	-0.551502	-0.615672	0.500000	0.000	-20.000	0.000	0.000	0.000
0.314111	0.048361	-0.552521	-0.615672	0.500000	0.000	-20.000	0.000	0.000	0.000
0.314111	0.049141	-0.551502	-0.615672	0.500000	0.000	-20.000	0.000	0.000	0.000
0.314111	0.049141	-0.551502	-0.615672	0.500000	0.000	-20.000	0.000	0.000	0.000
0.314111	0.049141	-0.551502	-0.615672	0.500000	0.000	-20.000	0.000	0.000	0.000
0.314111	0.049141	-0.551502	-0.615672	0.500000	0.000	-20.000	0.000	0.000	0.000
0.314111	0.049141	-0.551502	-0.615672	0.500000	0.000	-20.000	0.000	0.000	0.000
0.314111	0.049141	-0.551502	-0.615672	0.500000	0.000	-20.000	0.000	0.000	0.000
0.314111	0.049141	-0.551502	-0.615672	0.500000	0.000	-20.000	0.000	0.000	0.000
0.314111	0.049141	-0.551502	-0.615672	0.500000	0.000	-20.000	0.000	0.000	0.000
0.314111	0.049141	-0.551502	-0.615672	0.500000	0.000	-20.000	0.000	0.000	0.000
0.314111	0.049141	-0.551502	-0.615672	0.500000	0.000	-20.000	0.000	0.000	0.000
0.314111	0.049141	-0.551502	-0.615672	0.500000	0.000	-20.000	0.000	0.000	0.000
0.314111	0.049141	-0.551502	-0.615672	0.500000	0.000	-20.000	0.000	0.000	0.000
0.314111	0.049141	-0.551502	-0.615672	0.500000	0.000	-20.000	0.000	0.000	0.000
0.314111	0.049141	-0.551502	-0.615672	0.500000	0.000	-20.000	0.000	0.000	0.000
0.314111	0.049141	-0.551502	-0.615672	0.500000	0.000	-20.000	0.000	0.000	0.000
0.314111	0.049141	-0.551502	-0.615672	0.500000	0.000	-20.000	0.000	0.000	0.000
0.314111	0.049141	-0.551502	-0.615672	0.500000	0.000	-20.000	0.000	0.000	0.000
0.314111	0.049141	-0.551502	-0.615672	0.500000	0.000	-20.000	0.000	0.000	0.000
0.314111	0.049921	-0.550484	-0.615672	0.500000	0.000	-20.000	0.000	0.000	0.000
0.314111	0.049141	-0.551502	-0.615672	0.500000	0.000	-20.000	0.000	0.000	0.000
0.314111	0.049141	-0.551502	-0.615672	0.500000	0.000	-20.000	0.000	0.000	0.000
0.314111	0.049141	-0.551502	-0.615672	0.500000	0.000	-20.000	0.000	0.000	0.000
0.314111	0.049141	-0.551502	-0.615672	0.500000	0.000	-20.000	0.000	0.000	0.000
0.314111	0.049141	-0.551502	-0.615672	0.500000	0.000	-20.000	0.000	0.000	0.000
0.314111	0.049141	-0.551502	-0.615672	0.500000	0.000	-20.000	0.000	0.000	0.000
0.314111	0.049141	-0.551502	-0.615672	0.500000	0.000	-20.000	0.000	0.000	0.000
0.412493	0.049921	-0.550484	-0.615672	0.500000	0.000	-20.000	0.000	0.000	0.000
0.412493	0.049141	-0.551502	-0.615672	0.500000	0.000	-20.000	0.000	0.000	0.000
0.412493	0.049141	-0.551502	-0.615672	0.500000	0.000	-20.000	0.000	0.000	0.000
0.412493	0.049141	-0.551502	-0.615672	0.500000	0.000	-20.000	0.000	0.000	0.000
0.412493	0.049921	-0.550484	-0.615672	0.500000	0.000	-20.000	0.000	0.000	0.000
0.412493	0.049141	-0.551502	-0.615672	0.500000	0.000	-20.000	0.000	0.000	0.000
0.412493	0.049141	-0.551502	-0.615672	0.500000	0.000	-20.000	0.000	0.000	0.000
0.412493	0.048361	-0.552521	-0.615672	0.500000	0.000	-20.000	0.000	0.000	0.000
0.412493	0.049141	-0.551502	-0.615672	0.500000	0.000	-20.000	0.000	0.000	0.000
0.412493	0.049141	-0.551502	-0.615672	0.500000	0.000	-20.000	0.000	0.000	0.000
0.412493	0.049921	-0.550484	-0.615672	0.500000	0.000	-20.000	0.000	0.000	0.000
0.412493	0.048361	-0.552521	-0.615672	0.500000	0.000	-20.000	0.000	0.000	0.000
0.412493	0.049141	-0.551502	-0.615672	0.500000	0.000	-20.000	0.000	0.000	0.000
0.412493	0.049921	-0.550484	-0.615672	0.500000	0.000	-20.000	0.000	0.000	0.000
0.412493	0.049141	-0.551502	-0.615672	0.500000	0.000	-20.000	0.000	0.000	0.000
0.412493	0.049141	-0.551502	-0.615672	0.500000	0.000	-20.000	0.000	0.000	0.000
0.412493	0.049141	-0.551502	-0.615672	0.500000	0.000	-20.000	0.000	0.000	0.000
0.412493	0.049141	-0.551502	-0.615672	0.500000	0.000	-20.000	0.000	0.000	0.000
0.412493	0.049141	-0.551502	-0.615672	0.500000	0.000	-20.000	0.000	0.000	0.000
0.412493	0.049141	-0.551502	-0.615672	0.500000	0.000	-20.000	0.000	0.000	0.000
0.412493	0.049141	-0.551502	-0.615672	0.500000	0.000	-20.000	0.000	0.000	0.000
0.412493	0.049141	-0.551502	-0.615672	0.500000	0.000	-20.000	0.000	0.000	0.000
0.412493	0.049921	-0.550484	-0.615672	0.500000	0.000	-20.000	0.000	0.000	0.000
0.412493	0.049921	-0.550484	-0.615672	0.500000	0.000	-20.000	0.000	0.000	0.000
0.412493	0.049141	-0.551502	-0.615672	0.500000	0.000	-20.000	0.000	0.000	0.000
0.412493	0.049141	-0.551502	-0.615672	0.500000	0.000	-20.000	0.000	0.000	0.000
0.412493	0.049141	-0.551502	-0.615672	0.500000	0.000	-20.000	0.000	0.000	0.000
0.412493	0.049921	-0.550484	-0.615672	0.500000	0.000	-20.000	0.000	0.000	0.000
0.412493	0.049921	-0.550484	-0.615672	0.500000	0.000	-20.000	0.000	0.000	0.000
0.412493	0.049141	-0.551502	-0.615672	0.500000	0.000	-20.000	0.000	0.000	0.000
0.412493	0.049921	-0.550484	-0.615672	0.500000	0.000	-20.000	0.000	0.000	0.000
0.412493	0.049141	-0.551502	-0.615672	0.500000	0.000	-20.000	0.000	0.000	0.000
0.412493	0.049141	-0.551502	-0.615672	0.500000	0.000	-20.000	0.000	0.000	0.000
0.412493	0.049921	-0.550484	-0.615672	0.500000	0.000	-20.000	0.000	0.000	0.000
0.412493	0.048361	-0.552521	-0.615672	0.500000	0.000	-20.000	0.000	0.000	0.000
0.412493	0.048361	-0.552521	-0.615672	0.500000	0.000	-20.000	0.000	0.000	0.000
0.412493	0.049141	-0.551502	-0.615672	0.500000	0.000	-20.000	0.000	0.000	0.000
0.412493	0.049141	-0.551502	-0.615672	0.500000	0.000	-20.000	0.000	0.000	0.000
0.412493	0.049141	-0.551502	-0.615672	0.500000	0.000	-20.000	0.000	0.000	0.000
0.412493	0.048361	-0.552521	-0.615672	0.500000	0.000	-20.000	0.000	0.000	0.000
0.412493	0.049921	-0.550484	-0.615672	0.500000	0.000	-20.000	0.000	0.000	0.000
0.412493	0.048361	-0.552521	-0.615672	0.500000	0.000	-20.000	0.000	0.000	0.000
0.412493	0.049141	-0.551502	-0.615672	0.500000	0.000	-20.000	0.000	0.000	0.000
0.412493	0.049141	-0.551502	-0.615672	0.500000	0.000	-20.000	0.000	0.000	0.000
0.412493	0.049141	-0.551502	-0.615672	0.500000	0.000	-20.000	0.000	0.000	0.000
0.412493	0.049141	-0.551502	-0.615672	0.500000	0.000	-20.000	0.000	0.000	0.000
0.412493	0.049141	-0.551502	-0.615672	0.500000	0.000	-20.000	0.000	0.000	0.000
0.412493	0.049141	-0.551502	-0.615672	0.500000	0.000	-20.000	0.000	0.000	0.000
0.412493	0.049141	-0.551502	-0.615672	0.500000	0.000	-20.000	0.000	0.000	0.000
0.412493	0.049141	-0.551502	-0.615672	0.500000	0.000	-20.000	0.000	0.000	0.000
0.412493	0.049141	-0.551502	-0.615672	0.500000	0.000	-20.000	0.000	0.000	0.000
0.412493	0.049141	-0.551502	-0.615672	0.500000	0.000	-20.000	0.000	0.000	0.000
0.412493	0.049141	-0.551502	-0.615672	0.500000	0.000	-20.000	0.000	0.000	0.000
0.412493	0.049141	-0.551502	-0.615672	0.500000	0.000	-20.000	0.000	0.000	0.000
0.412493	0.049921	-0.550484	-0.615672	0.500000	0.000	-20.000	0.000	0.000	0.000
0.412493	0.049141	-0.551502	-0.615672	0.500000	0.000	-20.000	0.000	0.000	0.000
0.412493	0.049141	-0.551502	-0.615672	0.500000	0.000	-20.000	0.000	0.000	0.000
0.412493	0.049921	-0.550484	-0.615672	0.500000	0.000	-20.000	0.000	0.000	0.000
0.412493	0.049921	-0.550484	-0.615672	0.500000	0.000	-20.000	0.000	0.000	0.000
0.412493	0.049141	-0.551502	-0.615672	0.500000	0.000	-20.000	0.000	0.000	0.000
0.412493	0.049141	-0.551502	-0.615672	0.500000	0.000	-20.000	0.000	0.000	0.000
0.412493	0.049141	-0.551502	-0.615672	0.500000	0.000	-20.000	0.000	0.000	0.000
0.412493	0.049141	-0.551502	-0.615672	0.500000	0.000	-20.000	0.000	0.000	0.000
0.412493	0.049141	-0.551502	-0.615672	0.500000	0.000	-20.000	0.000	0.000	0.000
0.412493	0.049141	-0.551502	-0.615672	0.500000	0.000	-20.000	0.000	0.000	0.000
0.412493	0.049141	-0.551502	-0.615672	0.500000	0.000	-20.000	0.000	0.000	0.000
0.412493	0.049141	-0.551502	-0.615672	0.500000	0.000	-20.000	0.000	0.000	0.000
0.412493	0.049141	-0.551502	-0.615672	0.500000	0.000	-20.000	0.000	0.000	0.000
0.412493	0.049141	-0.551502	-0.615672	0.500000	0.000	-20.000	0.000	0.000	0.000
0.412493	0.049141	-0.551502	-0.615672	0.500000	0.000	-20.000	0.000	0.000	0.000
0.412493	0.049921	-0.550484	-0.615672	0.500000	0.000	-20.000	0.000	0.000	0.000
0.412493	0.049141	-0.551502	-0.615672	0.500000	0.000	-20.000	0.000	0.000	0.000
0.412493	0.049921	-0.550484	-0.615672	0.500000	0.000	-20.000	0.000	0.000	0.000
0.412493	0.049141	-0.551502	-0.615672	0.500000	0.000	-20.000	0.000	0.000	0.000
0.412493	0.048361	-0.552521	-0.615672	0.500000	0.000	-20.000	0.000	0.000	0.000
0.412493	0.049921	-0.550484	-0.615672	0.500000	0.000	-20.000	0.000	0.000	0.000
0.412493	0.049141	-0.551502	-0.615672	0.500000	0.000	-20.000	0.000	0.000	0.000
0.412493	0.048361	-0.552521	-0.615672	0.500000	0.000	-20.000	0.000	0.000	0.000
0.412493	0.049141	-0.551502	-0.615672	0.500000	0.000	-20.000	0.000	0.000	0.000
0.412493	0.049141	-0.551502	-0.615672	0.500000	0.000	-20.000	0.000	0.000	0.000
0.412493	0.049141	-0.551502	-0.615672	0.500000	0.000	-20.000	0.000	0.000	0.000
0.412493	0.049141	-0.551502	-0.615672	0.500000	0.000	-20.000	0.000	0.000	0.000
0.412493	0.048361	-0.552521	-0.615672	0.500000	0.000	-20.000	0.000	0.000	0.000
0.412493	0.049141	-0.551502	-0.615672	0.500000	0.000	-20.000	0.000	0.000	0.000
0.412493	0.049921	-0.550484	-0.615672	0.500000	0.000	-20.000	0.000	0.000	0.000
0.412493	0.049141	-0.551502	-0.615672	0.500000	0.000	-20.000	0.000	0.000	0.000
0.412493	0.049141	-0.551502	-0.615672	0.500000	0.000	-20.000	0.000	0.000	0.000
0.412493	0.049141	-0.551502	-0.615672	0.500000	0.000	-20.000	0.000	0.000	0.000
0.412493	0.049921	-0.550484	-0.615672	0.500000	0.000	-20.000	0.000	0.000	0.000
0.412493	0.049141	-0.551502	-0.615672	0.500000	0.000	-20.000	0.000	0.000	0.000
0.412493	0.049141	-0.551502	-0.615672	0.500000	0.000	-20.000	0.000	0.000	0.000
0.412493	0.049141	-0.551502	-0.615672	0.500000	0.000	-20.000	0.000	0.000	0.000
0.412493	0.049141	-0.551502	-0.615672	0.500000	0.000	-20.000	0.000	0.000	0.000
0.412493	0.049141	-0.551502	-0.615672	0.500000	0.000	-20.000	0.000	0.000	0.000
0.412493	0.049921	-0.550484	-0.615672	0.500000	0.000	-20.000	0.000	0.000	0.000
0.412493	0.049921	-0.550484	-0.615672	0.500000	0.000	-20.000	0.000	0.000	0.000
0.412493	0.049141	-0.551502	-0.615672	0.500000	0.000	-20.000	0.000	0.000	0.000
0.412493	0.049141	-0.551502	-0.615672	0.500000	0.000	-20.000	0.000	0.000	0.000
0.412493	0.049141	-0.551502	-0.615672	0.500000	0.000	-20.000	0.000	0.000	0.000
0.412493	0.049141	-0.551502	-0.615672	0.500000	0.000	-20.000	0.000	0.000	0.000
0.000000	0.051481	-0.548447	-0.615672	0.500000	0.000	-19.000	0.000	0.000	0.000
0.000000	0.053041	-0.546410	-0.615672	0.500000	0.000	-19.000	0.000	0.000	0.000
0.000000	0.052261	-0.547428	-0.615672	0.500000	0.000	-19.000	0.000	0.000	0.000
0.000000	0.051481	-0.548447	-0.615672	0.500000	0.000	-19.000	0.000	0.000	0.000
0.000000	0.052261	-0.547428	-0.615672	0.500000	0.000	-19.000	0.000	0.000	0.000
0.000000	0.051481	-0.548447	-0.615672	0.500000	0.000	-19.000	0.000	0.000	0.000
0.000000	0.052261	-0.547428	-0.615672	0.500000	0.000	-19.000	0.000	0.000	0.000
0.000000	0.052261	-0.547428	-0.615672	0.500000	0.000	-19.000	0.000	0.000	0.000
0.000000	0.052261	-0.547428	-0.615672	0.500000	0.000	-19.000	0.000	0.000	0.000
0.000000	0.052261	-0.547428	-0.615672	0.500000	0.000	-19.000	0.000	0.000	0.000
0.000000	0.052261	-0.547428	-0.615672	0.500000	0.000	-19.000	0.000	0.000	0.000
0.000000	0.051481	-0.548447	-0.615672	0.500000	0.000	-19.000	0.000	0.000	0.000
0.000000	0.052261	-0.547428	-0.615672	0.500000	0.000	-19.000	0.000	0.000	0.000
0.000000	0.051481	-0.548447	-0.615672	0.500000	0.000	-19.000	0.000	0.000	0.000
0.000000	0.052261	-0.547428	-0.615672	0.500000	0.000	-19.000	0.000	0.000	0.000
0.000000	0.051481	-0.548447	-0.615672	0.500000	0.000	-19.000	0.000	0.000	0.000
0.000000	0.051481	-0.548447	-0.615672	0.500000	0.000	-19.000	0.000	0.000	0.000
0.000000	0.053041	-0.546410	-0.615672	0.500000	0.000	-19.000	0.000	0.000	0.000
0.000000	0.052261	-0.547428	-0.615672	0.500000	0.000	-19.000	0.000	0.000	0.000
0.000000	0.052261	-0.547428	-0.615672	0.500000	0.000	-19.000	0.000	0.000	0.000
0.000000	0.051481	-0.548447	-0.615672	0.500000	0.000	-19.000	0.000	0.000	0.000
0.000000	0.053041	-0.546410	-0.615672	0.500000	0.000	-19.000	0.000	0.000	0.000
0.000000	0.051481	-0.548447	-0.615672	0.500000	0.000	-19.000	0.000	0.000	0.000
0.000000	0.052261	-0.547428	-0.615672	0.500000	0.000	-19.000	0.000	0.000	0.000
0.000000	0.052261	-0.547428	-0.615672	0.500000	0.000	-19.000	0.000	0.000	0.000
0.000000	0.052261	-0.547428	-0.615672	0.500000	0.000	-19.000	0.000	0.000	0.000
0.000000	0.052261	-0.547428	-0.615672	0.500000	0.000	-19.000	0.000	0.000	0.000
0.000000	0.052261	-0.547428	-0.615672	0.500000	0.000	-19.000	0.000	0.000	0.000
0.000000	0.052261	-0.547428	-0.615672	0.500000	0.000	-19.000	0.000	0.000	0.000
0.000000	0.052261	-0.547428	-0.615672	0.500000	0.000	-19.000	0.000	0.000	0.000
0.000000	0.052261	-0.547428	-0.615672	0.500000	0.000	-19.000	0.000	0.000	0.000
0.000000	0.052261	-0.547428	-0.615672	0.500000	0.000	-19.000	0.000	0.000	0.000
0.000000	0.051481	-0.548447	-0.615672	0.500000	0.000	-19.000	0.000	0.000	0.000
0.000000	0.052261	-0.547428	-0.615672	0.500000	0.000	-19.000	0.000	0.000	0.000
0.000000	0.052261	-0.547428	-0.615672	0.500000	0.000	-19.000	0.000	0.000	0.000
0.000000	0.052261	-0.547428	-0.615672	0.500000	0.000	-19.000	0.000	0.000	0.000
0.000000	0.051481	-0.548447	-0.615672	0.500000	0.000	-19.000	0.000	0.000	0.000
0.000000	0.052261	-0.547428	-0.615672	0.500000	0.000	-19.000	0.000	0.000	0.000
0.000000	0.052261	-0.547428	-0.615672	0.500000	0.000	-19.000	0.000	0.000	0.000
0.000000	0.052261	-0.547428	-0.615672	0.500000	0.000	-19.000	0.000	0.000	0.000
0.000000	0.052261	-0.547428	-0.615672	0.500000	0.000	-19.000	0.000	0.000	0.000
0.000000	0.052261	-0.547428	-0.615672	0.500000	0.000	-19.000	0.000	0.000	0.000
0.000000	0.052261	-0.547428	-0.615672	0.500000	0.000	-19.000	0.000	0.000	0.000
0.000000	0.052261	-0.547428	-0.615672	0.500000	0.000	-19.000	0.000	0.000	0.000
0.000000	0.052261	-0.547428	-0.615672	0.500000	0.000	-19.000	0.000	0.000	0.000
0.000000	0.052261	-0.547428	-0.615672	0.500000	0.000	-19.000	0.000	0.000	0.000
0.000000	0.052261	-0.547428	-0.615672	0.500000	0.000	-19.000	0.000	0.000	0.000
0.000000	0.052261	-0.547428	-0.615672	0.500000	0.000	-19.000	0.000	0.000	0.000
0.000000	0.051481	-0.548447	-0.615672	0.500000	0.000	-19.000	0.000	0.000	0.000
0.000000	0.051481	-0.548447	-0.615672	0.500000	0.000	-19.000	0.000	0.000	0.000
0.000000	0.051481	-0.548447	-0.615672	0.500000	0.000	-19.000	0.000	0.000	0.000
0.000000	0.052261	-0.547428	-0.615672	0.500000	0.000	-19.000	0.000	0.000	0.000
0.000000	0.052261	-0.547428	-0.615672	0.500000	0.000	-19.000	0.000	0.000	0.000
0.000000	0.052261	-0.547428	-0.615672	0.500000	0.000	-19.000	0.000	0.000	0.000
0.000000	0.052261	-0.547428	-0.615672	0.500000	0.000	-19.000	0.000	0.000	0.000
0.000000	0.051481	-0.548447	-0.615672	0.500000	0.000	-19.000	0.000	0.000	0.000
0.000000	0.053041	-0.546410	-0.615672	0.500000	0.000	-19.000	0.000	0.000	0.000
0.000000	0.052261	-0.547428	-0.615672	0.500000	0.000	-19.000	0.000	0.000	0.000
0.000000	0.051481	-0.548447	-0.615672	0.500000	0.000	-19.000	0.000	0.000	0.000
0.000000	0.052261	-0.547428	-0.615672	0.500000	0.000	-19.000	0.000	0.000	0.000
0.000000	0.051481	-0.548447	-0.615672	0.500000	0.000	-19.000	0.000	0.000	0.000
0.000000	0.052261	-0.547428	-0.615672	0.500000	0.000	-19.000	0.000	0.000	0.000
0.000000	0.052261	-0.547428	-0.615672	0.500000	0.000	-19.000	0.000	0.000	0.000
0.000000	0.052261	-0.547428	-0.615672	0.500000	0.000	-19.000	0.000	0.000	0.000
0.000000	0.052261	-0.547428	-0.615672	0.500000	0.000	-19.000	0.000	0.000	0.000
0.000000	0.051481	-0.548447	-0.615672	0.500000	0.000	-19.000	0.000	0.000	0.000
0.000000	0.052261	-0.547428	-0.615672	0.500000	0.000	-19.000	0.000	0.000	0.000
0.000000	0.052261	-0.547428	-0.615672	0.500000	0.000	-19.000	0.000	0.000	0.000
0.000000	0.051481	-0.548447	-0.615672	0.500000	0.000	-19.000	0.000	0.000	0.000
0.000000	0.051481	-0.548447	-0.615672	0.500000	0.000	-19.000	0.000	0.000	0.000
0.000000	0.051481	-0.548447	-0.615672	0.500000	0.000	-19.000	0.000	0.000	0.000
0.000000	0.051481	-0.548447	-0.615672	0.500000	0.000	-19.000	0.000	0.000	0.000
0.000000	0.052261	-0.547428	-0.615672	0.500000	0.000	-19.000	0.000	0.000	0.000
0.000000	0.052261	-0.547428	-0.615672	0.500000	0.000	-19.000	0.000	0.000	0.000
0.000000	0.051481	-0.548447	-0.615672	0.500000	0.000	-19.000	0.000	0.000	0.000
0.000000	0.051481	-0.548447	-0.615672	0.500000	0.000	-19.000	0.000	0.000	0.000
0.000000	0.051481	-0.548447	-0.615672	0.500000	0.000	-19.000	0.000	0.000	0.000
0.000000	0.052261	-0.547428	-0.615672	0.500000	0.000	-19.000	0.000	0.000	0.000
0.000000	0.052261	-0.547428	-0.615672	0.500000	0.000	-19.000	0.000	0.000	0.000
0.000000	0.052261	-0.547428	-0.615672	0.500000	0.000	-19.000	0.000	0.000	0.000
0.000000	0.052261	-0.547428	-0.615672	0.500000	0.000	-19.000	0.000	0.000	0.000
0.000000	0.051481	-0.548447	-0.615672	0.500000	0.000	-19.000	0.000	0.000	0.000
0.000000	0.051481	-0.548447	-0.615672	0.500000	0.000	-19.000	0.000	0.000	0.000
0.000000	0.052261	-0.547428	-0.615672	0.500000	0.000	-19.000	0.000	0.000	0.000
0.000000	0.051481	-0.548447	-0.615672	0.500000	0.000	-19.000	0.000	0.000	0.000
0.000000	0.051481	-0.548447	-0.615672	0.500000	0.000	-19.000	0.000	0.000	0.000
0.000000	0.051481	-0.548447	-0.615672	0.500000	0.000	-19.000	0.000	0.000	0.000
0.000000	0.052261	-0.547428	-0.615672	0.500000	0.000	-19.000	0.000	0.000	0.000
0.000000	0.051481	-0.548447	-0.615672	0.500000	0.000	-19.000	0.000	0.000	0.000
0.000000	0.052261	-0.547428	-0.615672	0.500000	0.000	-19.000	0.000	0.000	0.000
0.000000	0.052261	-0.547428	-0.615672	0.500000	0.000	-19.000	0.000	0.000	0.000
0.000000	0.052261	-0.547428	-0.615672	0.500000	0.000	-19.000	0.000	0.000	0.000
0.000000	0.051481	-0.548447	-0.615672	0.500000	0.000	-19.000	0.000	0.000	0.000
0.000000	0.052261	-0.547428	-0.615672	0.500000	0.000	-19.000	0.000	0.000	0.000
0.000000	0.052261	-0.547428	-0.615672	0.500000	0.000	-19.000	0.000	0.000	0.000
0.000000	0.052261	-0.547428	-0.615672	0.500000	0.000	-19.000	0.000	0.000	0.000
0.000000	0.051481	-0.548447	-0.615672	0.500000	0.000	-19.000	0.000	0.000	0.000
0.000000	0.051481	-0.548447	-0.615672	0.500000	0.000	-19.000	0.000	0.000	0.000
0.000000	0.052261	-0.547428	-0.615672	0.500000	0.000	-19.000	0.000	0.000	0.000
0.000000	0.051481	-0.548447	-0.615672	0.500000	0.000	-19.000	0.000	0.000	0.000
0.101398	0.050701	-0.549465	-0.615672	0.500000	0.000	-19.000	0.000	0.000	0.000
0.101398	0.052261	-0.547428	-0.615672	0.500000	0.000	-19.000	0.000	0.000	0.000
0.101398	0.051481	-0.548447	-0.615672	0.500000	0.000	-19.000	0.000	0.000	0.000
0.101398	0.052261	-0.547428	-0.615672	0.500000	0.000	-19.000	0.000	0.000	0.000
0.101398	0.052261	-0.547428	-0.615672	0.500000	0.000	-19.000	0.000	0.000	0.000
0.101398	0.052261	-0.547428	-0.615672	0.500000	0.000	-19.000	0.000	0.000	0.000
0.101398	0.051481	-0.548447	-0.615672	0.500000	0.000	-19.000	0.000	0.000	0.000
0.101398	0.052261	-0.547428	-0.615672	0.500000	0.000	-19.000	0.000	0.000	0.000
0.101398	0.052261	-0.547428	-0.615672	0.500000	0.000	-19.000	0.000	0.000	0.000
0.101398	0.051481	-0.548447	-0.615672	0.500000	0.000	-19.000	0.000	0.000	0.000
0.101398	0.052261	-0.547428	-0.615672	0.500000	0.000	-19.000	0.000	0.000	0.000
0.101398	0.051481	-0.548447	-0.615672	0.500000	0.000	-19.000	0.000	0.000	0.000
0.101398	0.052261	-0.547428	-0.615672	0.500000	0.000	-19.000	0.000	0.000	0.000
0.101398	0.052261	-0.547428	-0.615672	0.500000	0.000	-19.000	0.000	0.000	0.000
0.101398	0.051481	-0.548447	-0.615672	0.500000	0.000	-19.000	0.000	0.000	0.000
0.101398	0.051481	-0.548447	-0.615672	0.500000	0.000	-19.000	0.000	0.000	0.000
0.101398	0.051481	-0.548447	-0.615672	0.500000	0.000	-19.000	0.000	0.000	0.000
0.101398	0.052261	-0.547428	-0.615672	0.500000	0.000	-19.000	0.000	0.000	0.000
0.101398	0.052261	-0.547428	-0.615672	0.500000	0.000	-19.000	0.000	0.000	0.000
0.101398	0.052261	-0.547428	-0.615672	0.500000	0.000	-19.000	0.000	0.000	0.000
0.101398	0.053041	-0.546410	-0.615672	0.500000	0.000	-19.000	0.000	0.000	0.000
0.101398	0.052261	-0.547428	-0.615672	0.500000	0.000	-19.000	0.000	0.000	0.000
0.101398	0.052261	-0.547428	-0.615672	0.500000	0.000	-19.000	0.000	0.000	0.000
0.101398	0.053041	-0.546410	-0.615672	0.500000	0.000	-19.000	0.000	0.000	0.000
0.101398	0.052261	-0.547428	-0.615672	0.500000	0.000	-19.000	0.000	0.000	0.000
0.101398	0.052261	-0.547428	-0.615672	0.500000	0.000	-19.000	0.000	0.000	0.000
0.101398	0.051481	-0.548447	-0.615672	0.500000	0.000	-19.000	0.000	0.000	0.000
0.101398	0.052261	-0.547428	-0.615672	0.500000	0.000	-19.000	0.000	0.000	0.000
0.101398	0.052261	-0.547428	-0.615672	0.500000	0.000	-19.000	0.000	0.000	0.000
0.101398	0.051481	-0.548447	-0.615672	0.500000	0.000	-19.000	0.000	0.000	0.000
0.101398	0.052261	-0.547428	-0.615672	0.500000	0.000	-19.000	0.000	0.000	0.000
0.101398	0.051481	-0.548447	-0.615672	0.500000	0.000	-19.000	0.000	0.000	0.000
0.101398	0.052261	-0.547428	-0.615672	0.500000	0.000	-19.000	0.000	0.000	0.000
0.101398	0.052261	-0.547428	-0.615672	0.500000	0.000	-19.000	0.000	0.000	0.000
0.101398	0.051481	-0.548447	-0.615672	0.500000	0.000	-19.000	0.000	0.000	0.000
0.101398	0.052261	-0.547428	-0.615672	0.500000	0.000	-19.000	0.000	0.000	0.000
0.101398	0.052261	-0.547428	-0.615672	0.500000	0.000	-19.000	0.000	0.000	0.000
0.101398	0.052261	-0.547428	-0.615672	0.500000	0.000	-19.000	0.000	0.000	0.000
0.101398	0.052261	-0.547428	-0.615672	0.500000	0.000	-19.000	0.000	0.000	0.000
0.101398	0.051481	-0.548447	-0.615672	0.500000	0.000	-19.000	0.000	0.000	0.000
0.101398	0.052261	-0.547428	-0.615672	0.500000	0.000	-19.000	0.000	0.000	0.000
0.101398	0.051481	-0.548447	-0.615672	0.500000	0.000	-19.000	0.000	0.000	0.000
0.101398	0.052261	-0.547428	-0.615672	0.500000	0.000	-19.000	0.000	0.000	0.000
0.101398	0.052261	-0.547428	-0.615672	0.500000	0.000	-19.000	0.000	0.000	0.000
0.101398	0.052261	-0.547428	-0.615672	0.500000	0.000	-19.000	0.000	0.000	0.000
0.101398	0.051481	-0.548447	-0.615672	0.500000	0.000	-19.000	0.000	0.000	0.000
0.101398	0.052261	-0.547428	-0.615672	0.500000	0.000	-19.000	0.000	0.000	0.000
0.101398	0.051481	-0.548447	-0.615672	0.500000	0.000	-19.000	0.000	0.000	0.000
0.101398	0.051481	-0.548447	-0.615672	0.500000	0.000	-19.000	0.000	0.000	0.000
0.101398	0.051481	-0.548447	-0.615672	0.500000	0.000	-19.000	0.000	0.000	0.000
0.101398	0.052261	-0.547428	-0.615672	0.500000	0.000	-19.000	0.000	0.000	0.000
0.101398	0.052261	-0.547428	-0.615672	0.500000	0.000	-19.000	0.000	0.000	0.000
0.101398	0.051481	-0.548447	-0.615672	0.500000	0.000	-19.000	0.000	0.000	0.000
0.101398	0.052261	-0.547428	-0.615672	0.500000	0.000	-19.000	0.000	0.000	0.000
0.101398	0.052261	-0.547428	-0.615672	0.500000	0.000	-19.000	0.000	0.000	0.000
0.101398	0.051481	-0.548447	-0.615672	0.500000	0.000	-19.000	0.000	0.000	0.000
0.101398	0.052261	-0.547428	-0.615672	0.500000	0.000	-19.000	0.000	0.000	0.000
0.101398	0.051481	-0.548447	-0.615672	0.500000	0.000	-19.000	0.000	0.000	0.000
0.101398	0.051481	-0.548447	-0.615672	0.500000	0.000	-19.000	0.000	0.000	0.000
0.101398	0.052261	-0.547428	-0.615672	0.500000	0.000	-19.000	0.000	0.000	0.000
0.101398	0.052261	-0.547428	-0.615672	0.500000	0.000	-19.000	0.000	0.000	0.000
0.101398	0.052261	-0.547428	-0.615672	0.500000	0.000	-19.000	0.000	0.000	0.000
0.101398	0.051481	-0.548447	-0.615672	0.500000	0.000	-19.000	0.000	0.000	0.000
0.101398	0.051481	-0.548447	-0.615672	0.500000	0.000	-19.000	0.000	0.000	0.000
0.101398	0.052261	-0.547428	-0.615672	0.500000	0.000	-19.000	0.000	0.000	0.000
0.101398	0.053041	-0.546410	-0.615672	0.500000	0.000	-19.000	0.000	0.000	0.000
0.101398	0.052261	-0.547428	-0.615672	0.500000	0.000	-19.000	0.000	0.000	0.000
0.101398	0.052261	-0.547428	-0.615672	0.500000	0.000	-19.000	0.000	0.000	0.000
0.101398	0.051481	-0.548447	-0.615672	0.500000	0.000	-19.000	0.000	0.000	0.000
0.101398	0.052261	-0.547428	-0.615672	0.500000	0.000	-19.000	0.000	0.000	0.000
0.101398	0.051481	-0.548447	-0.615672	0.500000	0.000	-19.000	0.000	0.000	0.000
0.101398	0.052261	-0.547428	-0.615672	0.500000	0.000	-19.000	0.000	0.000	0.000
0.101398	0.051481	-0.548447	-0.615672	0.500000	0.000	-19.000	0.000	0.000	0.000
0.101398	0.052261	-0.547428	-0.615672	0.500000	0.000	-19.000	0.000	0.000	0.000
0.101398	0.052261	-0.547428	-0.615672	0.500000	0.000	-19.000	0.000	0.000	0.000
0.101398	0.052261	-0.547428	-0.615672	0.500000	0.000	-19.000	0.000	0.000	0.000
0.101398	0.051481	-0.548447	-0.615672	0.500000	0.000	-19.000	0.000	0.000	0.000
0.101398	0.052261	-0.547428	-0.615672	0.500000	0.000	-19.000	0.000	0.000	0.000
0.101398	0.052261	-0.547428	-0.615672	0.500000	0.000	-19.000	0.000	0.000	0.000
0.101398	0.052261	-0.547428	-0.615672	0.500000	0.000	-19.000	0.000	0.000	0.000
0.101398	0.052261	-0.547428	-0.615672	0.500000	0.000	-19.000	0.000	0.000	0.000
0.101398	0.052261	-0.547428	-0.615672	0.500000	0.000	-19.000	0.000	0.000	0.000
0.101398	0.051481	-0.548447	-0.615672	0.500000	0.000	-19.000	0.000	0.000	0.000
0.101398	0.051481	-0.548447	-0.615672	0.500000	0.000	-19.000	0.000	0.000	0.000
0.101398	0.052261	-0.547428	-0.615672	0.500000	0.000	-19.000	0.000	0.000	0.000
0.101398	0.052261	-0.547428	-0.615672	0.500000	0.000	-19.000	0.000	0.000	0.000
0.101398	0.052261	-0.547428	-0.615672	0.500000	0.000	-19.000	0.000	0.000	0.000
0.101398	0.052261	-0.547428	-0.615672	0.500000	0.000	-19.000	0.000	0.000	0.000
0.101398	0.052261	-0.547428	-0.615672	0.500000	0.000	-19.000	0.000	0.000	0.000
0.101398	0.052261	-0.547428	-0.615672	0.500000	0.000	-19.000	0.000	0.000	0.000
0.101398	0.051481	-0.548447	-0.615672	0.500000	0.000	-19.000	0.000	0.000	0.000
0.101398	0.052261	-0.547428	-0.615672	0.500000	0.000	-19.000	0.000	0.000	0.000
0.101398	0.049921	-0.550484	-0.615672	0.500000	0.000	-19.000	0.000	0.000	0.000
0.101398	0.052261	-0.547428	-0.615672	0.500000	0.000	-19.000	0.000	0.000	0.000
0.101398	0.052261	-0.547428	-0.615672	0.500000	0.000	-19.000	0.000	0.000	0.000
0.101398	0.052261	-0.547428	-0.615672	0.500000	0.000	-19.000	0.000	0.000	0.000
0.101398	0.051481	-0.548447	-0.615672	0.500000	0.000	-19.000	0.000	0.000	0.000
0.101398	0.051481	-0.548447	-0.615672	0.500000	0.000	-19.000	0.000	0.000	0.000
0.101398	0.051481	-0.548447	-0.615672	0.500000	0.000	-19.000	0.000	0.000	0.000
0.101398	0.051481	-0.548447	-0.615672	0.500000	0.000	-19.000	0.000	0.000	0.000
0.203442	0.051481	-0.548447	-0.615672	0.500000	0.000	-19.000	0.000	0.000	0.000
0.203442	0.052261	-0.547428	-0.615672	0.500000	0.000	-19.000	0.000	0.000	0.000
0.203442	0.052261	-0.547428	-0.615672	0.500000	0.000	-19.000	0.000	0.000	0.000
0.203442	0.052261	-0.547428	-0.615672	0.500000	0.000	-19.000	0.000	0.000	0.000
0.203442	0.052261	-0.547428	-0.615672	0.500000	0.000	-19.000	0.000	0.000	0.000
0.203442	0.052261	-0.547428	-0.615672	0.500000	0.000	-19.000	0.000	0.000	0.000
0.203442	0.051481	-0.548447	-0.615672	0.500000	0.000	-19.000	0.000	0.000	0.000
0.203442	0.052261	-0.547428	-0.615672	0.500000	0.000	-19.000	0.000	0.000	0.000
0.203442	0.051481	-0.548447	-0.615672	0.500000	0.000	-19.000	0.000	0.000	0.000
0.203442	0.052261	-0.547428	-0.615672	0.500000	0.000	-19.000	0.000	0.000	0.000
0.203442	0.052261	-0.547428	-0.615672	0.500000	0.000	-19.000	0.000	0.000	0.000
0.203442	0.052261	-0.547428	-0.615672	0.500000	0.000	-19.000	0.000	0.000	0.000
0.203442	0.052261	-0.547428	-0.615672	0.500000	0.000	-19.000	0.000	0.000	0.000
0.203442	0.052261	-0.547428	-0.615672	0.500000	0.000	-19.000	0.000	0.000	0.000
0.203442	0.053041	-0.546410	-0.615672	0.500000	0.000	-19.000	0.000	0.000	0.000
0.203442	0.053041	-0.546410	-0.615672	0.500000	0.000	-19.000	0.000	0.000	0.000
0.203442	0.052261	-0.547428	-0.615672	0.500000	0.000	-19.000	0.000	0.000	0.000
0.203442	0.051481	-0.548447	-0.615672	0.500000	0.000	-19.000	0.000	0.000	0.000
0.203442	0.051481	-0.548447	-0.615672	0.500000	0.000	-19.000	0.000	0.000	0.000
0.203442	0.052261	-0.547428	-0.615672	0.500000	0.000	-19.000	0.000	0.000	0.000
0.203442	0.052261	-0.547428	-0.615672	0.500000	0.000	-19.000	0.000	0.000	0.000
0.203442	0.052261	-0.547428	-0.615672	0.500000	0.000	-19.000	0.000	0.000	0.000
0.203442	0.051481	-0.548447	-0.615672	0.500000	0.000	-19.000	0.000	0.000	0.000
0.203442	0.051481	-0.548447	-0.615672	0.500000	0.000	-19.000	0.000	0.000	0.000
0.203442	0.051481	-0.548447	-0.615672	0.500000	0.000	-19.000	0.000	0.000	0.000
0.203442	0.052261	-0.547428	-0.615672	0.500000	0.000	-19.000	0.000	0.000	0.000
0.203442	0.051481	-0.548447	-0.615672	0.500000	0.000	-19.000	0.000	0.000	0.000
0.203442	0.051481	-0.548447	-0.615672	0.500000	0.000	-19.000	0.000	0.000	0.000
0.203442	0.052261	-0.547428	-0.615672	0.500000	0.000	-19.000	0.000	0.000	0.000
0.203442	0.051481	-0.548447	-0.615672	0.500000	0.000	-19.000	0.000	0.000	0.000
0.203442	0.052261	-0.547428	-0.615672	0.500000	0.000	-19.000	0.000	0.000	0.000
0.203442	0.051481	-0.548447	-0.615672	0.500000	0.000	-19.000	0.000	0.000	0.000
0.203442	0.052261	-0.547428	-0.615672	0.500000	0.000	-19.000	0.000	0.000	0.000
0.203442	0.052261	-0.547428	-0.615672	0.500000	0.000	-19.000	0.000	0.000	0.000
0.203442	0.051481	-0.548447	-0.615672	0.500000	0.000	-19.000	0.000	0.000	0.000
0.203442	0.052261	-0.547428	-0.615672	0.500000	0.000	-19.000	0.000	0.000	0.000
0.203442	0.051481	-0.548447	-0.615672	0.500000	0.000	-19.000	0.000	0.000	0.000
0.203442	0.053041	-0.546410	-0.615672	0.500000	0.000	-19.000	0.000	0.000	0.000
0.203442	0.051481	-0.548447	-0.615672	0.500000	0.000	-19.000	0.000	0.000	0.000
0.203442	0.051481	-0.548447	-0.615672	0.500000	0.000	-19.000	0.000	0.000	0.000
0.203442	0.051481	-0.548447	-0.615672	0.500000	0.000	-19.000	0.000	0.000	0.000
0.203442	0.052261	-0.547428	-0.615672	0.500000	0.000	-19.000	0.000	0.000	0.000
0.203442	0.051481	-0.548447	-0.615672	0.500000	0.000	-19.000	0.000	0.000	0.000
0.203442	0.051481	-0.548447	-0.615672	0.500000	0.000	-19.000	0.000	0.000	0.000
0.203442	0.051481	-0.548447	-0.615672	0.500000	0.000	-19.000	0.000	0.000	0.000
0.203442	0.052261	-0.547428	-0.615672	0.500000	0.000	-19.000	0.000	0.000	0.000
0.203442	0.052261	-0.547428	-0.615672	0.500000	0.000	-19.000	0.000	0.000	0.000
0.203442	0.052261	-0.547428	-0.615672	0.500000	0.000	-19.000	0.000	0.000	0.000
0.203442	0.051481	-0.548447	-0.615672	0.500000	0.000	-19.000	0.000	0.000	0.000
0.203442	0.052261	-0.547428	-0.615672	0.500000	0.000	-19.000	0.000	0.000	0.000
0.203442	0.052261	-0.547428	-0.615672	0.500000	0.000	-19.000	0.000	0.000	0.000
0.203442	0.052261	-0.547428	-0.615672	0.500000	0.000	-19.000	0.000	0.000	0.000
0.203442	0.051481	-0.548447	-0.615672	0.500000	0.000	-19.000	0.000	0.000	0.000
0.203442	0.052261	-0.547428	-0.615672	0.500000	0.000	-19.000	0.000	0.000	0.000
0.203442	0.051481	-0.548447	-0.615672	0.500000	0.000	-19.000	0.000	0.000	0.000
0.203442	0.052261	-0.547428	-0.615672	0.500000	0.000	-19.000	0.000	0.000	0.000
0.203442	0.051481	-0.548447	-0.615672	0.500000	0.000	-19.000	0.000	0.000	0.000
0.203442	0.052261	-0.547428	-0.615672	0.500000	0.000	-19.000	0.000	0.000	0.000
0.203442	0.051481	-0.548447	-0.615672	0.500000	0.000	-19.000	0.000	0.000	0.000
0.203442	0.052261	-0.547428	-0.615672	0.500000	0.000	-19.000	0.000	0.000	0.000
0.203442	0.051481	-0.548447	-0.615672	0.500000	0.000	-19.000	0.000	0.000	0.000
0.203442	0.052261	-0.547428	-0.615672	0.500000	0.000	-19.000	0.000	0.000	0.000
0.203442	0.050701	-0.549465	-0.615672	0.500000	0.000	-19.000	0.000	0.000	0.000
0.203442	0.050701	-0.549465	-0.615672	0.500000	0.000	-19.000	0.000	0.000	0.000
0.203442	0.052261	-0.547428	-0.615672	0.500000	0.000	-19.000	0.000	0.000	0.000
0.203442	0.052261	-0.547428	-0.615672	0.500000	0.000	-19.000	0.000	0.000	0.000
0.203442	0.052261	-0.547428	-0.615672	0.500000	0.000	-19.000	0.000	0.000	0.000
0.203442	0.053041	-0.546410	-0.615672	0.500000	0.000	-19.000	0.000	0.000	0.000
0.203442	0.052261	-0.547428	-0.615672	0.500000	0.000	-19.000	0.000	0.000	0.000
0.203442	0.052261	-0.547428	-0.615672	0.500000	0.000	-19.000	0.000	0.000	0.000
0.203442	0.052261	-0.547428	-0.615672	0.500000	0.000	-19.000	0.000	0.000	0.000
0.203442	0.051481	-0.548447	-0.615672	0.500000	0.000	-19.000	0.000	0.000	0.000
0.203442	0.052261	-0.547428	-0.615672	0.500000	0.000	-19.000	0.000	0.000	0.000
0.203442	0.052261	-0.547428	-0.615672	0.500000	0.000	-19.000	0.000	0.000	0.000
0.203442	0.051481	-0.548447	-0.615672	0.500000	0.000	-19.000	0.000	0.000	0.000
0.203442	0.052261	-0.547428	-0.615672	0.500000	0.000	-19.000	0.000	0.000	0.000
0.203442	0.051481	-0.548447	-0.615672	0.500000	0.000	-19.000	0.000	0.000	0.000
0.203442	0.051481	-0.548447	-0.615672	0.500000	0.000	-19.000	0.000	0.000	0.000
0.203442	0.052261	-0.547428	-0.615672	0.500000	0.000	-19.000	0.000	0.000	0.000
0.203442	0.052261	-0.547428	-0.615672	0.500000	0.000	-19.000	0.000	0.000	0.000
0.203442	0.052261	-0.547428	-0.615672	0.500000	0.000	-19.000	0.000	0.000	0.000
0.203442	0.052261	-0.547428	-0.615672	0.500000	0.000	-19.000	0.000	0.000	0.000
0.203442	0.051481	-0.548447	-0.615672	0.500000	0.000	-19.000	0.000	0.000	0.000
0.203442	0.052261	-0.547428	-0.615672	0.500000	0.000	-19.000	0.000	0.000	0.000
0.203442	0.051481	-0.548447	-0.615672	0.500000	0.000	-19.000	0.000	0.000	0.000
0.203442	0.052261	-0.547428	-0.615672	0.500000	0.000	-19.000	0.000	0.000	0.000
0.203442	0.051481	-0.548447	-0.615672	0.500000	0.000	-19.000	0.000	0.000	0.000
0.203442	0.051481	-0.548447	-0.615672	0.500000	0.000	-19.000	0.000	0.000	0.000
0.203442	0.052261	-0.547428	-0.615672	0.500000	0.000	-19.000	0.000	0.000	0.000
0.203442	0.052261	-0.547428	-0.615672	0.500000	0.000	-19.000	0.000	0.000	0.000
0.203442	0.051481	-0.548447	-0.615672	0.500000	0.000	-19.000	0.000	0.000	0.000
0.203442	0.052261	-0.547428	-0.615672	0.500000	0.000	-19.000	0.000	0.000	0.000
0.203442	0.051481	-0.548447	-0.615672	0.500000	0.000	-19.000	0.000	0.000	0.000
0.203442	0.052261	-0.547428	-0.615672	0.500000	0.000	-19.000	0.000	0.000	0.000
0.203442	0.052261	-0.547428	-0.615672	0.500000	0.000	-19.000	0.000	0.000	0.000
0.203442	0.052261	-0.547428	-0.615672	0.500000	0.000	-19.000	0.000	0.000	0.000
0.203442	0.052261	-0.547428	-0.615672	0.500000	0.000	-19.000	0.000	0.000	0.000
0.203442	0.051481	-0.548447	-0.615672	0.500000	0.000	-19.000	0.000	0.000	0.000
0.203442	0.052261	-0.547428	-0.615672	0.500000	0.000	-19.000	0.000	0.000	0.000
0.203442	0.051481	-0.548447	-0.615672	0.500000	0.000	-19.000	0.000	0.000	0.000
0.308374	0.052261	-0.547428	-0.615672	0.500000	0.000	-19.000	0.000	0.000	0.000
0.308374	0.052261	-0.547428	-0.615672	0.500000	0.000	-19.000	0.000	0.000	0.000
0.308374	0.052261	-0.547428	-0.615672	0.500000	0.000	-19.000	0.000	0.000	0.000
0.308374	0.052261	-0.547428	-0.615672	0.500000	0.000	-19.000	0.000	0.000	0.000
0.308374	0.052261	-0.547428	-0.615672	0.500000	0.000	-19.000	0.000	0.000	0.000
0.308374	0.051481	-0.548447	-0.615672	0.500000	0.000	-19.000	0.000	0.000	0.000
0.308374	0.052261	-0.547428	-0.615672	0.500000	0.000	-19.000	0.000	0.000	0.000
0.308374	0.052261	-0.547428	-0.615672	0.500000	0.000	-19.000	0.000	0.000	0.000
0.308374	0.051481	-0.548447	-0.615672	0.500000	0.000	-19.000	0.000	0.000	0.000
0.308374	0.052261	-0.547428	-0.615672	0.500000	0.000	-19.000	0.000	0.000	0.000
0.308374	0.052261	-0.547428	-0.615672	0.500000	0.000	-19.000	0.000	0.000	0.000
0.308374	0.052261	-0.547428	-0.615672	0.500000	0.000	-19.000	0.000	0.000	0.000
0.308374	0.051481	-0.548447	-0.615672	0.500000	0.000	-19.000	0.000	0.000	0.000
0.308374	0.051481	-0.548447	-0.615672	0.500000	0.000	-19.000	0.000	0.000	0.000
0.308374	0.051481	-0.548447	-0.615672	0.500000	0.000	-19.000	0.000	0.000	0.000
0.308374	0.051481	-0.548447	-0.615672	0.500000	0.000	-19.000	0.000	0.000	0.000
0.308374	0.051481	-0.548447	-0.615672	0.500000	0.000	-19.000	0.000	0.000	0.000
0.308374	0.051481	-0.548447	-0.615672	0.500000	0.000	-19.000	0.000	0.000	0.000
0.308374	0.051481	-0.548447	-0.615672	0.500000	0.000	-19.000	0.000	0.000	0.000
0.308374	0.053041	-0.546410	-0.615672	0.500000	0.000	-19.000	0.000	0.000	0.000
0.308374	0.052261	-0.547428	-0.615672	0.500000	0.000	-19.000	0.000	0.000	0.000
0.308374	0.052261	-0.547428	-0.615672	0.500000	0.000	-19.000	0.000	0.000	0.000
0.308374	0.052261	-0.547428	-0.615672	0.500000	0.000	-19.000	0.000	0.000	0.000
0.308374	0.051481	-0.548447	-0.615672	0.500000	0.000	-19.000	0.000	0.000	0.000
0.308374	0.051481	-0.548447	-0.615672	0.500000	0.000	-19.000	0.000	0.000	0.000
0.308374	0.052261	-0.547428	-0.615672	0.500000	0.000	-19.000	0.000	0.000	0.000
0.308374	0.050701	-0.549465	-0.615672	0.500000	0.000	-19.000	0.000	0.000	0.000
0.308374	0.053041	-0.546410	-0.615672	0.500000	0.000	-19.000	0.000	0.000	0.000
0.308374	0.051481	-0.548447	-0.615672	0.500000	0.000	-19.000	0.000	0.000	0.000
0.308374	0.051481	-0.548447	-0.615672	0.500000	0.000	-19.000	0.000	0.000	0.000
0.308374	0.052261	-0.547428	-0.615672	0.500000	0.000	-19.000	0.000	0.000	0.000
0.308374	0.051481	-0.548447	-0.615672	0.500000	0.000	-19.000	0.000	0.000	0.000
0.308374	0.052261	-0.547428	-0.615672	0.500000	0.000	-19.000	0.000	0.000	0.000
0.308374	0.052261	-0.547428	-0.615672	0.500000	0.000	-19.000	0.000	0.000	0.000
0.308374	0.052261	-0.547428	-0.615672	0.500000	0.000	-19.000	0.000	0.000	0.000
0.308374	0.051481	-0.548447	-0.615672	0.500000	0.000	-19.000	0.000	0.000	0.000
0.308374	0.051481	-0.548447	-0.615672	0.500000	0.000	-19.000	0.000	0.000	0.000
0.308374	0.052261	-0.547428	-0.615672	0.500000	0.000	-19.000	0.000	0.000	0.000
0.308374	0.052261	-0.547428	-0.615672	0.500000	0.000	-19.000	0.000	0.000	0.000
0.308374	0.052261	-0.547428	-0.615672	0.500000	0.000	-19.000	0.000	0.000	0.000
0.308374	0.052261	-0.547428	-0.615672	0.500000	0.000	-19.000	0.000	0.000	0.000
0.308374	0.052261	-0.547428	-0.615672	0.500000	0.000	-19.000	0.000	0.000	0.000
0.308374	0.051481	-0.548447	-0.615672	0.500000	0.000	-19.000	0.000	0.000	0.000
0.308374	0.052261	-0.547428	-0.615672	0.500000	0.000	-19.000	0.000	0.000	0.000
0.308374	0.051481	-0.548447	-0.615672	0.500000	0.000	-19.000	0.000	0.000	0.000
0.308374	0.051481	-0.548447	-0.615672	0.500000	0.000	-19.000	0.000	0.000	0.000
0.308374	0.051481	-0.548447	-0.615672	0.500000	0.000	-19.000	0.000	0.000	0.000
0.308374	0.052261	-0.547428	-0.615672	0.500000	0.000	-19.000	0.000	0.000	0.000
0.308374	0.053041	-0.546410	-0.615672	0.500000	0.000	-19.000	0.000	0.000	0.000
0.308374	0.052261	-0.547428	-0.615672	0.500000	0.000	-19.000	0.000	0.000	0.000
0.308374	0.051481	-0.548447	-0.615672	0.500000	0.000	-19.000	0.000	0.000	0.000
0.308374	0.052261	-0.547428	-0.615672	0.500000	0.000	-19.000	0.000	0.000	0.000
0.308374	0.052261	-0.547428	-0.615672	0.500000	0.000	-19.000	0.000	0.000	0.000
0.308374	0.051481	-0.548447	-0.615672	0.500000	0.000	-19.000	0.000	0.000	0.000
0.308374	0.052261	-0.547428	-0.615672	0.500000	0.000	-19.000	0.000	0.000	0.000
0.308374	0.052261	-0.547428	-0.615672	0.500000	0.000	-19.000	0.000	0.000	0.000
0.308374	0.053041	-0.546410	-0.615672	0.500000	0.000	-19.000	0.000	0.000	0.000
0.308374	0.051481	-0.548447	-0.615672	0.500000	0.000	-19.000	0.000	0.000	0.000
0.308374	0.052261	-0.547428	-0.615672	0.500000	0.000	-19.000	0.000	0.000	0.000
0.308374	0.051481	-0.548447	-0.615672	0.500000	0.000	-19.000	0.000	0.000	0.000
0.308374	0.051481	-0.548447	-0.615672	0.500000	0.000	-19.000	0.000	0.000	0.000
0.308374	0.051481	-0.548447	-0.615672	0.500000	0.000	-19.000	0.000	0.000	0.000
0.308374	0.052261	-0.547428	-0.615672	0.500000	0.000	-19.000	0.000	0.000	0.000
0.308374	0.052261	-0.547428	-0.615672	0.500000	0.000	-19.000	0.000	0.000	0.000
0.308374	0.051481	-0.548447	-0.615672	0.500000	0.000	-19.000	0.000	0.000	0.000
0.308374	0.052261	-0.547428	-0.615672	0.500000	0.000	-19.000	0.000	0.000	0.000
0.308374	0.051481	-0.548447	-0.615672	0.500000	0.000	-19.000	0.000	0.000	0.000
0.308374	0.052261	-0.547428	-0.615672	0.500000	0.000	-19.000	0.000	0.000	0.000
0.308374	0.052261	-0.547428	-0.615672	0.500000	0.000	-19.000	0.000	0.000	0.000
0.308374	0.051481	-0.548447	-0.615672	0.500000	0.000	-19.000	0.000	0.000	0.000
0.308374	0.052261	-0.547428	-0.615672	0.500000	0.000	-19.000	0.000	0.000	0.000
0.308374	0.052261	-0.547428	-0.615672	0.500000	0.000	-19.000	0.000	0.000	0.000
0.308374	0.052261	-0.547428	-0.615672	0.500000	0.000	-19.000	0.000	0.000	0.000
0.308374	0.052261	-0.547428	-0.615672	0.500000	0.000	-19.000	0.000	0.000	0.000
0.308374	0.052261	-0.547428	-0.615672	0.500000	0.000	-19.000	0.000	0.000	0.000
0.308374	0.052261	-0.547428	-0.615672	0.500000	0.000	-19.000	0.000	0.000	0.000
0.308374	0.051481	-0.548447	-0.615672	0.500000	0.000	-19.000	0.000	0.000	0.000
0.308374	0.052261	-0.547428	-0.615672	0.500000	0.000	-19.000	0.000	0.000	0.000
0.308374	0.051481	-0.548447	-0.615672	0.500000	0.000	-19.000	0.000	0.000	0.000
0.308374	0.051481	-0.548447	-0.615672	0.500000	0.000	-19.000	0.000	0.000	0.000
0.308374	0.052261	-0.547428	-0.615672	0.500000	0.000	-19.000	0.000	0.000	0.000
0.308374	0.051481	-0.548447	-0.615672	0.500000	0.000	-19.000	0.000	0.000	0.000
0.308374	0.052261	-0.547428	-0.615672	0.500000	0.000	-19.000	0.000	0.000	0.000
0.308374	0.052261	-0.547428	-0.615672	0.500000	0.000	-19.000	0.000	0.000	0.000
0.308374	0.052261	-0.547428	-0.615672	0.500000	0.000	-19.000	0.000	0.000	0.000
0.308374	0.052261	-0.547428	-0.615672	0.500000	0.000	-19.000	0.000	0.000	0.000
0.308374	0.052261	-0.547428	-0.615672	0.500000	0.000	-19.000	0.000	0.000	0.000
0.308374	0.052261	-0.547428	-0.615672	0.500000	0.000	-19.000	0.000	0.000	0.000
0.308374	0.051481	-0.548447	-0.615672	0.500000	0.000	-19.000	0.000	0.000	0.000
0.308374	0.051481	-0.548447	-0.615672	0.500000	0.000	-19.000	0.000	0.000	0.000
0.308374	0.052261	-0.547428	-0.615672	0.500000	0.000	-19.000	0.000	0.000	0.000
0.308374	0.052261	-0.547428	-0.615672	0.500000	0.000	-19.000	0.000	0.000	0.000
0.308374	0.052261	-0.547428	-0.615672	0.500000	0.000	-19.000	0.000	0.000	0.000
0.308374	0.052261	-0.547428	-0.615672	0.500000	0.000	-19.000	0.000	0.000	0.000
0.308374	0.051481	-0.548447	-0.615672	0.500000	0.000	-19.000	0.000	0.000	0.000
0.308374	0.052261	-0.547428	-0.615672	0.500000	0.000	-19.000	0.000	0.000	0.000
0.308374	0.052261	-0.547428	-0.615672	0.500000	0.000	-19.000	0.000	0.000	0.000
0.308374	0.051481	-0.548447	-0.615672	0.500000	0.000	-19.000	0.000	0.000	0.000
0.308374	0.051481	-0.548447	-0.615672	0.500000	0.000	-19.000	0.000	0.000	0.000
0.308374	0.051481	-0.548447	-0.615672	0.500000	0.000	-19.000	0.000	0.000	0.000
0.412453	0.051481	-0.548447	-0.615672	0.500000	0.000	-19.000	0.000	0.000	0.000
0.412453	0.052261	-0.547428	-0.615672	0.500000	0.000	-19.000	0.000	0.000	0.000
0.412453	0.051481	-0.548447	-0.615672	0.500000	0.000	-19.000	0.000	0.000	0.000
0.412453	0.052261	-0.547428	-0.615672	0.500000	0.000	-19.000	0.000	0.000	0.000
0.412453	0.052261	-0.547428	-0.615672	0.500000	0.000	-19.000	0.000	0.000	0.000
0.412453	0.051481	-0.548447	-0.615672	0.500000	0.000	-19.000	0.000	0.000	0.000
0.412453	0.052261	-0.547428	-0.615672	0.500000	0.000	-19.000	0.000	0.000	0.000
0.412453	0.051481	-0.548447	-0.615672	0.500000	0.000	-19.000	0.000	0.000	0.000
0.412453	0.051481	-0.548447	-0.615672	0.500000	0.000	-19.000	0.000	0.000	0.000
0.412453	0.053821	-0.545391	-0.615672	0.500000	0.000	-19.000	0.000	0.000	0.000
0.412453	0.051481	-0.548447	-0.615672	0.500000	0.000	-19.000	0.000	0.000	0.000
0.412453	0.053041	-0.546410	-0.615672	0.500000	0.000	-19.000	0.000	0.000	0.000
0.412453	0.051481	-0.548447	-0.615672	0.500000	0.000	-19.000	0.000	0.000	0.000
0.412453	0.052261	-0.547428	-0.615672	0.500000	0.000	-19.000	0.000	0.000	0.000
0.412453	0.052261	-0.547428	-0.615672	0.500000	0.000	-19.000	0.000	0.000	0.000
0.412453	0.051481	-0.548447	-0.615672	0.500000	0.000	-19.000	0.000	0.000	0.000
0.412453	0.052261	-0.547428	-0.615672	0.500000	0.000	-19.000	0.000	0.000	0.000
0.412453	0.052261	-0.547428	-0.615672	0.500000	0.000	-19.000	0.000	0.000	0.000
0.412453	0.052261	-0.547428	-0.615672	0.500000	0.000	-19.000	0.000	0.000	0.000
0.412453	0.052261	-0.547428	-0.615672	0.500000	0.000	-19.000	0.000	0.000	0.000
0.412453	0.052261	-0.547428	-0.615672	0.500000	0.000	-19.000	0.000	0.000	0.000
0.412453	0.052261	-0.547428	-0.615672	0.500000	0.000	-19.000	0.000	0.000	0.000
0.412453	0.052261	-0.547428	-0.615672	0.500000	0.000	-19.000	0.000	0.000	0.000
0.412453	0.053041	-0.546410	-0.615672	0.500000	0.000	-19.000	0.000	0.000	0.000
0.412453	0.052261	-0.547428	-0.615672	0.500000	0.000	-19.000	0.000	0.000	0.000
0.412453	0.051481	-0.548447	-0.615672	0.500000	0.000	-19.000	0.000	0.000	0.000
0.412453	0.052261	-0.547428	-0.615672	0.500000	0.000	-19.000	0.000	0.000	0.000
0.412453	0.051481	-0.548447	-0.615672	0.500000	0.000	-19.000	0.000	0.000	0.000
0.412453	0.051481	-0.548447	-0.615672	0.500000	0.000	-19.000	0.000	0.000	0.000
0.412453	0.052261	-0.547428	-0.615672	0.500000	0.000	-19.000	0.000	0.000	0.000
0.412453	0.051481	-0.548447	-0.615672	0.500000	0.000	-19.000	0.000	0.000	0.000
0.412453	0.053041	-0.546410	-0.615672	0.500000	0.000	-19.000	0.000	0.000	0.000
0.412453	0.052261	-0.547428	-0.615672	0.500000	0.000	-19.000	0.000	0.000	0.000
0.412453	0.052261	-0.547428	-0.615672	0.500000	0.000	-19.000	0.000	0.000	0.000
0.412453	0.052261	-0.547428	-0.615672	0.500000	0.000	-19.000	0.000	0.000	0.000
0.412453	0.052261	-0.547428	-0.615672	0.500000	0.000	-19.000	0.000	0.000	0.000
0.412453	0.051481	-0.548447	-0.615672	0.500000	0.000	-19.000	0.000	0.000	0.000
0.412453	0.052261	-0.547428	-0.615672	0.500000	0.000	-19.000	0.000	0.000	0.000
0.412453	0.051481	-0.548447	-0.615672	0.500000	0.000	-19.000	0.000	0.000	0.000
0.412453	0.052261	-0.547428	-0.615672	0.500000	0.000	-19.000	0.000	0.000	0.000
0.412453	0.051481	-0.548447	-0.615672	0.500000	0.000	-19.000	0.000	0.000	0.000
0.412453	0.051481	-0.548447	-0.615672	0.500000	0.000	-19.000	0.000	0.000	0.000
0.412453	0.052261	-0.547428	-0.615672	0.500000	0.000	-19.000	0.000	0.000	0.000
0.412453	0.051481	-0.548447	-0.615672	0.500000	0.000	-19.000	0.000	0.000	0.000
0.412453	0.052261	-0.547428	-0.615672	0.500000	0.000	-19.000	0.000	0.000	0.000
0.412453	0.052261	-0.547428	-0.615672	0.500000	0.000	-19.000	0.000	0.000	0.000
0.412453	0.052261	-0.547428	-0.615672	0.500000	0.000	-19.000	0.000	0.000	0.000
0.412453	0.051481	-0.548447	-0.615672	0.500000	0.000	-19.000	0.000	0.000	0.000
0.412453	0.052261	-0.547428	-0.615672	0.500000	0.000	-19.000	0.000	0.000	0.000
0.412453	0.052261	-0.547428	-0.615672	0.500000	0.000	-19.000	0.000	0.000	0.000
0.412453	0.051481	-0.548447	-0.615672	0.500000	0.000	-19.000	0.000	0.000	0.000
0.412453	0.051481	-0.548447	-0.615672	0.500000	0.000	-19.000	0.000	0.000	0.000
0.412453	0.052261	-0.547428	-0.615672	0.500000	0.000	-19.000	0.000	0.000	0.000
0.412453	0.052261	-0.547428	-0.615672	0.500000	0.000	-19.000	0.000	0.000	0.000
0.412453	0.052261	-0.547428	-0.615672	0.500000	0.000	-19.000	0.000	0.000	0.000
0.412453	0.051481	-0.548447	-0.615672	0.500000	0.000	-19.000	0.000	0.000	0.000
0.412453	0.051481	-0.548447	-0.615672	0.500000	0.000	-19.000	0.000	0.000	0.000
0.412453	0.051481	-0.548447	-0.615672	0.500000	0.000	-19.000	0.000	0.000	0.000
0.412453	0.052261	-0.547428	-0.615672	0.500000	0.000	-19.000	0.000	0.000	0.000
0.412453	0.052261	-0.547428	-0.615672	0.500000	0.000	-19.000	0.000	0.000	0.000
0.412453	0.051481	-0.548447	-0.615672	0.500000	0.000	-19.000	0.000	0.000	0.000
0.412453	0.052261	-0.547428	-0.615672	0.500000	0.000	-19.000	0.000	0.000	0.000
0.412453	0.051481	-0.548447	-0.615672	0.500000	0.000	-19.000	0.000	0.000	0.000
0.412453	0.053041	-0.546410	-0.615672	0.500000	0.000	-19.000	0.000	0.000	0.000
0.412453	0.053041	-0.546410	-0.615672	0.500000	0.000	-19.000	0.000	0.000	0.000
0.412453	0.051481	-0.548447	-0.615672	0.500000	0.000	-19.000	0.000	0.000	0.000
0.412453	0.052261	-0.547428	-0.615672	0.500000	0.000	-19.000	0.000	0.000	0.000
0.412453	0.052261	-0.547428	-0.615672	0.500000	0.000	-19.000	0.000	0.000	0.000
0.412453	0.051481	-0.548447	-0.615672	0.500000	0.000	-19.000	0.000	0.000	0.000
0.412453	0.052261	-0.547428	-0.615672	0.500000	0.000	-19.000	0.000	0.000	0.000
0.412453	0.051481	-0.548447	-0.615672	0.500000	0.000	-19.000	0.000	0.000	0.000
0.412453	0.052261	-0.547428	-0.615672	0.500000	0.000	-19.000	0.000	0.000	0.000
0.412453	0.052261	-0.547428	-0.615672	0.500000	0.000	-19.000	0.000	0.000	0.000
0.412453	0.052261	-0.547428	-0.615672	0.500000	0.000	-19.000	0.000	0.000	0.000
0.412453	0.052261	-0.547428	-0.615672	0.500000	0.000	-19.000	0.000	0.000	0.000
0.412453	0.051481	-0.548447	-0.615672	0.500000	0.000	-19.000	0.000	0.000	0.000
0.412453	0.052261	-0.547428	-0.615672	0.500000	0.000	-19.000	0.000	0.000	0.000
0.412453	0.051481	-0.548447	-0.615672	0.500000	0.000	-19.000	0.000	0.000	0.000
0.412453	0.051481	-0.548447	-0.615672	0.500000	0.000	-19.000	0.000	0.000	0.000
0.412453	0.052261	-0.547428	-0.615672	0.500000	0.000	-19.000	0.000	0.000	0.000
0.412453	0.052261	-0.547428	-0.615672	0.500000	0.000	-19.000	0.000	0.000	0.000
0.412453	0.052261	-0.547428	-0.615672	0.500000	0.000	-19.000	0.000	0.000	0.000
0.412453	0.052261	-0.547428	-0.615672	0.500000	0.000	-19.000	0.000	0.000	0.000
0.412453	0.051481	-0.548447	-0.615672	0.500000	0.000	-19.000	0.000	0.000	0.000
0.412453	0.051481	-0.548447	-0.615672	0.500000	0.000	-19.000	0.000	0.000	0.000
0.412453	0.053041	-0.546410	-0.615672	0.500000	0.000	-19.000	0.000	0.000	0.000
0.412453	0.053041	-0.546410	-0.615672	0.500000	0.000	-19.000	0.000	0.000	0.000
0.412453	0.051481	-0.548447	-0.615672	0.500000	0.000	-19.000	0.000	0.000	0.000
0.412453	0.051481	-0.548447	-0.615672	0.500000	0.000	-19.000	0.000	0.000	0.000
0.412453	0.051481	-0.548447	-0.615672	0.500000	0.000	-19.000	0.000	0.000	0.000
0.412453	0.052261	-0.547428	-0.615672	0.500000	0.000	-19.000	0.000	0.000	0.000
0.412453	0.052261	-0.547428	-0.615672	0.500000	0.000	-19.000	0.000	0.000	0.000
0.412453	0.053041	-0.546410	-0.615672	0.500000	0.000	-19.000	0.000	0.000	0.000
0.412453	0.052261	-0.547428	-0.615672	0.500000	0.000	-19.000	0.000	0.000	0.000
0.412453	0.051481	-0.548447	-0.615672	0.500000	0.000	-19.000	0.000	0.000	0.000
0.412453	0.051481	-0.548447	-0.615672	0.500000	0.000	-19.000	0.000	0.000	0.000
0.412453	0.052261	-0.547428	-0.615672	0.500000	0.000	-19.000	0.000	0.000	0.000
0.412453	0.052261	-0.547428	-0.615672	0.500000	0.000	-19.000	0.000	0.000	0.000
0.412453	0.052261	-0.547428	-0.615672	0.500000	0.000	-19.000	0.000	0.000	0.000
0.412453	0.051481	-0.548447	-0.615672	0.500000	0.000	-19.000	0.000	0.000	0.000
0.000000	0.058501	-0.539280	-0.615672	0.500000	0.000	-18.000	0.000	0.000	0.000
0.000000	0.057721	-0.540298	-0.615672	0.500000	0.000	-18.000	0.000	0.000	0.000
0.000000	0.057721	-0.540298	-0.615672	0.500000	0.000	-18.000	0.000	0.000	0.000
0.000000	0.057721	-0.540298	-0.615672	0.500000	0.000	-18.000	0.000	0.000	0.000
0.000000	0.058501	-0.539280	-0.615672	0.500000	0.000	-18.000	0.000	0.000	0.000
0.000000	0.057721	-0.540298	-0.615672	0.500000	0.000	-18.000	0.000	0.000	0.000
0.000000	0.057721	-0.540298	-0.615672	0.500000	0.000	-18.000	0.000	0.000	0.000
0.000000	0.058501	-0.539280	-0.615672	0.500000	0.000	-18.000	0.000	0.000	0.000
0.000000	0.057721	-0.540298	-0.615672	0.500000	0.000	-18.000	0.000	0.000	0.000
0.000000	0.057721	-0.540298	-0.615672	0.500000	0.000	-18.000	0.000	0.000	0.000
0.000000	0.058501	-0.539280	-0.615672	0.500000	0.000	-18.000	0.000	0.000	0.000
0.000000	0.057721	-0.540298	-0.615672	0.500000	0.000	-18.000	0.000	0.000	0.000
0.000000	0.057721	-0.540298	-0.615672	0.500000	0.000	-18.000	0.000	0.000	0.000
0.000000	0.058501	-0.539280	-0.615672	0.500000	0.000	-18.000	0.000	0.000	0.000
0.000000	0.056941	-0.541317	-0.615672	0.500000	0.000	-18.000	0.000	0.000	0.000
0.000000	0.058501	-0.539280	-0.615672	0.500000	0.000	-18.000	0.000	0.000	0.000
0.000000	0.058501	-0.539280	-0.615672	0.500000	0.000	-18.000	0.000	0.000	0.000
0.000000	0.057721	-0.540298	-0.615672	0.500000	0.000	-18.000	0.000	0.000	0.000
0.000000	0.058501	-0.539280	-0.615672	0.500000	0.000	-18.000	0.000	0.000	0.000
0.000000	0.057721	-0.540298	-0.615672	0.500000	0.000	-18.000	0.000	0.000	0.000
0.000000	0.057721	-0.540298	-0.615672	0.500000	0.000	-18.000	0.000	0.000	0.000
0.000000	0.058501	-0.539280	-0.615672	0.500000	0.000	-18.000	0.000	0.000	0.000
0.000000	0.057721	-0.540298	-0.615672	0.500000	0.000	-18.000	0.000	0.000	0.000
0.000000	0.057721	-0.540298	-0.615672	0.500000	0.000	-18.000	0.000	0.000	0.000
0.000000	0.057721	-0.540298	-0.615672	0.500000	0.000	-18.000	0.000	0.000	0.000
0.000000	0.057721	-0.540298	-0.615672	0.500000	0.000	-18.000	0.000	0.000	0.000
0.000000	0.058501	-0.539280	-0.615672	0.500000	0.000	-18.000	0.000	0.000	0.000
0.000000	0.057721	-0.540298	-0.615672	0.500000	0.000	-18.000	0.000	0.000	0.000
0.000000	0.057721	-0.540298	-0.615672	0.500000	0.000	-18.000	0.000	0.000	0.000
0.000000	0.056941	-0.541317	-0.615672	0.500000	0.000	-18.000	0.000	0.000	0.000
0.000000	0.057721	-0.540298	-0.615672	0.500000	0.000	-18.000	0.000	0.000	0.000
0.000000	0.056941	-0.541317	-0.615672	0.500000	0.000	-18.000	0.000	0.000	0.000
0.000000	0.057721	-0.540298	-0.615672	0.500000	0.000	-18.000	0.000	0.000	0.000
0.000000	0.057721	-0.540298	-0.615672	0.500000	0.000	-18.000	0.000	0.000	0.000
0.000000	0.057721	-0.540298	-0.615672	0.500000	0.000	-18.000	0.000	0.000	0.000
0.000000	0.057721	-0.540298	-0.615672	0.500000	0.000	-18.000	0.000	0.000	0.000
0.000000	0.057721	-0.540298	-0.615672	0.500000	0.000	-18.000	0.000	0.000	0.000
0.000000	0.057721	-0.540298	-0.615672	0.500000	0.000	-18.000	0.000	0.000	0.000
0.000000	0.058501	-0.539280	-0.615672	0.500000	0.000	-18.000	0.000	0.000	0.000
0.000000	0.058501	-0.539280	-0.615672	0.500000	0.000	-18.000	0.000	0.000	0.000
0.000000	0.057721	-0.540298	-0.615672	0.500000	0.000	-18.000	0.000	0.000	0.000
0.000000	0.057721	-0.540298	-0.615672	0.500000	0.000	-18.000	0.000	0.000	0.000
0.000000	0.057721	-0.540298	-0.615672	0.500000	0.000	-18.000	0.000	0.000	0.000
0.000000	0.057721	-0.540298	-0.615672	0.500000	0.000	-18.000	0.000	0.000	0.000
0.000000	0.057721	-0.540298	-0.615672	0.500000	0.000	-18.000	0.000	0.000	0.000
0.000000	0.057721	-0.540298	-0.615672	0.500000	0.000	-18.000	0.000	0.000	0.000
0.000000	0.058501	-0.539280	-0.615672	0.500000	0.000	-18.000	0.000	0.000	0.000
0.000000	0.057721	-0.540298	-0.615672	0.500000	0.000	-18.000	0.000	0.000	0.000
0.000000	0.057721	-0.540298	-0.615672	0.500000	0.000	-18.000	0.000	0.000	0.000
0.000000	0.057721	-0.540298	-0.615672	0.500000	0.000	-18.000	0.000	0.000	0.000
0.000000	0.056941	-0.541317	-0.615672	0.500000	0.000	-18.000	0.000	0.000	0.000
0.000000	0.057721	-0.540298	-0.615672	0.500000	0.000	-18.000	0.000	0.000	0.000
0.000000	0.057721	-0.540298	-0.615672	0.500000	0.000	-18.000	0.000	0.000	0.000
0.000000	0.058501	-0.539280	-0.615672	0.500000	0.000	-18.000	0.000	0.000	0.000
0.000000	0.058501	-0.539280	-0.615672	0.500000	0.000	-18.000	0.000	0.000	0.000
0.000000	0.058501	-0.539280	-0.615672	0.500000	0.000	-18.000	0.000	0.000	0.000
0.000000	0.057721	-0.540298	-0.615672	0.500000	0.000	-18.000	0.000	0.000	0.000
0.000000	0.058501	-0.539280	-0.615672	0.500000	0.000	-18.000	0.000	0.000	0.000
0.000000	0.057721	-0.540298	-0.615672	0.500000	0.000	-18.000	0.000	0.000	0.000
0.000000	0.058501	-0.539280	-0.615672	0.500000	0.000	-18.000	0.000	0.000	0.000
0.000000	0.058501	-0.539280	-0.615672	0.500000	0.000	-18.000	0.000	0.000	0.000
0.000000	0.058501	-0.539280	-0.615672	0.500000	0.000	-18.000	0.000	0.000	0.000
0.000000	0.057721	-0.540298	-0.615672	0.500000	0.000	-18.000	0.000	0.000	0.000
0.000000	0.058501	-0.539280	-0.615672	0.500000	0.000	-18.000	0.000	0.000	0.000
0.000000	0.057721	-0.540298	-0.615672	0.500000	0.000	-18.000	0.000	0.000	0.000
0.000000	0.057721	-0.540298	-0.615672	0.500000	0.000	-18.000	0.000	0.000	0.000
0.000000	0.058501	-0.539280	-0.615672	0.500000	0.000	-18.000	0.000	0.000	0.000
0.000000	0.057721	-0.540298	-0.615672	0.500000	0.000	-18.000	0.000	0.000	0.000
0.000000	0.058501	-0.539280	-0.615672	0.500000	0.000	-18.000	0.000	0.000	0.000
0.000000	0.056941	-0.541317	-0.615672	0.500000	0.000	-18.000	0.000	0.000	0.000
0.000000	0.057721	-0.540298	-0.615672	0.500000	0.000	-18.000	0.000	0.000	0.000
0.000000	0.057721	-0.540298	-0.615672	0.500000	0.000	-18.000	0.000	0.000	0.000
0.000000	0.057721	-0.540298	-0.615672	0.500000	0.000	-18.000	0.000	0.000	0.000
0.000000	0.058501	-0.539280	-0.615672	0.500000	0.000	-18.000	0.000	0.000	0.000
0.000000	0.058501	-0.539280	-0.615672	0.500000	0.000	-18.000	0.000	0.000	0.000
0.000000	0.057721	-0.540298	-0.615672	0.500000	0.000	-18.000	0.000	0.000	0.000
0.000000	0.058501	-0.539280	-0.615672	0.500000	0.000	-18.000	0.000	0.000	0.000
0.000000	0.057721	-0.540298	-0.615672	0.500000	0.000	-18.000	0.000	0.000	0.000
0.000000	0.057721	-0.540298	-0.615672	0.500000	0.000	-18.000	0.000	0.000	0.000
0.000000	0.058501	-0.539280	-0.615672	0.500000	0.000	-18.000	0.000	0.000	0.000
0.000000	0.057721	-0.540298	-0.615672	0.500000	0.000	-18.000	0.000	0.000	0.000
0.000000	0.056941	-0.541317	-0.615672	0.500000	0.000	-18.000	0.000	0.000	0.000
0.000000	0.058501	-0.539280	-0.615672	0.500000	0.000	-18.000	0.000	0.000	0.000
0.000000	0.057721	-0.540298	-0.615672	0.500000	0.000	-18.000	0.000	0.000	0.000
0.000000	0.058501	-0.539280	-0.615672	0.500000	0.000	-18.000	0.000	0.000	0.000
0.000000	0.057721	-0.540298	-0.615672	0.500000	0.000	-18.000	0.000	0.000	0.000
0.000000	0.058501	-0.539280	-0.615672	0.500000	0.000	-18.000	0.000	0.000	0.000
0.000000	0.058501	-0.539280	-0.615672	0.500000	0.000	-18.000	0.000	0.000	0.000
0.000000	0.057721	-0.540298	-0.615672	0.500000	0.000	-18.000	0.000	0.000	0.000
0.000000	0.057721	-0.540298	-0.615672	0.500000	0.000	-18.000	0.000	0.000	0.000
0.000000	0.057721	-0.540298	-0.615672	0.500000	0.000	-18.000	0.000	0.000	0.000
0.000000	0.058501	-0.539280	-0.615672	0.500000	0.000	-18.000	0.000	0.000	0.000
0.000000	0.056941	-0.541317	-0.615672	0.500000	0.000	-18.000	0.000	0.000	0.000
0.000000	0.057721	-0.540298	-0.615672	0.500000	0.000	-18.000	0.000	0.000	0.000
0.000000	0.057721	-0.540298	-0.615672	0.500000	0.000	-18.000	0.000	0.000	0.000
0.000000	0.058501	-0.539280	-0.615672	0.500000	0.000	-18.000	0.000	0.000	0.000
0.000000	0.058501	-0.539280	-0.615672	0.500000	0.000	-18.000	0.000	0.000	0.000
0.000000	0.058501	-0.539280	-0.615672	0.500000	0.000	-18.000	0.000	0.000	0.000
0.000000	0.058501	-0.539280	-0.615672	0.500000	0.000	-18.000	0.000	0.000	0.000
0.000000	0.058501	-0.539280	-0.615672	0.500000	0.000	-18.000	0.000	0.000	0.000
0.105258	0.058501	-0.539280	-0.615672	0.500000	0.000	-18.000	0.000	0.000	0.000
0.105258	0.056941	-0.541317	-0.615672	0.500000	0.000	-18.000	0.000	0.000	0.000
0.105258	0.058501	-0.539280	-0.615672	0.500000	0.000	-18.000	0.000	0.000	0.000
0.105258	0.058501	-0.539280	-0.615672	0.500000	0.000	-18.000	0.000	0.000	0.000
0.105258	0.057721	-0.540298	-0.615672	0.500000	0.000	-18.000	0.000	0.000	0.000
0.105258	0.057721	-0.540298	-0.615672	0.500000	0.000	-18.000	0.000	0.000	0.000
0.105258	0.057721	-0.540298	-0.615672	0.500000	0.000	-18.000	0.000	0.000	0.000
0.105258	0.057721	-0.540298	-0.615672	0.500000	0.000	-18.000	0.000	0.000	0.000
0.105258	0.057721	-0.540298	-0.615672	0.500000	0.000	-18.000	0.000	0.000	0.000
0.105258	0.057721	-0.540298	-0.615672	0.500000	0.000	-18.000	0.000	0.000	0.000
0.105258	0.057721	-0.540298	-0.615672	0.500000	0.000	-18.000	0.000	0.000	0.000
0.105258	0.058501	-0.539280	-0.615672	0.500000	0.000	-18.000	0.000	0.000	0.000
0.105258	0.057721	-0.540298	-0.615672	0.500000	0.000	-18.000	0.000	0.000	0.000
0.105258	0.057721	-0.540298	-0.615672	0.500000	0.000	-18.000	0.000	0.000	0.000
0.105258	0.058501	-0.539280	-0.615672	0.500000	0.000	-18.000	0.000	0.000	0.000
0.105258	0.058501	-0.539280	-0.615672	0.500000	0.000	-18.000	0.000	0.000	0.000
0.105258	0.058501	-0.539280	-0.615672	0.500000	0.000	-18.000	0.000	0.000	0.000
0.105258	0.058501	-0.539280	-0.615672	0.500000	0.000	-18.000	0.000	0.000	0.000
0.105258	0.057721	-0.540298	-0.615672	0.500000	0.000	-18.000	0.000	0.000	0.000
0.105258	0.057721	-0.540298	-0.615672	0.500000	0.000	-18.000	0.000	0.000	0.000
0.105258	0.058501	-0.539280	-0.615672	0.500000	0.000	-18.000	0.000	0.000	0.000
0.105258	0.057721	-0.540298	-0.615672	0.500000	0.000	-18.000	0.000	0.000	0.000
0.105258	0.056941	-0.541317	-0.615672	0.500000	0.000	-18.000	0.000	0.000	0.000
0.105258	0.058501	-0.539280	-0.615672	0.500000	0.000	-18.000	0.000	0.000	0.000
0.105258	0.057721	-0.540298	-0.615672	0.500000	0.000	-18.000	0.000	0.000	0.000
0.105258	0.058501	-0.539280	-0.615672	0.500000	0.000	-18.000	0.000	0.000	0.000
0.105258	0.058501	-0.539280	-0.615672	0.500000	0.000	-18.000	0.000	0.000	0.000
0.105258	0.056941	-0.541317	-0.615672	0.500000	0.000	-18.000	0.000	0.000	0.000
0.105258	0.058501	-0.539280	-0.615672	0.500000	0.000	-18.000	0.000	0.000	0.000
0.105258	0.057721	-0.540298	-0.615672	0.500000	0.000	-18.000	0.000	0.000	0.000
0.105258	0.057721	-0.540298	-0.615672	0.500000	0.000	-18.000	0.000	0.000	0.000
0.105258	0.057721	-0.540298	-0.615672	0.500000	0.000	-18.000	0.000	0.000	0.000
0.105258	0.056941	-0.541317	-0.615672	0.500000	0.000	-18.000	0.000	0.000	0.000
0.105258	0.057721	-0.540298	-0.615672	0.500000	0.000	-18.000	0.000	0.000	0.000
0.105258	0.057721	-0.540298	-0.615672	0.500000	0.000	-18.000	0.000	0.000	0.000
0.105258	0.057721	-0.540298	-0.615672	0.500000	0.000	-18.000	0.000	0.000	0.000
0.105258	0.058501	-0.539280	-0.615672	0.500000	0.000	-18.000	0.000	0.000	0.000
0.105258	0.057721	-0.540298	-0.615672	0.500000	0.000	-18.000	0.000	0.000	0.000
0.105258	0.058501	-0.539280	-0.615672	0.500000	0.000	-18.000	0.000	0.000	0.000
0.105258	0.057721	-0.540298	-0.615672	0.500000	0.000	-18.000	0.000	0.000	0.000
0.105258	0.057721	-0.540298	-0.615672	0.500000	0.000	-18.000	0.000	0.000	0.000
0.105258	0.057721	-0.540298	-0.615672	0.500000	0.000	-18.000	0.000	0.000	0.000
0.105258	0.056941	-0.541317	-0.615672	0.500000	0.000	-18.000	0.000	0.000	0.000
0.105258	0.058501	-0.539280	-0.615672	0.500000	0.000	-18.000	0.000	0.000	0.000
0.105258	0.058501	-0.539280	-0.615672	0.500000	0.000	-18.000	0.000	0.000	0.000
0.105258	0.057721	-0.540298	-0.615672	0.500000	0.000	-18.000	0.000	0.000	0.000
0.105258	0.057721	-0.540298	-0.615672	0.500000	0.000	-18.000	0.000	0.000	0.000
0.105258	0.058501	-0.539280	-0.615672	0.500000	0.000	-18.000	0.000	0.000	0.000
0.105258	0.057721	-0.540298	-0.615672	0.500000	0.000	-18.000	0.000	0.000	0.000
0.105258	0.057721	-0.540298	-0.615672	0.500000	0.000	-18.000	0.000	0.000	0.000
0.105258	0.057721	-0.540298	-0.615672	0.500000	0.000	-18.000	0.000	0.000	0.000
0.105258	0.057721	-0.540298	-0.615672	0.500000	0.000	-18.000	0.000	0.000	0.000
0.105258	0.058501	-0.539280	-0.615672	0.500000	0.000	-18.000	0.000	0.000	0.000
0.105258	0.057721	-0.540298	-0.615672	0.500000	0.000	-18.000	0.000	0.000	0.000
0.105258	0.058501	-0.539280	-0.615672	0.500000	0.000	-18.000	0.000	0.000	0.000
0.105258	0.057721	-0.540298	-0.615672	0.500000	0.000	-18.000	0.000	0.000	0.000
0.105258	0.057721	-0.540298	-0.615672	0.500000	0.000	-18.000	0.000	0.000	0.000
0.105258	0.057721	-0.540298	-0.615672	0.500000	0.000	-18.000	0.000	0.000	0.000
0.105258	0.057721	-0.540298	-0.615672	0.500000	0.000	-18.000	0.000	0.000	0.000
0.105258	0.057721	-0.540298	-0.615672	0.500000	0.000	-18.000	0.000	0.000	0.000
0.105258	0.058501	-0.539280	-0.615672	0.500000	0.000	-18.000	0.000	0.000	0.000
0.105258	0.056941	-0.541317	-0.615672	0.500000	0.000	-18.000	0.000	0.000	0.000
0.105258	0.058501	-0.539280	-0.615672	0.500000	0.000	-18.000	0.000	0.000	0.000
0.105258	0.057721	-0.540298	-0.615672	0.500000	0.000	-18.000	0.000	0.000	0.000
0.105258	0.058501	-0.539280	-0.615672	0.500000	0.000	-18.000	0.000	0.000	0.000
0.105258	0.058501	-0.539280	-0.615672	0.500000	0.000	-18.000	0.000	0.000	0.000
0.105258	0.057721	-0.540298	-0.615672	0.500000	0.000	-18.000	0.000	0.000	0.000
0.105258	0.057721	-0.540298	-0.615672	0.500000	0.000	-18.000	0.000	0.000	0.000
0.105258	0.058501	-0.539280	-0.615672	0.500000	0.000	-18.000	0.000	0.000	0.000
0.105258	0.058501	-0.539280	-0.615672	0.500000	0.000	-18.000	0.000	0.000	0.000
0.105258	0.057721	-0.540298	-0.615672	0.500000	0.000	-18.000	0.000	0.000	0.000
0.105258	0.057721	-0.540298	-0.615672	0.500000	0.000	-18.000	0.000	0.000	0.000
0.105258	0.058501	-0.539280	-0.615672	0.500000	0.000	-18.000	0.000	0.000	0.000
0.105258	0.058501	-0.539280	-0.615672	0.500000	0.000	-18.000	0.000	0.000	0.000
0.105258	0.057721	-0.540298	-0.615672	0.500000	0.000	-18.000	0.000	0.000	0.000
0.105258	0.057721	-0.540298	-0.615672	0.500000	0.000	-18.000	0.000	0.000	0.000
0.105258	0.057721	-0.540298	-0.615672	0.500000	0.000	-18.000	0.000	0.000	0.000
0.105258	0.057721	-0.540298	-0.615672	0.500000	0.000	-18.000	0.000	0.000	0.000
0.105258	0.057721	-0.540298	-0.615672	0.500000	0.000	-18.000	0.000	0.000	0.000
0.105258	0.057721	-0.540298	-0.615672	0.500000	0.000	-18.000	0.000	0.000	0.000
0.105258	0.057721	-0.540298	-0.615672	0.500000	0.000	-18.000	0.000	0.000	0.000
0.105258	0.057721	-0.540298	-0.615672	0.500000	0.000	-18.000	0.000	0.000	0.000
0.105258	0.057721	-0.540298	-0.615672	0.500000	0.000	-18.000	0.000	0.000	0.000
0.105258	0.057721	-0.540298	-0.615672	0.500000	0.000	-18.000	0.000	0.000	0.000
0.105258	0.058501	-0.539280	-0.615672	0.500000	0.000	-18.000	0.000	0.000	0.000
0.105258	0.058501	-0.539280	-0.615672	0.500000	0.000	-18.000	0.000	0.000	0.000
0.105258	0.057721	-0.540298	-0.615672	0.500000	0.000	-18.000	0.000	0.000	0.000
0.105258	0.056941	-0.541317	-0.615672	0.500000	0.000	-18.000	0.000	0.000	0.000
0.105258	0.057721	-0.540298	-0.615672	0.500000	0.000	-18.000	0.000	0.000	0.000
0.105258	0.058501	-0.539280	-0.615672	0.500000	0.000	-18.000	0.000	0.000	0.000
0.105258	0.057721	-0.540298	-0.615672	0.500000	0.000	-18.000	0.000	0.000	0.000
0.105258	0.057721	-0.540298	-0.615672	0.500000	0.000	-18.000	0.000	0.000	0.000
0.105258	0.058501	-0.539280	-0.615672	0.500000	0.000	-18.000	0.000	0.000	0.000
0.105258	0.057721	-0.540298	-0.615672	0.500000	0.000	-18.000	0.000	0.000	0.000
0.105258	0.058501	-0.539280	-0.615672	0.500000	0.000	-18.000	0.000	0.000	0.000
0.105258	0.056941	-0.541317	-0.615672	0.500000	0.000	-18.000	0.000	0.000	0.000
0.105258	0.058501	-0.539280	-0.615672	0.500000	0.000	-18.000	0.000	0.000	0.000
0.105258	0.057721	-0.540298	-0.615672	0.500000	0.000	-18.000	0.000	0.000	0.000
0.105258	0.058501	-0.539280	-0.615672	0.500000	0.000	-18.000	0.000	0.000	0.000
0.105258	0.058501	-0.539280	-0.615672	0.500000	0.000	-18.000	0.000	0.000	0.000
0.206149	0.057721	-0.540298	-0.615672	0.500000	0.000	-18.000	0.000	0.000	0.000
0.206149	0.057721	-0.540298	-0.615672	0.500000	0.000	-18.000	0.000	0.000	0.000
0.206149	0.058501	-0.539280	-0.615672	0.500000	0.000	-18.000	0.000	0.000	0.000
0.206149	0.057721	-0.540298	-0.615672	0.500000	0.000	-18.000	0.000	0.000	0.000
0.206149	0.058501	-0.539280	-0.615672	0.500000	0.000	-18.000	0.000	0.000	0.000
0.206149	0.058501	-0.539280	-0.615672	0.500000	0.000	-18.000	0.000	0.000	0.000
0.206149	0.058501	-0.539280	-0.615672	0.500000	0.000	-18.000	0.000	0.000	0.000
0.206149	0.058501	-0.539280	-0.615672	0.500000	0.000	-18.000	0.000	0.000	0.000
0.206149	0.058501	-0.539280	-0.615672	0.500000	0.000	-18.000	0.000	0.000	0.000
0.206149	0.058501	-0.539280	-0.615672	0.500000	0.000	-18.000	0.000	0.000	0.000
0.206149	0.057721	-0.540298	-0.615672	0.500000	0.000	-18.000	0.000	0.000	0.000
0.206149	0.056941	-0.541317	-0.615672	0.500000	0.000	-18.000	0.000	0.000	0.000
0.206149	0.056941	-0.541317	-0.615672	0.500000	0.000	-18.000	0.000	0.000	0.000
0.206149	0.056941	-0.541317	-0.615672	0.500000	0.000	-18.000	0.000	0.000	0.000
0.206149	0.058501	-0.539280	-0.615672	0.500000	0.000	-18.000	0.000	0.000	0.000
0.206149	0.057721	-0.540298	-0.615672	0.500000	0.000	-18.000	0.000	0.000	0.000
0.206149	0.057721	-0.540298	-0.615672	0.500000	0.000	-18.000	0.000	0.000	0.000
0.206149	0.057721	-0.540298	-0.615672	0.500000	0.000	-18.000	0.000	0.000	0.000
0.206149	0.057721	-0.540298	-0.615672	0.500000	0.000	-18.000	0.000	0.000	0.000
0.206149	0.057721	-0.540298	-0.615672	0.500000	0.000	-18.000	0.000	0.000	0.000
0.206149	0.057721	-0.540298	-0.615672	0.500000	0.000	-18.000	0.000	0.000	0.000
0.206149	0.057721	-0.540298	-0.615672	0.500000	0.000	-18.000	0.000	0.000	0.000
0.206149	0.057721	-0.540298	-0.615672	0.500000	0.000	-18.000	0.000	0.000	0.000
0.206149	0.057721	-0.540298	-0.615672	0.500000	0.000	-18.000	0.000	0.000	0.000
0.206149	0.058501	-0.539280	-0.615672	0.500000	0.000	-18.000	0.000	0.000	0.000
0.206149	0.058501	-0.539280	-0.615672	0.500000	0.000	-18.000	0.000	0.000	0.000
0.206149	0.057721	-0.540298	-0.615672	0.500000	0.000	-18.000	0.000	0.000	0.000
0.206149	0.057721	-0.540298	-0.615672	0.500000	0.000	-18.000	0.000	0.000	0.000
0.206149	0.057721	-0.540298	-0.615672	0.500000	0.000	-18.000	0.000	0.000	0.000
0.206149	0.057721	-0.540298	-0.615672	0.500000	0.000	-18.000	0.000	0.000	0.000
0.206149	0.058501	-0.539280	-0.615672	0.500000	0.000	-18.000	0.000	0.000	0.000
0.206149	0.057721	-0.540298	-0.615672	0.500000	0.000	-18.000	0.000	0.000	0.000
0.206149	0.057721	-0.540298	-0.615672	0.500000	0.000	-18.000	0.000	0.000	0.000
0.206149	0.058501	-0.539280	-0.615672	0.500000	0.000	-18.000	0.000	0.000	0.000
0.206149	0.057721	-0.540298	-0.615672	0.500000	0.000	-18.000	0.000	0.000	0.000
0.206149	0.058501	-0.539280	-0.615672	0.500000	0.000	-18.000	0.000	0.000	0.000
0.206149	0.058501	-0.539280	-0.615672	0.500000	0.000	-18.000	0.000	0.000	0.000
0.206149	0.058501	-0.539280	-0.615672	0.500000	0.000	-18.000	0.000	0.000	0.000
0.206149	0.056941	-0.541317	-0.615672	0.500000	0.000	-18.000	0.000	0.000	0.000
0.206149	0.056941	-0.541317	-0.615672	0.500000	0.000	-18.000	0.000	0.000	0.000
0.206149	0.058501	-0.539280	-0.615672	0.500000	0.000	-18.000	0.000	0.000	0.000
0.206149	0.057721	-0.540298	-0.615672	0.500000	0.000	-18.000	0.000	0.000	0.000
0.206149	0.057721	-0.540298	-0.615672	0.500000	0.000	-18.000	0.000	0.000	0.000
0.206149	0.057721	-0.540298	-0.615672	0.500000	0.000	-18.000	0.000	0.000	0.000
0.206149	0.058501	-0.539280	-0.615672	0.500000	0.000	-18.000	0.000	0.000	0.000
0.206149	0.057721	-0.540298	-0.615672	0.500000	0.000	-18.000	0.000	0.000	0.000
0.206149	0.057721	-0.540298	-0.615672	0.500000	0.000	-18.000	0.000	0.000	0.000
0.206149	0.057721	-0.540298	-0.615672	0.500000	0.000	-18.000	0.000	0.000	0.000
0.206149	0.058501	-0.539280	-0.615672	0.500000	0.000	-18.000	0.000	0.000	0.000
0.206149	0.058501	-0.539280	-0.615672	0.500000	0.000	-18.000	0.000	0.000	0.000
0.206149	0.057721	-0.540298	-0.615672	0.500000	0.000	-18.000	0.000	0.000	0.000
0.206149	0.057721	-0.540298	-0.615672	0.500000	0.000	-18.000	0.000	0.000	0.000
0.206149	0.057721	-0.540298	-0.615672	0.500000	0.000	-18.000	0.000	0.000	0.000
0.206149	0.057721	-0.540298	-0.615672	0.500000	0.000	-18.000	0.000	0.000	0.000
0.206149	0.058501	-0.539280	-0.615672	0.500000	0.000	-18.000	0.000	0.000	0.000
0.206149	0.058501	-0.539280	-0.615672	0.500000	0.000	-18.000	0.000	0.000	0.000
0.206149	0.058501	-0.539280	-0.615672	0.500000	0.000	-18.000	0.000	0.000	0.000
0.206149	0.058501	-0.539280	-0.615672	0.500000	0.000	-18.000	0.000	0.000	0.000
0.206149	0.057721	-0.540298	-0.615672	0.500000	0.000	-18.000	0.000	0.000	0.000
0.206149	0.056941	-0.541317	-0.615672	0.500000	0.000	-18.000	0.000	0.000	0.000
0.206149	0.058501	-0.539280	-0.615672	0.500000	0.000	-18.000	0.000	0.000	0.000
0.206149	0.057721	-0.540298	-0.615672	0.500000	0.000	-18.000	0.000	0.000	0.000
0.206149	0.057721	-0.540298	-0.615672	0.500000	0.000	-18.000	0.000	0.000	0.000
0.206149	0.057721	-0.540298	-0.615672	0.500000	0.000	-18.000	0.000	0.000	0.000
0.206149	0.057721	-0.540298	-0.615672	0.500000	0.000	-18.000	0.000	0.000	0.000
0.206149	0.058501	-0.539280	-0.615672	0.500000	0.000	-18.000	0.000	0.000	0.000
0.206149	0.057721	-0.540298	-0.615672	0.500000	0.000	-18.000	0.000	0.000	0.000
0.206149	0.057721	-0.540298	-0.615672	0.500000	0.000	-18.000	0.000	0.000	0.000
0.206149	0.057721	-0.540298	-0.615672	0.500000	0.000	-18.000	0.000	0.000	0.000
0.206149	0.057721	-0.540298	-0.615672	0.500000	0.000	-18.000	0.000	0.000	0.000
0.206149	0.058501	-0.539280	-0.615672	0.500000	0.000	-18.000	0.000	0.000	0.000
0.206149	0.057721	-0.540298	-0.615672	0.500000	0.000	-18.000	0.000	0.000	0.000
0.206149	0.058501	-0.539280	-0.615672	0.500000	0.000	-18.000	0.000	0.000	0.000
0.206149	0.057721	-0.540298	-0.615672	0.500000	0.000	-18.000	0.000	0.000	0.000
0.206149	0.057721	-0.540298	-0.615672	0.500000	0.000	-18.000	0.000	0.000	0.000
0.206149	0.058501	-0.539280	-0.615672	0.500000	0.000	-18.000	0.000	0.000	0.000
0.206149	0.057721	-0.540298	-0.615672	0.500000	0.000	-18.000	0.000	0.000	0.000
0.206149	0.058501	-0.539280	-0.615672	0.500000	0.000	-18.000	0.000	0.000	0.000
0.206149	0.057721	-0.540298	-0.615672	0.500000	0.000	-18.000	0.000	0.000	0.000
0.206149	0.058501	-0.539280	-0.615672	0.500000	0.000	-18.000	0.000	0.000	0.000
0.206149	0.058501	-0.539280	-0.615672	0.500000	0.000	-18.000	0.000	0.000	0.000
0.206149	0.057721	-0.540298	-0.615672	0.500000	0.000	-18.000	0.000	0.000	0.000
0.206149	0.058501	-0.539280	-0.615672	0.500000	0.000	-18.000	0.000	0.000	0.000
0.206149	0.058501	-0.539280	-0.615672	0.500000	0.000	-18.000	0.000	0.000	0.000
0.206149	0.058501	-0.539280	-0.615672	0.500000	0.000	-18.000	0.000	0.000	0.000
0.206149	0.057721	-0.540298	-0.615672	0.500000	0.000	-18.000	0.000	0.000	0.000
0.206149	0.057721	-0.540298	-0.615672	0.500000	0.000	-18.000	0.000	0.000	0.000
0.206149	0.057721	-0.540298	-0.615672	0.500000	0.000	-18.000	0.000	0.000	0.000
0.206149	0.057721	-0.540298	-0.615672	0.500000	0.000	-18.000	0.000	0.000	0.000
0.206149	0.058501	-0.539280	-0.615672	0.500000	0.000	-18.000	0.000	0.000	0.000
0.206149	0.059281	-0.538261	-0.615672	0.500000	0.000	-18.000	0.000	0.000	0.000
0.206149	0.057721	-0.540298	-0.615672	0.500000	0.000	-18.000	0.000	0.000	0.000
0.206149	0.057721	-0.540298	-0.615672	0.500000	0.000	-18.000	0.000	0.000	0.000
0.206149	0.057721	-0.540298	-0.615672	0.500000	0.000	-18.000	0.000	0.000	0.000
0.206149	0.058501	-0.539280	-0.615672	0.500000	0.000	-18.000	0.000	0.000	0.000
0.206149	0.058501	-0.539280	-0.615672	0.500000	0.000	-18.000	0.000	0.000	0.000
0.206149	0.057721	-0.540298	-0.615672	0.500000	0.000	-18.000	0.000	0.000	0.000
0.206149	0.058501	-0.539280	-0.615672	0.500000	0.000	-18.000	0.000	0.000	0.000
0.206149	0.057721	-0.540298	-0.615672	0.500000	0.000	-18.000	0.000	0.000	0.000
0.206149	0.058501	-0.539280	-0.615672	0.500000	0.000	-18.000	0.000	0.000	0.000
0.312534	0.057721	-0.540298	-0.615672	0.500000	0.000	-18.000	0.000	0.000	0.000
0.312534	0.058501	-0.539280	-0.615672	0.500000	0.000	-18.000	0.000	0.000	0.000
0.312534	0.057721	-0.540298	-0.615672	0.500000	0.000	-18.000	0.000	0.000	0.000
0.312534	0.058501	-0.539280	-0.615672	0.500000	0.000	-18.000	0.000	0.000	0.000
0.312534	0.058501	-0.539280	-0.615672	0.500000	0.000	-18.000	0.000	0.000	0.000
0.312534	0.057721	-0.540298	-0.615672	0.500000	0.000	-18.000	0.000	0.000	0.000
0.312534	0.056941	-0.541317	-0.615672	0.500000	0.000	-18.000	0.000	0.000	0.000
0.312534	0.057721	-0.540298	-0.615672	0.500000	0.000	-18.000	0.000	0.000	0.000
0.312534	0.058501	-0.539280	-0.615672	0.500000	0.000	-18.000	0.000	0.000	0.000
0.312534	0.056941	-0.541317	-0.615672	0.500000	0.000	-18.000	0.000	0.000	0.000
0.312534	0.057721	-0.540298	-0.615672	0.500000	0.000	-18.000	0.000	0.000	0.000
0.312534	0.057721	-0.540298	-0.615672	0.500000	0.000	-18.000	0.000	0.000	0.000
0.312534	0.058501	-0.539280	-0.615672	0.500000	0.000	-18.000	0.000	0.000	0.000
0.312534	0.057721	-0.540298	-0.615672	0.500000	0.000	-18.000	0.000	0.000	0.000
0.312534	0.057721	-0.540298	-0.615672	0.500000	0.000	-18.000	0.000	0.000	0.000
0.312534	0.058501	-0.539280	-0.615672	0.500000	0.000	-18.000	0.000	0.000	0.000
0.312534	0.057721	-0.540298	-0.615672	0.500000	0.000	-18.000	0.000	0.000	0.000
0.312534	0.056941	-0.541317	-0.615672	0.500000	0.000	-18.000	0.000	0.000	0.000
0.312534	0.058501	-0.539280	-0.615672	0.500000	0.000	-18.000	0.000	0.000	0.000
0.312534	0.058501	-0.539280	-0.615672	0.500000	0.000	-18.000	0.000	0.000	0.000
0.312534	0.057721	-0.540298	-0.615672	0.500000	0.000	-18.000	0.000	0.000	0.000
0.312534	0.058501	-0.539280	-0.615672	0.500000	0.000	-18.000	0.000	0.000	0.000
0.312534	0.056941	-0.541317	-0.615672	0.500000	0.000	-18.000	0.000	0.000	0.000
0.312534	0.057721	-0.540298	-0.615672	0.500000	0.000	-18.000	0.000	0.000	0.000
0.312534	0.057721	-0.540298	-0.615672	0.500000	0.000	-18.000	0.000	0.000	0.000
0.312534	0.056941	-0.541317	-0.615672	0.500000	0.000	-18.000	0.000	0.000	0.000
0.312534	0.057721	-0.540298	-0.615672	0.500000	0.000	-18.000	0.000	0.000	0.000
0.312534	0.057721	-0.540298	-0.615672	0.500000	0.000	-18.000	0.000	0.000	0.000
0.312534	0.058501	-0.539280	-0.615672	0.500000	0.000	-18.000	0.000	0.000	0.000
0.312534	0.060062	-0.537242	-0.615672	0.500000	0.000	-18.000	0.000	0.000	0.000
0.312534	0.056941	-0.541317	-0.615672	0.500000	0.000	-18.000	0.000	0.000	0.000
0.312534	0.057721	-0.540298	-0.615672	0.500000	0.000	-18.000	0.000	0.000	0.000
0.312534	0.057721	-0.540298	-0.615672	0.500000	0.000	-18.000	0.000	0.000	0.000
0.312534	0.056941	-0.541317	-0.615672	0.500000	0.000	-18.000	0.000	0.000	0.000
0.312534	0.057721	-0.540298	-0.615672	0.500000	0.000	-18.000	0.000	0.000	0.000
0.312534	0.057721	-0.540298	-0.615672	0.500000	0.000	-18.000	0.000	0.000	0.000
0.312534	0.058501	-0.539280	-0.615672	0.500000	0.000	-18.000	0.000	0.000	0.000
0.312534	0.058501	-0.539280	-0.615672	0.500000	0.000	-18.000	0.000	0.000	0.000
0.312534	0.058501	-0.539280	-0.615672	0.500000	0.000	-18.000	0.000	0.000	0.000
0.312534	0.056941	-0.541317	-0.615672	0.500000	0.000	-18.000	0.000	0.000	0.000
0.312534	0.057721	-0.540298	-0.615672	0.500000	0.000	-18.000	0.000	0.000	0.000
0.312534	0.057721	-0.540298	-0.615672	0.500000	0.000	-18.000	0.000	0.000	0.000
0.312534	0.057721	-0.540298	-0.615672	0.500000	0.000	-18.000	0.000	0.000	0.000
0.312534	0.056941	-0.541317	-0.615672	0.500000	0.000	-18.000	0.000	0.000	0.000
0.312534	0.058501	-0.539280	-0.615672	0.500000	0.000	-18.000	0.000	0.000	0.000
0.312534	0.057721	-0.540298	-0.615672	0.500000	0.000	-18.000	0.000	0.000	0.000
0.312534	0.057721	-0.540298	-0.615672	0.500000	0.000	-18.000	0.000	0.000	0.000
0.312534	0.058501	-0.539280	-0.615672	0.500000	0.000	-18.000	0.000	0.000	0.000
0.312534	0.056941	-0.541317	-0.615672	0.500000	0.000	-18.000	0.000	0.000	0.000
0.312534	0.057721	-0.540298	-0.615672	0.500000	0.000	-18.000	0.000	0.000	0.000
0.312534	0.057721	-0.540298	-0.615672	0.500000	0.000	-18.000	0.000	0.000	0.000
0.312534	0.056941	-0.541317	-0.615672	0.500000	0.000	-18.000	0.000	0.000	0.000
0.312534	0.056941	-0.541317	-0.615672	0.500000	0.000	-18.000	0.000	0.000	0.000
0.312534	0.057721	-0.540298	-0.615672	0.500000	0.000	-18.000	0.000	0.000	0.000
0.312534	0.058501	-0.539280	-0.615672	0.500000	0.000	-18.000	0.000	0.000	0.000
0.312534	0.058501	-0.539280	-0.615672	0.500000	0.000	-18.000	0.000	0.000	0.000
0.312534	0.058501	-0.539280	-0.615672	0.500000	0.000	-18.000	0.000	0.000	0.000
0.312534	0.056941	-0.541317	-0.615672	0.500000	0.000	-18.000	0.000	0.000	0.000
0.312534	0.057721	-0.540298	-0.615672	0.500000	0.000	-18.000	0.000	0.000	0.000
0.312534	0.057721	-0.540298	-0.615672	0.500000	0.000	-18.000	0.000	0.000	0.000
0.312534	0.057721	-0.540298	-0.615672	0.500000	0.000	-18.000	0.000	0.000	0.000
0.312534	0.057721	-0.540298	-0.615672	0.500000	0.000	-18.000	0.000	0.000	0.000
0.312534	0.057721	-0.540298	-0.615672	0.500000	0.000	-18.000	0.000	0.000	0.000
0.312534	0.058501	-0.539280	-0.615672	0.500000	0.000	-18.000	0.000	0.000	0.000
0.312534	0.058501	-0.539280	-0.615672	0.500000	0.000	-18.000	0.000	0.000	0.000
0.312534	0.057721	-0.540298	-0.615672	0.500000	0.000	-18.000	0.000	0.000	0.000
0.312534	0.058501	-0.539280	-0.615672	0.500000	0.000	-18.000	0.000	0.000	0.000
0.312534	0.058501	-0.539280	-0.615672	0.500000	0.000	-18.000	0.000	0.000	0.000
0.312534	0.057721	-0.540298	-0.615672	0.500000	0.000	-18.000	0.000	0.000	0.000
0.312534	0.058501	-0.539280	-0.615672	0.500000	0.000	-18.000	0.000	0.000	0.000
0.312534	0.058501	-0.539280	-0.615672	0.500000	0.000	-18.000	0.000	0.000	0.000
0.312534	0.057721	-0.540298	-0.615672	0.500000	0.000	-18.000	0.000	0.000	0.000
0.312534	0.057721	-0.540298	-0.615672	0.500000	0.000	-18.000	0.000	0.000	0.000
0.312534	0.058501	-0.539280	-0.615672	0.500000	0.000	-18.000	0.000	0.000	0.000
0.312534	0.057721	-0.540298	-0.615672	0.500000	0.000	-18.000	0.000	0.000	0.000
0.312534	0.058501	-0.539280	-0.615672	0.500000	0.000	-18.000	0.000	0.000	0.000
0.312534	0.057721	-0.540298	-0.615672	0.500000	0.000	-18.000	0.000	0.000	0.000
0.312534	0.057721	-0.540298	-0.615672	0.500000	0.000	-18.000	0.000	0.000	0.000
0.312534	0.058501	-0.539280	-0.615672	0.500000	0.000	-18.000	0.000	0.000	0.000
0.312534	0.057721	-0.540298	-0.615672	0.500000	0.000	-18.000	0.000	0.000	0.000
0.312534	0.058501	-0.539280	-0.615672	0.500000	0.000	-18.000	0.000	0.000	0.000
0.312534	0.057721	-0.540298	-0.615672	0.500000	0.000	-18.000	0.000	0.000	0.000
0.312534	0.058501	-0.539280	-0.615672	0.500000	0.000	-18.000	0.000	0.000	0.000
0.312534	0.058501	-0.539280	-0.615672	0.500000	0.000	-18.000	0.000	0.000	0.000
0.312534	0.057721	-0.540298	-0.615672	0.500000	0.000	-18.000	0.000	0.000	0.000
0.312534	0.058501	-0.539280	-0.615672	0.500000	0.000	-18.000	0.000	0.000	0.000
0.312534	0.057721	-0.540298	-0.615672	0.500000	0.000	-18.000	0.000	0.000	0.000
0.312534	0.057721	-0.540298	-0.615672	0.500000	0.000	-18.000	0.000	0.000	0.000
0.312534	0.057721	-0.540298	-0.615672	0.500000	0.000	-18.000	0.000	0.000	0.000
0.312534	0.057721	-0.540298	-0.615672	0.500000	0.000	-18.000	0.000	0.000	0.000
0.312534	0.058501	-0.539280	-0.615672	0.500000	0.000	-18.000	0.000	0.000	0.000
0.312534	0.058501	-0.539280	-0.615672	0.500000	0.000	-18.000	0.000	0.000	0.000
0.312534	0.058501	-0.539280	-0.615672	0.500000	0.000	-18.000	0.000	0.000	0.000
0.312534	0.057721	-0.540298	-0.615672	0.500000	0.000	-18.000	0.000	0.000	0.000
0.312534	0.058501	-0.539280	-0.615672	0.500000	0.000	-18.000	0.000	0.000	0.000
0.312534	0.057721	-0.540298	-0.615672	0.500000	0.000	-18.000	0.000	0.000	0.000
0.312534	0.057721	-0.540298	-0.615672	0.500000	0.000	-18.000	0.000	0.000	0.000
0.312534	0.058501	-0.539280	-0.615672	0.500000	0.000	-18.000	0.000	0.000	0.000
0.312534	0.058501	-0.539280	-0.615672	0.500000	0.000	-18.000	0.000	0.000	0.000
0.312534	0.057721	-0.540298	-0.615672	0.500000	0.000	-18.000	0.000	0.000	0.000
0.413295	0.058501	-0.539280	-0.615672	0.500000	0.000	-18.000	0.000	0.000	0.000
0.413295	0.057721	-0.540298	-0.615672	0.500000	0.000	-18.000	0.000	0.000	0.000
0.413295	0.058501	-0.539280	-0.615672	0.500000	0.000	-18.000	0.000	0.000	0.000
0.413295	0.057721	-0.540298	-0.615672	0.500000	0.000	-18.000	0.000	0.000	0.000
0.413295	0.057721	-0.540298	-0.615672	0.500000	0.000	-18.000	0.000	0.000	0.000
0.413295	0.058501	-0.539280	-0.615672	0.500000	0.000	-18.000	0.000	0.000	0.000
0.413295	0.056941	-0.541317	-0.615672	0.500000	0.000	-18.000	0.000	0.000	0.000
0.413295	0.057721	-0.540298	-0.615672	0.500000	0.000	-18.000	0.000	0.000	0.000
0.413295	0.058501	-0.539280	-0.615672	0.500000	0.000	-18.000	0.000	0.000	0.000
0.413295	0.057721	-0.540298	-0.615672	0.500000	0.000	-18.000	0.000	0.000	0.000
0.413295	0.058501	-0.539280	-0.615672	0.500000	0.000	-18.000	0.000	0.000	0.000
0.413295	0.057721	-0.540298	-0.615672	0.500000	0.000	-18.000	0.000	0.000	0.000
0.413295	0.058501	-0.539280	-0.615672	0.500000	0.000	-18.000	0.000	0.000	0.000
0.413295	0.058501	-0.539280	-0.615672	0.500000	0.000	-18.000	0.000	0.000	0.000
0.413295	0.057721	-0.540298	-0.615672	0.500000	0.000	-18.000	0.000	0.000	0.000
0.413295	0.056941	-0.541317	-0.615672	0.500000	0.000	-18.000	0.000	0.000	0.000
0.413295	0.057721	-0.540298	-0.615672	0.500000	0.000	-18.000	0.000	0.000	0.000
0.413295	0.057721	-0.540298	-0.615672	0.500000	0.000	-18.000	0.000	0.000	0.000
0.413295	0.057721	-0.540298	-0.615672	0.500000	0.000	-18.000	0.000	0.000	0.000
0.413295	0.058501	-0.539280	-0.615672	0.500000	0.000	-18.000	0.000	0.000	0.000
0.413295	0.057721	-0.540298	-0.615672	0.500000	0.000	-18.000	0.000	0.000	0.000
0.413295	0.057721	-0.540298	-0.615672	0.500000	0.000	-18.000	0.000	0.000	0.000
0.413295	0.057721	-0.540298	-0.615672	0.500000	0.000	-18.000	0.000	0.000	0.000
0.413295	0.057721	-0.540298	-0.615672	0.500000	0.000	-18.000	0.000	0.000	0.000
0.413295	0.057721	-0.540298	-0.615672	0.500000	0.000	-18.000	0.000	0.000	0.000
0.413295	0.057721	-0.540298	-0.615672	0.500000	0.000	-18.000	0.000	0.000	0.000
0.413295	0.058501	-0.539280	-0.615672	0.500000	0.000	-18.000	0.000	0.000	0.000
0.413295	0.056941	-0.541317	-0.615672	0.500000	0.000	-18.000	0.000	0.000	0.000
0.413295	0.057721	-0.540298	-0.615672	0.500000	0.000	-18.000	0.000	0.000	0.000
0.413295	0.057721	-0.540298	-0.615672	0.500000	0.000	-18.000	0.000	0.000	0.000
0.413295	0.058501	-0.539280	-0.615672	0.500000	0.000	-18.000	0.000	0.000	0.000
0.413295	0.058501	-0.539280	-0.615672	0.500000	0.000	-18.000	0.000	0.000	0.000
0.413295	0.057721	-0.540298	-0.615672	0.500000	0.000	-18.000	0.000	0.000	0.000
0.413295	0.057721	-0.540298	-0.615672	0.500000	0.000	-18.000	0.000	0.000	0.000
0.413295	0.057721	-0.540298	-0.615672	0.500000	0.000	-18.000	0.000	0.000	0.000
0.413295	0.057721	-0.540298	-0.615672	0.500000	0.000	-18.000	0.000	0.000	0.000
0.413295	0.058501	-0.539280	-0.615672	0.500000	0.000	-18.000	0.000	0.000	0.000
0.413295	0.056941	-0.541317	-0.615672	0.500000	0.000	-18.000	0.000	0.000	0.000
0.413295	0.058501	-0.539280	-0.615672	0.500000	0.000	-18.000	0.000	0.000	0.000
0.413295	0.058501	-0.539280	-0.615672	0.500000	0.000	-18.000	0.000	0.000	0.000
0.413295	0.057721	-0.540298	-0.615672	0.500000	0.000	-18.000	0.000	0.000	0.000
0.413295	0.058501	-0.539280	-0.615672	0.500000	0.000	-18.000	0.000	0.000	0.000
0.413295	0.056941	-0.541317	-0.615672	0.500000	0.000	-18.000	0.000	0.000	0.000
0.413295	0.057721	-0.540298	-0.615672	0.500000	0.000	-18.000	0.000	0.000	0.000
0.413295	0.057721	-0.540298	-0.615672	0.500000	0.000	-18.000	0.000	0.000	0.000
0.413295	0.057721	-0.540298	-0.615672	0.500000	0.000	-18.000	0.000	0.000	0.000
0.413295	0.057721	-0.540298	-0.615672	0.500000	0.000	-18.000	0.000	0.000	0.000
0.413295	0.057721	-0.540298	-0.615672	0.500000	0.000	-18.000	0.000	0.000	0.000
0.413295	0.058501	-0.539280	-0.615672	0.500000	0.000	-18.000	0.000	0.000	0.000
0.413295	0.057721	-0.540298	-0.615672	0.500000	0.000	-18.000	0.000	0.000	0.000
0.413295	0.057721	-0.540298	-0.615672	0.500000	0.000	-18.000	0.000	0.000	0.000
0.413295	0.058501	-0.539280	-0.615672	0.500000	0.000	-18.000	0.000	0.000	0.000
0.413295	0.057721	-0.540298	-0.615672	0.500000	0.000	-18.000	0.000	0.000	0.000
0.413295	0.057721	-0.540298	-0.615672	0.500000	0.000	-18.000	0.000	0.000	0.000
0.413295	0.057721	-0.540298	-0.615672	0.500000	0.000	-18.000	0.000	0.000	0.000
0.413295	0.057721	-0.540298	-0.615672	0.500000	0.000	-18.000	0.000	0.000	0.000
0.413295	0.057721	-0.540298	-0.615672	0.500000	0.000	-18.000	0.000	0.000	0.000
0.413295	0.058501	-0.539280	-0.615672	0.500000	0.000	-18.000	0.000	0.000	0.000
0.413295	0.057721	-0.540298	-0.615672	0.500000	0.000	-18.000	0.000	0.000	0.000
0.413295	0.058501	-0.539280	-0.615672	0.500000	0.000	-18.000	0.000	0.000	0.000
0.413295	0.057721	-0.540298	-0.615672	0.500000	0.000	-18.000	0.000	0.000	0.000
0.413295	0.056941	-0.541317	-0.615672	0.500000	0.000	-18.000	0.000	0.000	0.000
0.413295	0.056941	-0.541317	-0.615672	0.500000	0.000	-18.000	0.000	0.000	0.000
0.413295	0.057721	-0.540298	-0.615672	0.500000	0.000	-18.000	0.000	0.000	0.000
0.413295	0.058501	-0.539280	-0.615672	0.500000	0.000	-18.000	0.000	0.000	0.000
0.413295	0.058501	-0.539280	-0.615672	0.500000	0.000	-18.000	0.000	0.000	0.000
0.413295	0.058501	-0.539280	-0.615672	0.500000	0.000	-18.000	0.000	0.000	0.000
0.413295	0.058501	-0.539280	-0.615672	0.500000	0.000	-18.000	0.000	0.000	0.000
0.413295	0.058501	-0.539280	-0.615672	0.500000	0.000	-18.000	0.000	0.000	0.000
0.413295	0.056941	-0.541317	-0.615672	0.500000	0.000	-18.000	0.000	0.000	0.000
0.413295	0.057721	-0.540298	-0.615672	0.500000	0.000	-18.000	0.000	0.000	0.000
0.413295	0.057721	-0.540298	-0.615672	0.500000	0.000	-18.000	0.000	0.000	0.000
0.413295	0.058501	-0.539280	-0.615672	0.500000	0.000	-18.000	0.000	0.000	0.000
0.413295	0.057721	-0.540298	-0.615672	0.500000	0.000	-18.000	0.000	0.000	0.000
0.413295	0.057721	-0.540298	-0.615672	0.500000	0.000	-18.000	0.000	0.000	0.000
0.413295	0.056941	-0.541317	-0.615672	0.500000	0.000	-18.000	0.000	0.000	0.000
0.413295	0.058501	-0.539280	-0.615672	0.500000	0.000	-18.000	0.000	0.000	0.000
0.413295	0.057721	-0.540298	-0.615672	0.500000	0.000	-18.000	0.000	0.000	0.000
0.413295	0.057721	-0.540298	-0.615672	0.500000	0.000	-18.000	0.000	0.000	0.000
0.413295	0.058501	-0.539280	-0.615672	0.500000	0.000	-18.000	0.000	0.000	0.000
0.413295	0.058501	-0.539280	-0.615672	0.500000	0.000	-18.000	0.000	0.000	0.000
0.413295	0.057721	-0.540298	-0.615672	0.500000	0.000	-18.000	0.000	0.000	0.000
0.413295	0.057721	-0.540298	-0.615672	0.500000	0.000	-18.000	0.000	0.000	0.000
0.413295	0.057721	-0.540298	-0.615672	0.500000	0.000	-18.000	0.000	0.000	0.000
0.413295	0.057721	-0.540298	-0.615672	0.500000	0.000	-18.000	0.000	0.000	0.000
0.413295	0.058501	-0.539280	-0.615672	0.500000	0.000	-18.000	0.000	0.000	0.000
0.413295	0.057721	-0.540298	-0.615672	0.500000	0.000	-18.000	0.000	0.000	0.000
0.413295	0.057721	-0.540298	-0.615672	0.500000	0.000	-18.000	0.000	0.000	0.000
0.413295	0.057721	-0.540298	-0.615672	0.500000	0.000	-18.000	0.000	0.000	0.000
0.413295	0.057721	-0.540298	-0.615672	0.500000	0.000	-18.000	0.000	0.000	0.000
0.413295	0.057721	-0.540298	-0.615672	0.500000	0.000	-18.000	0.000	0.000	0.000
0.413295	0.057721	-0.540298	-0.615672	0.500000	0.000	-18.000	0.000	0.000	0.000
0.413295	0.058501	-0.539280	-0.615672	0.500000	0.000	-18.000	0.000	0.000	0.000
0.413295	0.057721	-0.540298	-0.615672	0.500000	0.000	-18.000	0.000	0.000	0.000
0.413295	0.058501	-0.539280	-0.615672	0.500000	0.000	-18.000	0.000	0.000	0.000
0.413295	0.057721	-0.540298	-0.615672	0.500000	0.000	-18.000	0.000	0.000	0.000
0.413295	0.057721	-0.540298	-0.615672	0.500000	0.000	-18.000	0.000	0.000	0.000
0.413295	0.056941	-0.541317	-0.615672	0.500000	0.000	-18.000	0.000	0.000	0.000
0.413295	0.057721	-0.540298	-0.615672	0.500000	0.000	-18.000	0.000	0.000	0.000
0.413295	0.057721	-0.540298	-0.615672	0.500000	0.000	-18.000	0.000	0.000	0.000
0.000000	0.054601	-0.544372	-0.615672	0.500000	0.000	-17.000	0.000	0.000	0.000
0.000000	0.053821	-0.545391	-0.615672	0.500000	0.000	-17.000	0.000	0.000	0.000
0.000000	0.054601	-0.544372	-0.615672	0.500000	0.000	-17.000	0.000	0.000	0.000
0.000000	0.054601	-0.544372	-0.615672	0.500000	0.000	-17.000	0.000	0.000	0.000
0.000000	0.053821	-0.545391	-0.615672	0.500000	0.000	-17.000	0.000	0.000	0.000
0.000000	0.053821	-0.545391	-0.615672	0.500000	0.000	-17.000	0.000	0.000	0.000
0.000000	0.054601	-0.544372	-0.615672	0.500000	0.000	-17.000	0.000	0.000	0.000
0.000000	0.054601	-0.544372	-0.615672	0.500000	0.000	-17.000	0.000	0.000	0.000
0.000000	0.053821	-0.545391	-0.615672	0.500000	0.000	-17.000	0.000	0.000	0.000
0.000000	0.054601	-0.544372	-0.615672	0.500000	0.000	-17.000	0.000	0.000	0.000
0.000000	0.054601	-0.544372	-0.615672	0.500000	0.000	-17.000	0.000	0.000	0.000
0.000000	0.054601	-0.544372	-0.615672	0.500000	0.000	-17.000	0.000	0.000	0.000
0.000000	0.054601	-0.544372	-0.615672	0.500000	0.000	-17.000	0.000	0.000	0.000
0.000000	0.054601	-0.544372	-0.615672	0.500000	0.000	-17.000	0.000	0.000	0.000
0.000000	0.054601	-0.544372	-0.615672	0.500000	0.000	-17.000	0.000	0.000	0.000
0.000000	0.054601	-0.544372	-0.615672	0.500000	0.000	-17.000	0.000	0.000	0.000
0.000000	0.054601	-0.544372	-0.615672	0.500000	0.000	-17.000	0.000	0.000	0.000
0.000000	0.053821	-0.545391	-0.615672	0.500000	0.000	-17.000	0.000	0.000	0.000
0.000000	0.053821	-0.545391	-0.615672	0.500000	0.000	-17.000	0.000	0.000	0.000
0.000000	0.054601	-0.544372	-0.615672	0.500000	0.000	-17.000	0.000	0.000	0.000
0.000000	0.054601	-0.544372	-0.615672	0.500000	0.000	-17.000	0.000	0.000	0.000
0.000000	0.054601	-0.544372	-0.615672	0.500000	0.000	-17.000	0.000	0.000	0.000
0.000000	0.054601	-0.544372	-0.615672	0.500000	0.000	-17.000	0.000	0.000	0.000
0.000000	0.054601	-0.544372	-0.615672	0.500000	0.000	-17.000	0.000	0.000	0.000
0.000000	0.054601	-0.544372	-0.615672	0.500000	0.000	-17.000	0.000	0.000	0.000
0.000000	0.054601	-0.544372	-0.615672	0.500000	0.000	-17.000	0.000	0.000	0.000
0.000000	0.054601	-0.544372	-0.615672	0.500000	0.000	-17.000	0.000	0.000	0.000
0.000000	0.054601	-0.544372	-0.615672	0.500000	0.000	-17.000	0.000	0.000	0.000
0.000000	0.054601	-0.544372	-0.615672	0.500000	0.000	-17.000	0.000	0.000	0.000
0.000000	0.053821	-0.545391	-0.615672	0.500000	0.000	-17.000	0.000	0.000	0.000
0.000000	0.054601	-0.544372	-0.615672	0.500000	0.000	-17.000	0.000	0.000	0.000
0.000000	0.053821	-0.545391	-0.615672	0.500000	0.000	-17.000	0.000	0.000	0.000
0.000000	0.054601	-0.544372	-0.615672	0.500000	0.000	-17.000	0.000	0.000	0.000
0.000000	0.054601	-0.544372	-0.615672	0.500000	0.000	-17.000	0.000	0.000	0.000
0.000000	0.054601	-0.544372	-0.615672	0.500000	0.000	-17.000	0.000	0.000	0.000
0.000000	0.054601	-0.544372	-0.615672	0.500000	0.000	-17.000	0.000	0.000	0.000
0.000000	0.053821	-0.545391	-0.615672	0.500000	0.000	-17.000	0.000	0.000	0.000
0.000000	0.053821	-0.545391	-0.615672	0.500000	0.000	-17.000	0.000	0.000	0.000
0.000000	0.054601	-0.544372	-0.615672	0.500000	0.000	-17.000	0.000	0.000	0.000
0.000000	0.054601	-0.544372	-0.615672	0.500000	0.000	-17.000	0.000	0.000	0.000
0.000000	0.054601	-0.544372	-0.615672	0.500000	0.000	-17.000	0.000	0.000	0.000
0.000000	0.053821	-0.545391	-0.615672	0.500000	0.000	-17.000	0.000	0.000	0.000
0.000000	0.054601	-0.544372	-0.615672	0.500000	0.000	-17.000	0.000	0.000	0.000
0.000000	0.054601	-0.544372	-0.615672	0.500000	0.000	-17.000	0.000	0.000	0.000
0.000000	0.053821	-0.545391	-0.615672	0.500000	0.000	-17.000	0.000	0.000	0.000
0.000000	0.054601	-0.544372	-0.615672	0.500000	0.000	-17.000	0.000	0.000	0.000
0.000000	0.054601	-0.544372	-0.615672	0.500000	0.000	-17.000	0.000	0.000	0.000
0.000000	0.054601	-0.544372	-0.615672	0.500000	0.000	-17.000	0.000	0.000	0.000
0.000000	0.054601	-0.544372	-0.615672	0.500000	0.000	-17.000	0.000	0.000	0.000
0.000000	0.054601	-0.544372	-0.615672	0.500000	0.000	-17.000	0.000	0.000	0.000
0.000000	0.054601	-0.544372	-0.615672	0.500000	0.000	-17.000	0.000	0.000	0.000
0.000000	0.054601	-0.544372	-0.615672	0.500000	0.000	-17.000	0.000	0.000	0.000
0.000000	0.053821	-0.545391	-0.615672	0.500000	0.000	-17.000	0.000	0.000	0.000
0.000000	0.054601	-0.544372	-0.615672	0.500000	0.000	-17.000	0.000	0.000	0.000
0.000000	0.054601	-0.544372	-0.615672	0.500000	0.000	-17.000	0.000	0.000	0.000
0.000000	0.054601	-0.544372	-0.615672	0.500000	0.000	-17.000	0.000	0.000	0.000
0.000000	0.054601	-0.544372	-0.615672	0.500000	0.000	-17.000	0.000	0.000	0.000
0.000000	0.054601	-0.544372	-0.615672	0.500000	0.000	-17.000	0.000	0.000	0.000
0.000000	0.053821	-0.545391	-0.615672	0.500000	0.000	-17.000	0.000	0.000	0.000
0.000000	0.055381	-0.543354	-0.615672	0.500000	0.000	-17.000	0.000	0.000	0.000
0.000000	0.054601	-0.544372	-0.615672	0.500000	0.000	-17.000	0.000	0.000	0.000
0.000000	0.054601	-0.544372	-0.615672	0.500000	0.000	-17.000	0.000	0.000	0.000
0.000000	0.054601	-0.544372	-0.615672	0.500000	0.000	-17.000	0.000	0.000	0.000
0.000000	0.054601	-0.544372	-0.615672	0.500000	0.000	-17.000	0.000	0.000	0.000
0.000000	0.054601	-0.544372	-0.615672	0.500000	0.000	-17.000	0.000	0.000	0.000
0.000000	0.053821	-0.545391	-0.615672	0.500000	0.000	-17.000	0.000	0.000	0.000
0.000000	0.054601	-0.544372	-0.615672	0.500000	0.000	-17.000	0.000	0.000	0.000
0.000000	0.054601	-0.544372	-0.615672	0.500000	0.000	-17.000	0.000	0.000	0.000
0.000000	0.054601	-0.544372	-0.615672	0.500000	0.000	-17.000	0.000	0.000	0.000
0.000000	0.054601	-0.544372	-0.615672	0.500000	0.000	-17.000	0.000	0.000	0.000
0.000000	0.054601	-0.544372	-0.615672	0.500000	0.000	-17.000	0.000	0.000	0.000
0.000000	0.053821	-0.545391	-0.615672	0.500000	0.000	-17.000	0.000	0.000	0.000
0.000000	0.053821	-0.545391	-0.615672	0.500000	0.000	-17.000	0.000	0.000	0.000
0.000000	0.054601	-0.544372	-0.615672	0.500000	0.000	-17.000	0.000	0.000	0.000
0.000000	0.053821	-0.545391	-0.615672	0.500000	0.000	-17.000	0.000	0.000	0.000
0.000000	0.053041	-0.546410	-0.615672	0.500000	0.000	-17.000	0.000	0.000	0.000
0.000000	0.053821	-0.545391	-0.615672	0.500000	0.000	-17.000	0.000	0.000	0.000
0.000000	0.054601	-0.544372	-0.615672	0.500000	0.000	-17.000	0.000	0.000	0.000
0.000000	0.055381	-0.543354	-0.615672	0.500000	0.000	-17.000	0.000	0.000	0.000
0.000000	0.054601	-0.544372	-0.615672	0.500000	0.000	-17.000	0.000	0.000	0.000
0.000000	0.054601	-0.544372	-0.615672	0.500000	0.000	-17.000	0.000	0.000	0.000
0.000000	0.054601	-0.544372	-0.615672	0.500000	0.000	-17.000	0.000	0.000	0.000
0.000000	0.053821	-0.545391	-0.615672	0.500000	0.000	-17.000	0.000	0.000	0.000
0.000000	0.055381	-0.543354	-0.615672	0.500000	0.000	-17.000	0.000	0.000	0.000
0.000000	0.053041	-0.546410	-0.615672	0.500000	0.000	-17.000	0.000	0.000	0.000
0.000000	0.054601	-0.544372	-0.615672	0.500000	0.000	-17.000	0.000	0.000	0.000
0.000000	0.053821	-0.545391	-0.615672	0.500000	0.000	-17.000	0.000	0.000	0.000
0.000000	0.054601	-0.544372	-0.615672	0.500000	0.000	-17.000	0.000	0.000	0.000
0.000000	0.055381	-0.543354	-0.615672	0.500000	0.000	-17.000	0.000	0.000	0.000
0.000000	0.054601	-0.544372	-0.615672	0.500000	0.000	-17.000	0.000	0.000	0.000
0.000000	0.054601	-0.544372	-0.615672	0.500000	0.000	-17.000	0.000	0.000	0.000
0.000000	0.054601	-0.544372	-0.615672	0.500000	0.000	-17.000	0.000	0.000	0.000
0.000000	0.054601	-0.544372	-0.615672	0.500000	0.000	-17.000	0.000	0.000	0.000
0.000000	0.054601	-0.544372	-0.615672	0.500000	0.000	-17.000	0.000	0.000	0.000
0.000000	0.053821	-0.545391	-0.615672	0.500000	0.000	-17.000	0.000	0.000	0.000
0.000000	0.054601	-0.544372	-0.615672	0.500000	0.000	-17.000	0.000	0.000	0.000
0.000000	0.054601	-0.544372	-0.615672	0.500000	0.000	-17.000	0.000	0.000	0.000
0.000000	0.054601	-0.544372	-0.615672	0.500000	0.000	-17.000	0.000	0.000	0.000
0.000000	0.055381	-0.543354	-0.615672	0.500000	0.000	-17.000	0.000	0.000	0.000
0.000000	0.054601	-0.544372	-0.615672	0.500000	0.000	-17.000	0.000	0.000	0.000
0.102821	0.054601	-0.544372	-0.615672	0.500000	0.000	-17.000	0.000	0.000	0.000
0.102821	0.053821	-0.545391	-0.615672	0.500000	0.000	-17.000	0.000	0.000	0.000
0.102821	0.054601	-0.544372	-0.615672	0.500000	0.000	-17.000	0.000	0.000	0.000
0.102821	0.053821	-0.545391	-0.615672	0.500000	0.000	-17.000	0.000	0.000	0.000
0.102821	0.054601	-0.544372	-0.615672	0.500000	0.000	-17.000	0.000	0.000	0.000
0.102821	0.054601	-0.544372	-0.615672	0.500000	0.000	-17.000	0.000	0.000	0.000
0.102821	0.055381	-0.543354	-0.615672	0.500000	0.000	-17.000	0.000	0.000	0.000
0.102821	0.053821	-0.545391	-0.615672	0.500000	0.000	-17.000	0.000	0.000	0.000
0.102821	0.053821	-0.545391	-0.615672	0.500000	0.000	-17.000	0.000	0.000	0.000
0.102821	0.054601	-0.544372	-0.615672	0.500000	0.000	-17.000	0.000	0.000	0.000
0.102821	0.053821	-0.545391	-0.615672	0.500000	0.000	-17.000	0.000	0.000	0.000
0.102821	0.054601	-0.544372	-0.615672	0.500000	0.000	-17.000	0.000	0.000	0.000
0.102821	0.053821	-0.545391	-0.615672	0.500000	0.000	-17.000	0.000	0.000	0.000
0.102821	0.053821	-0.545391	-0.615672	0.500000	0.000	-17.000	0.000	0.000	0.000
0.102821	0.054601	-0.544372	-0.615672	0.500000	0.000	-17.000	0.000	0.000	0.000
0.102821	0.054601	-0.544372	-0.615672	0.500000	0.000	-17.000	0.000	0.000	0.000
0.102821	0.054601	-0.544372	-0.615672	0.500000	0.000	-17.000	0.000	0.000	0.000
0.102821	0.054601	-0.544372	-0.615672	0.500000	0.000	-17.000	0.000	0.000	0.000
0.102821	0.053821	-0.545391	-0.615672	0.500000	0.000	-17.000	0.000	0.000	0.000
0.102821	0.053821	-0.545391	-0.615672	0.500000	0.000	-17.000	0.000	0.000	0.000
0.102821	0.054601	-0.544372	-0.615672	0.500000	0.000	-17.000	0.000	0.000	0.000
0.102821	0.054601	-0.544372	-0.615672	0.500000	0.000	-17.000	0.000	0.000	0.000
0.102821	0.054601	-0.544372	-0.615672	0.500000	0.000	-17.000	0.000	0.000	0.000
0.102821	0.054601	-0.544372	-0.615672	0.500000	0.000	-17.000	0.000	0.000	0.000
0.102821	0.055381	-0.543354	-0.615672	0.500000	0.000	-17.000	0.000	0.000	0.000
0.102821	0.053821	-0.545391	-0.615672	0.500000	0.000	-17.000	0.000	0.000	0.000
0.102821	0.054601	-0.544372	-0.615672	0.500000	0.000	-17.000	0.000	0.000	0.000
0.102821	0.054601	-0.544372	-0.615672	0.500000	0.000	-17.000	0.000	0.000	0.000
0.102821	0.054601	-0.544372	-0.615672	0.500000	0.000	-17.000	0.000	0.000	0.000
0.102821	0.054601	-0.544372	-0.615672	0.500000	0.000	-17.000	0.000	0.000	0.000
0.102821	0.054601	-0.544372	-0.615672	0.500000	0.000	-17.000	0.000	0.000	0.000
0.102821	0.054601	-0.544372	-0.615672	0.500000	0.000	-17.000	0.000	0.000	0.000
0.102821	0.054601	-0.544372	-0.615672	0.500000	0.000	-17.000	0.000	0.000	0.000
0.102821	0.054601	-0.544372	-0.615672	0.500000	0.000	-17.000	0.000	0.000	0.000
0.102821	0.054601	-0.544372	-0.615672	0.500000	0.000	-17.000	0.000	0.000	0.000
0.102821	0.053821	-0.545391	-0.615672	0.500000	0.000	-17.000	0.000	0.000	0.000
0.102821	0.053821	-0.545391	-0.615672	0.500000	0.000	-17.000	0.000	0.000	0.000
0.102821	0.055381	-0.543354	-0.615672	0.500000	0.000	-17.000	0.000	0.000	0.000
0.102821	0.055381	-0.543354	-0.615672	0.500000	0.000	-17.000	0.000	0.000	0.000
0.102821	0.053821	-0.545391	-0.615672	0.500000	0.000	-17.000	0.000	0.000	0.000
0.102821	0.054601	-0.544372	-0.615672	0.500000	0.000	-17.000	0.000	0.000	0.000
0.102821	0.054601	-0.544372	-0.615672	0.500000	0.000	-17.000	0.000	0.000	0.000
0.102821	0.054601	-0.544372	-0.615672	0.500000	0.000	-17.000	0.000	0.000	0.000
0.102821	0.054601	-0.544372	-0.615672	0.500000	0.000	-17.000	0.000	0.000	0.000
0.102821	0.055381	-0.543354	-0.615672	0.500000	0.000	-17.000	0.000	0.000	0.000
0.102821	0.054601	-0.544372	-0.615672	0.500000	0.000	-17.000	0.000	0.000	0.000
0.102821	0.053821	-0.545391	-0.615672	0.500000	0.000	-17.000	0.000	0.000	0.000
0.102821	0.053821	-0.545391	-0.615672	0.500000	0.000	-17.000	0.000	0.000	0.000
0.102821	0.054601	-0.544372	-0.615672	0.500000	0.000	-17.000	0.000	0.000	0.000
0.102821	0.054601	-0.544372	-0.615672	0.500000	0.000	-17.000	0.000	0.000	0.000
0.102821	0.054601	-0.544372	-0.615672	0.500000	0.000	-17.000	0.000	0.000	0.000
0.102821	0.053821	-0.545391	-0.615672	0.500000	0.000	-17.000	0.000	0.000	0.000
0.102821	0.054601	-0.544372	-0.615672	0.500000	0.000	-17.000	0.000	0.000	0.000
0.102821	0.054601	-0.544372	-0.615672	0.500000	0.000	-17.000	0.000	0.000	0.000
0.102821	0.054601	-0.544372	-0.615672	0.500000	0.000	-17.000	0.000	0.000	0.000
0.102821	0.054601	-0.544372	-0.615672	0.500000	0.000	-17.000	0.000	0.000	0.000
0.102821	0.054601	-0.544372	-0.615672	0.500000	0.000	-17.000	0.000	0.000	0.000
0.102821	0.054601	-0.544372	-0.615672	0.500000	0.000	-17.000	0.000	0.000	0.000
0.102821	0.055381	-0.543354	-0.615672	0.500000	0.000	-17.000	0.000	0.000	0.000
0.102821	0.054601	-0.544372	-0.615672	0.500000	0.000	-17.000	0.000	0.000	0.000
0.102821	0.054601	-0.544372	-0.615672	0.500000	0.000	-17.000	0.000	0.000	0.000
0.102821	0.055381	-0.543354	-0.615672	0.500000	0.000	-17.000	0.000	0.000	0.000
0.102821	0.054601	-0.544372	-0.615672	0.500000	0.000	-17.000	0.000	0.000	0.000
0.102821	0.054601	-0.544372	-0.615672	0.500000	0.000	-17.000	0.000	0.000	0.000
0.102821	0.054601	-0.544372	-0.615672	0.500000	0.000	-17.000	0.000	0.000	0.000
0.102821	0.054601	-0.544372	-0.615672	0.500000	0.000	-17.000	0.000	0.000	0.000
0.102821	0.054601	-0.544372	-0.615672	0.500000	0.000	-17.000	0.000	0.000	0.000
0.102821	0.054601	-0.544372	-0.615672	0.500000	0.000	-17.000	0.000	0.000	0.000
0.102821	0.054601	-0.544372	-0.615672	0.500000	0.000	-17.000	0.000	0.000	0.000
0.102821	0.054601	-0.544372	-0.615672	0.500000	0.000	-17.000	0.000	0.000	0.000
0.102821	0.053821	-0.545391	-0.615672	0.500000	0.000	-17.000	0.000	0.000	0.000
0.102821	0.054601	-0.544372	-0.615672	0.500000	0.000	-17.000	0.000	0.000	0.000
0.102821	0.054601	-0.544372	-0.615672	0.500000	0.000	-17.000	0.000	0.000	0.000
0.102821	0.053821	-0.545391	-0.615672	0.500000	0.000	-17.000	0.000	0.000	0.000
0.102821	0.054601	-0.544372	-0.615672	0.500000	0.000	-17.000	0.000	0.000	0.000
0.102821	0.053821	-0.545391	-0.615672	0.500000	0.000	-17.000	0.000	0.000	0.000
0.102821	0.054601	-0.544372	-0.615672	0.500000	0.000	-17.000	0.000	0.000	0.000
0.102821	0.054601	-0.544372	-0.615672	0.500000	0.000	-17.000	0.000	0.000	0.000
0.102821	0.054601	-0.544372	-0.615672	0.500000	0.000	-17.000	0.000	0.000	0.000
0.102821	0.054601	-0.544372	-0.615672	0.500000	0.000	-17.000	0.000	0.000	0.000
0.102821	0.055381	-0.543354	-0.615672	0.500000	0.000	-17.000	0.000	0.000	0.000
0.102821	0.053821	-0.545391	-0.615672	0.500000	0.000	-17.000	0.000	0.000	0.000
0.102821	0.054601	-0.544372	-0.615672	0.500000	0.000	-17.000	0.000	0.000	0.000
0.102821	0.053821	-0.545391	-0.615672	0.500000	0.000	-17.000	0.000	0.000	0.000
0.102821	0.053821	-0.545391	-0.615672	0.500000	0.000	-17.000	0.000	0.000	0.000
0.102821	0.054601	-0.544372	-0.615672	0.500000	0.000	-17.000	0.000	0.000	0.000
0.102821	0.053821	-0.545391	-0.615672	0.500000	0.000	-17.000	0.000	0.000	0.000
0.102821	0.054601	-0.544372	-0.615672	0.500000	0.000	-17.000	0.000	0.000	0.000
0.102821	0.054601	-0.544372	-0.615672	0.500000	0.000	-17.000	0.000	0.000	0.000
0.102821	0.053821	-0.545391	-0.615672	0.500000	0.000	-17.000	0.000	0.000	0.000
0.102821	0.054601	-0.544372	-0.615672	0.500000	0.000	-17.000	0.000	0.000	0.000
0.102821	0.054601	-0.544372	-0.615672	0.500000	0.000	-17.000	0.000	0.000	0.000
0.102821	0.053821	-0.545391	-0.615672	0.500000	0.000	-17.000	0.000	0.000	0.000
0.102821	0.053821	-0.545391	-0.615672	0.500000	0.000	-17.000	0.000	0.000	0.000
0.102821	0.054601	-0.544372	-0.615672	0.500000	0.000	-17.000	0.000	0.000	0.000
0.102821	0.054601	-0.544372	-0.615672	0.500000	0.000	-17.000	0.000	0.000	0.000
0.102821	0.054601	-0.544372	-0.615672	0.500000	0.000	-17.000	0.000	0.000	0.000
0.102821	0.053821	-0.545391	-0.615672	0.500000	0.000	-17.000	0.000	0.000	0.000
0.102821	0.054601	-0.544372	-0.615672	0.500000	0.000	-17.000	0.000	0.000	0.000
0.102821	0.054601	-0.544372	-0.615672	0.500000	0.000	-17.000	0.000	0.000	0.000
0.204134	0.054601	-0.544372	-0.615672	0.500000	0.000	-17.000	0.000	0.000	0.000
0.204134	0.053821	-0.545391	-0.615672	0.500000	0.000	-17.000	0.000	0.000	0.000
0.204134	0.053821	-0.545391	-0.615672	0.500000	0.000	-17.000	0.000	0.000	0.000
0.204134	0.054601	-0.544372	-0.615672	0.500000	0.000	-17.000	0.000	0.000	0.000
0.204134	0.054601	-0.544372	-0.615672	0.500000	0.000	-17.000	0.000	0.000	0.000
0.204134	0.054601	-0.544372	-0.615672	0.500000	0.000	-17.000	0.000	0.000	0.000
0.204134	0.053821	-0.545391	-0.615672	0.500000	0.000	-17.000	0.000	0.000	0.000
0.204134	0.054601	-0.544372	-0.615672	0.500000	0.000	-17.000	0.000	0.000	0.000
0.204134	0.054601	-0.544372	-0.615672	0.500000	0.000	-17.000	0.000	0.000	0.000
0.204134	0.054601	-0.544372	-0.615672	0.500000	0.000	-17.000	0.000	0.000	0.000
0.204134	0.054601	-0.544372	-0.615672	0.500000	0.000	-17.000	0.000	0.000	0.000
0.204134	0.054601	-0.544372	-0.615672	0.500000	0.000	-17.000	0.000	0.000	0.000
0.204134	0.054601	-0.544372	-0.615672	0.500000	0.000	-17.000	0.000	0.000	0.000
0.204134	0.054601	-0.544372	-0.615672	0.500000	0.000	-17.000	0.000	0.000	0.000
0.204134	0.054601	-0.544372	-0.615672	0.500000	0.000	-17.000	0.000	0.000	0.000
0.204134	0.054601	-0.544372	-0.615672	0.500000	0.000	-17.000	0.000	0.000	0.000
0.204134	0.054601	-0.544372	-0.615672	0.500000	0.000	-17.000	0.000	0.000	0.000
0.204134	0.053821	-0.545391	-0.615672	0.500000	0.000	-17.000	0.000	0.000	0.000
0.204134	0.054601	-0.544372	-0.615672	0.500000	0.000	-17.000	0.000	0.000	0.000
0.204134	0.054601	-0.544372	-0.615672	0.500000	0.000	-17.000	0.000	0.000	0.000
0.204134	0.053821	-0.545391	-0.615672	0.500000	0.000	-17.000	0.000	0.000	0.000
0.204134	0.054601	-0.544372	-0.615672	0.500000	0.000	-17.000	0.000	0.000	0.000
0.204134	0.053821	-0.545391	-0.615672	0.500000	0.000	-17.000	0.000	0.000	0.000
0.204134	0.054601	-0.544372	-0.615672	0.500000	0.000	-17.000	0.000	0.000	0.000
0.204134	0.054601	-0.544372	-0.615672	0.500000	0.000	-17.000	0.000	0.000	0.000
0.204134	0.053821	-0.545391	-0.615672	0.500000	0.000	-17.000	0.000	0.000	0.000
0.204134	0.054601	-0.544372	-0.615672	0.500000	0.000	-17.000	0.000	0.000	0.000
0.204134	0.054601	-0.544372	-0.615672	0.500000	0.000	-17.000	0.000	0.000	0.000
0.204134	0.053821	-0.545391	-0.615672	0.500000	0.000	-17.000	0.000	0.000	0.000
0.204134	0.054601	-0.544372	-0.615672	0.500000	0.000	-17.000	0.000	0.000	0.000
0.204134	0.053821	-0.545391	-0.615672	0.500000	0.000	-17.000	0.000	0.000	0.000
0.204134	0.054601	-0.544372	-0.615672	0.500000	0.000	-17.000	0.000	0.000	0.000
0.204134	0.054601	-0.544372	-0.615672	0.500000	0.000	-17.000	0.000	0.000	0.000
0.204134	0.053821	-0.545391	-0.615672	0.500000	0.000	-17.000	0.000	0.000	0.000
0.204134	0.054601	-0.544372	-0.615672	0.500000	0.000	-17.000	0.000	0.000	0.000
0.204134	0.055381	-0.543354	-0.615672	0.500000	0.000	-17.000	0.000	0.000	0.000
0.204134	0.055381	-0.543354	-0.615672	0.500000	0.000	-17.000	0.000	0.000	0.000
0.204134	0.054601	-0.544372	-0.615672	0.500000	0.000	-17.000	0.000	0.000	0.000
0.204134	0.053821	-0.545391	-0.615672	0.500000	0.000	-17.000	0.000	0.000	0.000
0.204134	0.054601	-0.544372	-0.615672	0.500000	0.000	-17.000	0.000	0.000	0.000
0.204134	0.054601	-0.544372	-0.615672	0.500000	0.000	-17.000	0.000	0.000	0.000
0.204134	0.054601	-0.544372	-0.615672	0.500000	0.000	-17.000	0.000	0.000	0.000
0.204134	0.054601	-0.544372	-0.615672	0.500000	0.000	-17.000	0.000	0.000	0.000
0.204134	0.055381	-0.543354	-0.615672	0.500000	0.000	-17.000	0.000	0.000	0.000
0.204134	0.053821	-0.545391	-0.615672	0.500000	0.000	-17.000	0.000	0.000	0.000
0.204134	0.054601	-0.544372	-0.615672	0.500000	0.000	-17.000	0.000	0.000	0.000
0.204134	0.054601	-0.544372	-0.615672	0.500000	0.000	-17.000	0.000	0.000	0.000
0.204134	0.054601	-0.544372	-0.615672	0.500000	0.000	-17.000	0.000	0.000	0.000
0.204134	0.054601	-0.544372	-0.615672	0.500000	0.000	-17.000	0.000	0.000	0.000
0.204134	0.054601	-0.544372	-0.615672	0.500000	0.000	-17.000	0.000	0.000	0.000
0.204134	0.054601	-0.544372	-0.615672	0.500000	0.000	-17.000	0.000	0.000	0.000
0.204134	0.054601	-0.544372	-0.615672	0.500000	0.000	-17.000	0.000	0.000	0.000
0.204134	0.054601	-0.544372	-0.615672	0.500000	0.000	-17.000	0.000	0.000	0.000
0.204134	0.054601	-0.544372	-0.615672	0.500000	0.000	-17.000	0.000	0.000	0.000
0.204134	0.053821	-0.545391	-0.615672	0.500000	0.000	-17.000	0.000	0.000	0.000
0.204134	0.054601	-0.544372	-0.615672	0.500000	0.000	-17.000	0.000	0.000	0.000
0.204134	0.054601	-0.544372	-0.615672	0.500000	0.000	-17.000	0.000	0.000	0.000
0.204134	0.055381	-0.543354	-0.615672	0.500000	0.000	-17.000	0.000	0.000	0.000
0.204134	0.054601	-0.544372	-0.615672	0.500000	0.000	-17.000	0.000	0.000	0.000
0.204134	0.054601	-0.544372	-0.615672	0.500000	0.000	-17.000	0.000	0.000	0.000
0.204134	0.054601	-0.544372	-0.615672	0.500000	0.000	-17.000	0.000	0.000	0.000
0.204134	0.054601	-0.544372	-0.615672	0.500000	0.000	-17.000	0.000	0.000	0.000
0.204134	0.053821	-0.545391	-0.615672	0.500000	0.000	-17.000	0.000	0.000	0.000
0.204134	0.053821	-0.545391	-0.615672	0.500000	0.000	-17.000	0.000	0.000	0.000
0.204134	0.054601	-0.544372	-0.615672	0.500000	0.000	-17.000	0.000	0.000	0.000
0.204134	0.054601	-0.544372	-0.615672	0.500000	0.000	-17.000	0.000	0.000	0.000
0.204134	0.053821	-0.545391	-0.615672	0.500000	0.000	-17.000	0.000	0.000	0.000
0.204134	0.054601	-0.544372	-0.615672	0.500000	0.000	-17.000	0.000	0.000	0.000
0.204134	0.053821	-0.545391	-0.615672	0.500000	0.000	-17.000	0.000	0.000	0.000
0.204134	0.053821	-0.545391	-0.615672	0.500000	0.000	-17.000	0.000	0.000	0.000
0.204134	0.054601	-0.544372	-0.615672	0.500000	0.000	-17.000	0.000	0.000	0.000
0.204134	0.053821	-0.545391	-0.615672	0.500000	0.000	-17.000	0.000	0.000	0.000
0.204134	0.054601	-0.544372	-0.615672	0.500000	0.000	-17.000	0.000	0.000	0.000
0.204134	0.054601	-0.544372	-0.615672	0.500000	0.000	-17.000	0.000	0.000	0.000
0.204134	0.054601	-0.544372	-0.615672	0.500000	0.000	-17.000	0.000	0.000	0.000
0.204134	0.054601	-0.544372	-0.615672	0.500000	0.000	-17.000	0.000	0.000	0.000
0.204134	0.055381	-0.543354	-0.615672	0.500000	0.000	-17.000	0.000	0.000	0.000
0.204134	0.054601	-0.544372	-0.615672	0.500000	0.000	-17.000	0.000	0.000	0.000
0.204134	0.054601	-0.544372	-0.615672	0.500000	0.000	-17.000	0.000	0.000	0.000
0.204134	0.054601	-0.544372	-0.615672	0.500000	0.000	-17.000	0.000	0.000	0.000
0.204134	0.053821	-0.545391	-0.615672	0.500000	0.000	-17.000	0.000	0.000	0.000
0.204134	0.053821	-0.545391	-0.615672	0.500000	0.000	-17.000	0.000	0.000	0.000
0.204134	0.054601	-0.544372	-0.615672	0.500000	0.000	-17.000	0.000	0.000	0.000
0.204134	0.053821	-0.545391	-0.615672	0.500000	0.000	-17.000	0.000	0.000	0.000
0.204134	0.054601	-0.544372	-0.615672	0.500000	0.000	-17.000	0.000	0.000	0.000
0.204134	0.054601	-0.544372	-0.615672	0.500000	0.000	-17.000	0.000	0.000	0.000
0.204134	0.054601	-0.544372	-0.615672	0.500000	0.000	-17.000	0.000	0.000	0.000
0.204134	0.054601	-0.544372	-0.615672	0.500000	0.000	-17.000	0.000	0.000	0.000
0.204134	0.053821	-0.545391	-0.615672	0.500000	0.000	-17.000	0.000	0.000	0.000
0.204134	0.054601	-0.544372	-0.615672	0.500000	0.000	-17.000	0.000	0.000	0.000
0.204134	0.054601	-0.544372	-0.615672	0.500000	0.000	-17.000	0.000	0.000	0.000
0.204134	0.053821	-0.545391	-0.615672	0.500000	0.000	-17.000	0.000	0.000	0.000
0.204134	0.054601	-0.544372	-0.615672	0.500000	0.000	-17.000	0.000	0.000	0.000
0.204134	0.053821	-0.545391	-0.615672	0.500000	0.000	-17.000	0.000	0.000	0.000
0.204134	0.053821	-0.545391	-0.615672	0.500000	0.000	-17.000	0.000	0.000	0.000
0.204134	0.054601	-0.544372	-0.615672	0.500000	0.000	-17.000	0.000	0.000	0.000
0.204134	0.055381	-0.543354	-0.615672	0.500000	0.000	-17.000	0.000	0.000	0.000
0.204134	0.054601	-0.544372	-0.615672	0.500000	0.000	-17.000	0.000	0.000	0.000
0.204134	0.054601	-0.544372	-0.615672	0.500000	0.000	-17.000	0.000	0.000	0.000
0.204134	0.053821	-0.545391	-0.615672	0.500000	0.000	-17.000	0.000	0.000	0.000
0.304119	0.054601	-0.544372	-0.615672	0.500000	0.000	-17.000	0.000	0.000	0.000
0.304119	0.054601	-0.544372	-0.615672	0.500000	0.000	-17.000	0.000	0.000	0.000
0.304119	0.054601	-0.544372	-0.615672	0.500000	0.000	-17.000	0.000	0.000	0.000
0.304119	0.053821	-0.545391	-0.615672	0.500000	0.000	-17.000	0.000	0.000	0.000
0.304119	0.054601	-0.544372	-0.615672	0.500000	0.000	-17.000	0.000	0.000	0.000
0.304119	0.054601	-0.544372	-0.615672	0.500000	0.000	-17.000	0.000	0.000	0.000
0.304119	0.054601	-0.544372	-0.615672	0.500000	0.000	-17.000	0.000	0.000	0.000
0.304119	0.053821	-0.545391	-0.615672	0.500000	0.000	-17.000	0.000	0.000	0.000
0.304119	0.054601	-0.544372	-0.615672	0.500000	0.000	-17.000	0.000	0.000	0.000
0.304119	0.054601	-0.544372	-0.615672	0.500000	0.000	-17.000	0.000	0.000	0.000
0.304119	0.054601	-0.544372	-0.615672	0.500000	0.000	-17.000	0.000	0.000	0.000
0.304119	0.054601	-0.544372	-0.615672	0.500000	0.000	-17.000	0.000	0.000	0.000
0.304119	0.054601	-0.544372	-0.615672	0.500000	0.000	-17.000	0.000	0.000	0.000
0.304119	0.054601	-0.544372	-0.615672	0.500000	0.000	-17.000	0.000	0.000	0.000
0.304119	0.053821	-0.545391	-0.615672	0.500000	0.000	-17.000	0.000	0.000	0.000
0.304119	0.054601	-0.544372	-0.615672	0.500000	0.000	-17.000	0.000	0.000	0.000
0.304119	0.054601	-0.544372	-0.615672	0.500000	0.000	-17.000	0.000	0.000	0.000
0.304119	0.054601	-0.544372	-0.615672	0.500000	0.000	-17.000	0.000	0.000	0.000
0.304119	0.054601	-0.544372	-0.615672	0.500000	0.000	-17.000	0.000	0.000	0.000
0.304119	0.054601	-0.544372	-0.615672	0.500000	0.000	-17.000	0.000	0.000	0.000
0.304119	0.054601	-0.544372	-0.615672	0.500000	0.000	-17.000	0.000	0.000	0.000
0.304119	0.054601	-0.544372	-0.615672	0.500000	0.000	-17.000	0.000	0.000	0.000
0.304119	0.054601	-0.544372	-0.615672	0.500000	0.000	-17.000	0.000	0.000	0.000
0.304119	0.054601	-0.544372	-0.615672	0.500000	0.000	-17.000	0.000	0.000	0.000
0.304119	0.053821	-0.545391	-0.615672	0.500000	0.000	-17.000	0.000	0.000	0.000
0.304119	0.054601	-0.544372	-0.615672	0.500000	0.000	-17.000	0.000	0.000	0.000
0.304119	0.054601	-0.544372	-0.615672	0.500000	0.000	-17.000	0.000	0.000	0.000
0.304119	0.054601	-0.544372	-0.615672	0.500000	0.000	-17.000	0.000	0.000	0.000
0.304119	0.053821	-0.545391	-0.615672	0.500000	0.000	-17.000	0.000	0.000	0.000
0.304119	0.054601	-0.544372	-0.615672	0.500000	0.000	-17.000	0.000	0.000	0.000
0.304119	0.054601	-0.544372	-0.615672	0.500000	0.000	-17.000	0.000	0.000	0.000
0.304119	0.054601	-0.544372	-0.615672	0.500000	0.000	-17.000	0.000	0.000	0.000
0.304119	0.054601	-0.544372	-0.615672	0.500000	0.000	-17.000	0.000	0.000	0.000
0.304119	0.054601	-0.544372	-0.615672	0.500000	0.000	-17.000	0.000	0.000	0.000
0.304119	0.054601	-0.544372	-0.615672	0.500000	0.000	-17.000	0.000	0.000	0.000
0.304119	0.054601	-0.544372	-0.615672	0.500000	0.000	-17.000	0.000	0.000	0.000
0.304119	0.054601	-0.544372	-0.615672	0.500000	0.000	-17.000	0.000	0.000	0.000
0.304119	0.054601	-0.544372	-0.615672	0.500000	0.000	-17.000	0.000	0.000	0.000
0.304119	0.054601	-0.544372	-0.615672	0.500000	0.000	-17.000	0.000	0.000	0.000
0.304119	0.053821	-0.545391	-0.615672	0.500000	0.000	-17.000	0.000	0.000	0.000
0.304119	0.054601	-0.544372	-0.615672	0.500000	0.000	-17.000	0.000	0.000	0.000
0.304119	0.054601	-0.544372	-0.615672	0.500000	0.000	-17.000	0.000	0.000	0.000
0.304119	0.054601	-0.544372	-0.615672	0.500000	0.000	-17.000	0.000	0.000	0.000
0.304119	0.055381	-0.543354	-0.615672	0.500000	0.000	-17.000	0.000	0.000	0.000
0.304119	0.054601	-0.544372	-0.615672	0.500000	0.000	-17.000	0.000	0.000	0.000
0.304119	0.054601	-0.544372	-0.615672	0.500000	0.000	-17.000	0.000	0.000	0.000
0.304119	0.053821	-0.545391	-0.615672	0.500000	0.000	-17.000	0.000	0.000	0.000
0.304119	0.054601	-0.544372	-0.615672	0.500000	0.000	-17.000	0.000	0.000	0.000
0.304119	0.054601	-0.544372	-0.615672	0.500000	0.000	-17.000	0.000	0.000	0.000
0.304119	0.054601	-0.544372	-0.615672	0.500000	0.000	-17.000	0.000	0.000	0.000
0.304119	0.053821	-0.545391	-0.615672	0.500000	0.000	-17.000	0.000	0.000	0.000
0.304119	0.053821	-0.545391	-0.615672	0.500000	0.000	-17.000	0.000	0.000	0.000
0.304119	0.055381	-0.543354	-0.615672	0.500000	0.000	-17.000	0.000	0.000	0.000
0.304119	0.053821	-0.545391	-0.615672	0.500000	0.000	-17.000	0.000	0.000	0.000
0.304119	0.054601	-0.544372	-0.615672	0.500000	0.000	-17.000	0.000	0.000	0.000
0.304119	0.054601	-0.544372	-0.615672	0.500000	0.000	-17.000	0.000	0.000	0.000
0.304119	0.055381	-0.543354	-0.615672	0.500000	0.000	-17.000	0.000	0.000	0.000
0.304119	0.053821	-0.545391	-0.615672	0.500000	0.000	-17.000	0.000	0.000	0.000
0.304119	0.054601	-0.544372	-0.615672	0.500000	0.000	-17.000	0.000	0.000	0.000
0.304119	0.054601	-0.544372	-0.615672	0.500000	0.000	-17.000	0.000	0.000	0.000
0.304119	0.054601	-0.544372	-0.615672	0.500000	0.000	-17.000	0.000	0.000	0.000
0.304119	0.055381	-0.543354	-0.615672	0.500000	0.000	-17.000	0.000	0.000	0.000
0.304119	0.054601	-0.544372	-0.615672	0.500000	0.000	-17.000	0.000	0.000	0.000
0.304119	0.054601	-0.544372	-0.615672	0.500000	0.000	-17.000	0.000	0.000	0.000
0.304119	0.053821	-0.545391	-0.615672	0.500000	0.000	-17.000	0.000	0.000	0.000
0.304119	0.054601	-0.544372	-0.615672	0.500000	0.000	-17.000	0.000	0.000	0.000
0.304119	0.054601	-0.544372	-0.615672	0.500000	0.000	-17.000	0.000	0.000	0.000
0.304119	0.054601	-0.544372	-0.615672	0.500000	0.000	-17.000	0.000	0.000	0.000
0.304119	0.054601	-0.544372	-0.615672	0.500000	0.000	-17.000	0.000	0.000	0.000
0.304119	0.054601	-0.544372	-0.615672	0.500000	0.000	-17.000	0.000	0.000	0.000
0.304119	0.054601	-0.544372	-0.615672	0.500000	0.000	-17.000	0.000	0.000	0.000
0.304119	0.054601	-0.544372	-0.615672	0.500000	0.000	-17.000	0.000	0.000	0.000
0.304119	0.053821	-0.545391	-0.615672	0.500000	0.000	-17.000	0.000	0.000	0.000
0.304119	0.054601	-0.544372	-0.615672	0.500000	0.000	-17.000	0.000	0.000	0.000
0.304119	0.055381	-0.543354	-0.615672	0.500000	0.000	-17.000	0.000	0.000	0.000
0.304119	0.053821	-0.545391	-0.615672	0.500000	0.000	-17.000	0.000	0.000	0.000
0.304119	0.054601	-0.544372	-0.615672	0.500000	0.000	-17.000	0.000	0.000	0.000
0.304119	0.053821	-0.545391	-0.615672	0.500000	0.000	-17.000	0.000	0.000	0.000
0.304119	0.054601	-0.544372	-0.615672	0.500000	0.000	-17.000	0.000	0.000	0.000
0.304119	0.054601	-0.544372	-0.615672	0.500000	0.000	-17.000	0.000	0.000	0.000
0.304119	0.053821	-0.545391	-0.615672	0.500000	0.000	-17.000	0.000	0.000	0.000
0.304119	0.053821	-0.545391	-0.615672	0.500000	0.000	-17.000	0.000	0.000	0.000
0.304119	0.054601	-0.544372	-0.615672	0.500000	0.000	-17.000	0.000	0.000	0.000
0.304119	0.054601	-0.544372	-0.615672	0.500000	0.000	-17.000	0.000	0.000	0.000
0.304119	0.054601	-0.544372	-0.615672	0.500000	0.000	-17.000	0.000	0.000	0.000
0.304119	0.053821	-0.545391	-0.615672	0.500000	0.000	-17.000	0.000	0.000	0.000
0.304119	0.054601	-0.544372	-0.615672	0.500000	0.000	-17.000	0.000	0.000	0.000
0.304119	0.053821	-0.545391	-0.615672	0.500000	0.000	-17.000	0.000	0.000	0.000
0.304119	0.054601	-0.544372	-0.615672	0.500000	0.000	-17.000	0.000	0.000	0.000
0.304119	0.054601	-0.544372	-0.615672	0.500000	0.000	-17.000	0.000	0.000	0.000
0.304119	0.054601	-0.544372	-0.615672	0.500000	0.000	-17.000	0.000	0.000	0.000
0.304119	0.054601	-0.544372	-0.615672	0.500000	0.000	-17.000	0.000	0.000	0.000
0.304119	0.054601	-0.544372	-0.615672	0.500000	0.000	-17.000	0.000	0.000	0.000
0.304119	0.054601	-0.544372	-0.615672	0.500000	0.000	-17.000	0.000	0.000	0.000
0.304119	0.054601	-0.544372	-0.615672	0.500000	0.000	-17.000	0.000	0.000	0.000
0.304119	0.054601	-0.544372	-0.615672	0.500000	0.000	-17.000	0.000	0.000	0.000
0.304119	0.054601	-0.544372	-0.615672	0.500000	0.000	-17.000	0.000	0.000	0.000
0.304119	0.054601	-0.544372	-0.615672	0.500000	0.000	-17.000	0.000	0.000	0.000
0.304119	0.054601	-0.544372	-0.615672	0.500000	0.000	-17.000	0.000	0.000	0.000
0.304119	0.053821	-0.545391	-0.615672	0.500000	0.000	-17.000	0.000	0.000	0.000
0.409267	0.054601	-0.544372	-0.615672	0.500000	0.000	-17.000	0.000	0.000	0.000
0.409267	0.053821	-0.545391	-0.615672	0.500000	0.000	-17.000	0.000	0.000	0.000
0.409267	0.053821	-0.545391	-0.615672	0.500000	0.000	-17.000	0.000	0.000	0.000
0.409267	0.054601	-0.544372	-0.615672	0.500000	0.000	-17.000	0.000	0.000	0.000
0.409267	0.054601	-0.544372	-0.615672	0.500000	0.000	-17.000	0.000	0.000	0.000
0.409267	0.054601	-0.544372	-0.615672	0.500000	0.000	-17.000	0.000	0.000	0.000
0.409267	0.054601	-0.544372	-0.615672	0.500000	0.000	-17.000	0.000	0.000	0.000
0.409267	0.054601	-0.544372	-0.615672	0.500000	0.000	-17.000	0.000	0.000	0.000
0.409267	0.054601	-0.544372	-0.615672	0.500000	0.000	-17.000	0.000	0.000	0.000
0.409267	0.053821	-0.545391	-0.615672	0.500000	0.000	-17.000	0.000	0.000	0.000
0.409267	0.054601	-0.544372	-0.615672	0.500000	0.000	-17.000	0.000	0.000	0.000
0.409267	0.053821	-0.545391	-0.615672	0.500000	0.000	-17.000	0.000	0.000	0.000
0.409267	0.054601	-0.544372	-0.615672	0.500000	0.000	-17.000	0.000	0.000	0.000
0.409267	0.054601	-0.544372	-0.615672	0.500000	0.000	-17.000	0.000	0.000	0.000
0.409267	0.054601	-0.544372	-0.615672	0.500000	0.000	-17.000	0.000	0.000	0.000
0.409267	0.053821	-0.545391	-0.615672	0.500000	0.000	-17.000	0.000	0.000	0.000
0.409267	0.054601	-0.544372	-0.615672	0.500000	0.000	-17.000	0.000	0.000	0.000
0.409267	0.055381	-0.543354	-0.615672	0.500000	0.000	-17.000	0.000	0.000	0.000
0.409267	0.053821	-0.545391	-0.615672	0.500000	0.000	-17.000	0.000	0.000	0.000
0.409267	0.054601	-0.544372	-0.615672	0.500000	0.000	-17.000	0.000	0.000	0.000
0.409267	0.054601	-0.544372	-0.615672	0.500000	0.000	-17.000	0.000	0.000	0.000
0.409267	0.054601	-0.544372	-0.615672	0.500000	0.000	-17.000	0.000	0.000	0.000
0.409267	0.054601	-0.544372	-0.615672	0.500000	0.000	-17.000	0.000	0.000	0.000
0.409267	0.054601	-0.544372	-0.615672	0.500000	0.000	-17.000	0.000	0.000	0.000
0.409267	0.054601	-0.544372	-0.615672	0.500000	0.000	-17.000	0.000	0.000	0.000
0.409267	0.054601	-0.544372	-0.615672	0.500000	0.000	-17.000	0.000	0.000	0.000
0.409267	0.053821	-0.545391	-0.615672	0.500000	0.000	-17.000	0.000	0.000	0.000
0.409267	0.053041	-0.546410	-0.615672	0.500000	0.000	-17.000	0.000	0.000	0.000
0.409267	0.054601	-0.544372	-0.615672	0.500000	0.000	-17.000	0.000	0.000	0.000
0.409267	0.053821	-0.545391	-0.615672	0.500000	0.000	-17.000	0.000	0.000	0.000
0.409267	0.054601	-0.544372	-0.615672	0.500000	0.000	-17.000	0.000	0.000	0.000
0.409267	0.055381	-0.543354	-0.615672	0.500000	0.000	-17.000	0.000	0.000	0.000
0.409267	0.053821	-0.545391	-0.615672	0.500000	0.000	-17.000	0.000	0.000	0.000
0.409267	0.054601	-0.544372	-0.615672	0.500000	0.000	-17.000	0.000	0.000	0.000
0.409267	0.054601	-0.544372	-0.615672	0.500000	0.000	-17.000	0.000	0.000	0.000
0.409267	0.054601	-0.544372	-0.615672	0.500000	0.000	-17.000	0.000	0.000	0.000
0.409267	0.054601	-0.544372	-0.615672	0.500000	0.000	-17.000	0.000	0.000	0.000
0.409267	0.054601	-0.544372	-0.615672	0.500000	0.000	-17.000	0.000	0.000	0.000
0.409267	0.053821	-0.545391	-0.615672	0.500000	0.000	-17.000	0.000	0.000	0.000
0.409267	0.054601	-0.544372	-0.615672	0.500000	0.000	-17.000	0.000	0.000	0.000
0.409267	0.054601	-0.544372	-0.615672	0.500000	0.000	-17.000	0.000	0.000	0.000
0.409267	0.055381	-0.543354	-0.615672	0.500000	0.000	-17.000	0.000	0.000	0.000
0.409267	0.053821	-0.545391	-0.615672	0.500000	0.000	-17.000	0.000	0.000	0.000
0.409267	0.053821	-0.545391	-0.615672	0.500000	0.000	-17.000	0.000	0.000	0.000
0.409267	0.054601	-0.544372	-0.615672	0.500000	0.000	-17.000	0.000	0.000	0.000
0.409267	0.054601	-0.544372	-0.615672	0.500000	0.000	-17.000	0.000	0.000	0.000
0.409267	0.054601	-0.544372	-0.615672	0.500000	0.000	-17.000	0.000	0.000	0.000
0.409267	0.054601	-0.544372	-0.615672	0.500000	0.000	-17.000	0.000	0.000	0.000
0.409267	0.054601	-0.544372	-0.615672	0.500000	0.000	-17.000	0.000	0.000	0.000
0.409267	0.054601	-0.544372	-0.615672	0.500000	0.000	-17.000	0.000	0.000	0.000
0.409267	0.054601	-0.544372	-0.615672	0.500000	0.000	-17.000	0.000	0.000	0.000
0.409267	0.053821	-0.545391	-0.615672	0.500000	0.000	-17.000	0.000	0.000	0.000
0.409267	0.054601	-0.544372	-0.615672	0.500000	0.000	-17.000	0.000	0.000	0.000
0.409267	0.054601	-0.544372	-0.615672	0.500000	0.000	-17.000	0.000	0.000	0.000
0.409267	0.054601	-0.544372	-0.615672	0.500000	0.000	-17.000	0.000	0.000	0.000
0.409267	0.054601	-0.544372	-0.615672	0.500000	0.000	-17.000	0.000	0.000	0.000
0.409267	0.053821	-0.545391	-0.615672	0.500000	0.000	-17.000	0.000	0.000	0.000
0.409267	0.054601	-0.544372	-0.615672	0.500000	0.000	-17.000	0.000	0.000	0.000
0.409267	0.054601	-0.544372	-0.615672	0.500000	0.000	-17.000	0.000	0.000	0.000
0.409267	0.054601	-0.544372	-0.615672	0.500000	0.000	-17.000	0.000	0.000	0.000
0.409267	0.054601	-0.544372	-0.615672	0.500000	0.000	-17.000	0.000	0.000	0.000
0.409267	0.053821	-0.545391	-0.615672	0.500000	0.000	-17.000	0.000	0.000	0.000
0.409267	0.054601	-0.544372	-0.615672	0.500000	0.000	-17.000	0.000	0.000	0.000
0.409267	0.053821	-0.545391	-0.615672	0.500000	0.000	-17.000	0.000	0.000	0.000
0.409267	0.055381	-0.543354	-0.615672	0.500000	0.000	-17.000	0.000	0.000	0.000
0.409267	0.054601	-0.544372	-0.615672	0.500000	0.000	-17.000	0.000	0.000	0.000
0.409267	0.054601	-0.544372	-0.615672	0.500000	0.000	-17.000	0.000	0.000	0.000
0.409267	0.054601	-0.544372	-0.615672	0.500000	0.000	-17.000	0.000	0.000	0.000
0.409267	0.054601	-0.544372	-0.615672	0.500000	0.000	-17.000	0.000	0.000	0.000
0.409267	0.054601	-0.544372	-0.615672	0.500000	0.000	-17.000	0.000	0.000	0.000
0.409267	0.054601	-0.544372	-0.615672	0.500000	0.000	-17.000	0.000	0.000	0.000
0.409267	0.054601	-0.544372	-0.615672	0.500000	0.000	-17.000	0.000	0.000	0.000
0.409267	0.054601	-0.544372	-0.615672	0.500000	0.000	-17.000	0.000	0.000	0.000
0.409267	0.054601	-0.544372	-0.615672	0.500000	0.000	-17.000	0.000	0.000	0.000
0.409267	0.053821	-0.545391	-0.615672	0.500000	0.000	-17.000	0.000	0.000	0.000
0.409267	0.053821	-0.545391	-0.615672	0.500000	0.000	-17.000	0.000	0.000	0.000
0.409267	0.054601	-0.544372	-0.615672	0.500000	0.000	-17.000	0.000	0.000	0.000
0.409267	0.053821	-0.545391	-0.615672	0.500000	0.000	-17.000	0.000	0.000	0.000
0.409267	0.054601	-0.544372	-0.615672	0.500000	0.000	-17.000	0.000	0.000	0.000
0.409267	0.054601	-0.544372	-0.615672	0.500000	0.000	-17.000	0.000	0.000	0.000
0.409267	0.054601	-0.544372	-0.615672	0.500000	0.000	-17.000	0.000	0.000	0.000
0.409267	0.054601	-0.544372	-0.615672	0.500000	0.000	-17.000	0.000	0.000	0.000
0.409267	0.054601	-0.544372	-0.615672	0.500000	0.000	-17.000	0.000	0.000	0.000
0.409267	0.053821	-0.545391	-0.615672	0.500000	0.000	-17.000	0.000	0.000	0.000
0.409267	0.055381	-0.543354	-0.615672	0.500000	0.000	-17.000	0.000	0.000	0.000
0.409267	0.053821	-0.545391	-0.615672	0.500000	0.000	-17.000	0.000	0.000	0.000
0.409267	0.054601	-0.544372	-0.615672	0.500000	0.000	-17.000	0.000	0.000	0.000
0.409267	0.054601	-0.544372	-0.615672	0.500000	0.000	-17.000	0.000	0.000	0.000
0.409267	0.053821	-0.545391	-0.615672	0.500000	0.000	-17.000	0.000	0.000	0.000
0.409267	0.054601	-0.544372	-0.615672	0.500000	0.000	-17.000	0.000	0.000	0.000
0.409267	0.053821	-0.545391	-0.615672	0.500000	0.000	-17.000	0.000	0.000	0.000
0.409267	0.054601	-0.544372	-0.615672	0.500000	0.000	-17.000	0.000	0.000	0.000
0.409267	0.055381	-0.543354	-0.615672	0.500000	0.000	-17.000	0.000	0.000	0.000
0.409267	0.054601	-0.544372	-0.615672	0.500000	0.000	-17.000	0.000	0.000	0.000
0.409267	0.054601	-0.544372	-0.615672	0.500000	0.000	-17.000	0.000	0.000	0.000
[truncated: 126,505 more rows]
