# Supplementary material for: Proof of concept of a static approach to determine mechanical tissue properties during tumor surgery
Source: BMC Biomed Eng. 2025 Nov 3;7:15. doi: 10.1186/s42490-025-00100-9 (PMC12581488; doi:10.1186/s42490-025-00100-9)
Supplement: Supplementary file 1 — Supplementary Material 1 [file 42490_2025_100_MOESM1_ESM.zip › Supplementary Materials/Data/2025-06-19--11-38-37_Tumor Phantom.txt]

2025-06-19--11-38-37_Tumor Phantom.txt
d = 5.00
slope (N/V) = 0.76580
measurement duration (s) = 0.50
measurement duration (s)	F (N)	F (V)	Offset (V)	indentation depth (mm)	x position (mm)	y position (mm)	z position (mm)	phi position (�)	theta position (�)
0.000000	0.634936	0.223628	-0.605486	0.500000	Done.
0.000000	0.634156	0.222610	-0.605486	0.500000	Done.
0.000000	0.634936	0.223628	-0.605486	0.500000	Done.
0.000000	0.634156	0.222610	-0.605486	0.500000	Done.
0.000000	0.634936	0.223628	-0.605486	0.500000	Done.
0.000000	0.634936	0.223628	-0.605486	0.500000	Done.
0.000000	0.634936	0.223628	-0.605486	0.500000	Done.
0.000000	0.634936	0.223628	-0.605486	0.500000	Done.
0.000000	0.634936	0.223628	-0.605486	0.500000	Done.
0.000000	0.634156	0.222610	-0.605486	0.500000	Done.
0.000000	0.634156	0.222610	-0.605486	0.500000	Done.
0.000000	0.634936	0.223628	-0.605486	0.500000	Done.
0.000000	0.634156	0.222610	-0.605486	0.500000	Done.
0.000000	0.634936	0.223628	-0.605486	0.500000	Done.
0.000000	0.634156	0.222610	-0.605486	0.500000	Done.
0.000000	0.634156	0.222610	-0.605486	0.500000	Done.
0.000000	0.634936	0.223628	-0.605486	0.500000	Done.
0.000000	0.634936	0.223628	-0.605486	0.500000	Done.
0.000000	0.634156	0.222610	-0.605486	0.500000	Done.
0.000000	0.634156	0.222610	-0.605486	0.500000	Done.
0.000000	0.634936	0.223628	-0.605486	0.500000	Done.
0.000000	0.634936	0.223628	-0.605486	0.500000	Done.
0.000000	0.634936	0.223628	-0.605486	0.500000	Done.
0.000000	0.634936	0.223628	-0.605486	0.500000	Done.
0.000000	0.634936	0.223628	-0.605486	0.500000	Done.
0.000000	0.634936	0.223628	-0.605486	0.500000	Done.
0.000000	0.635716	0.224647	-0.605486	0.500000	Done.
0.000000	0.635716	0.224647	-0.605486	0.500000	Done.
0.000000	0.634156	0.222610	-0.605486	0.500000	Done.
0.000000	0.635716	0.224647	-0.605486	0.500000	Done.
0.000000	0.634156	0.222610	-0.605486	0.500000	Done.
0.000000	0.634156	0.222610	-0.605486	0.500000	Done.
0.000000	0.634936	0.223628	-0.605486	0.500000	Done.
0.000000	0.634156	0.222610	-0.605486	0.500000	Done.
0.000000	0.634936	0.223628	-0.605486	0.500000	Done.
0.000000	0.635716	0.224647	-0.605486	0.500000	Done.
0.000000	0.635716	0.224647	-0.605486	0.500000	Done.
0.000000	0.634936	0.223628	-0.605486	0.500000	Done.
0.000000	0.635716	0.224647	-0.605486	0.500000	Done.
0.000000	0.634156	0.222610	-0.605486	0.500000	Done.
0.000000	0.634936	0.223628	-0.605486	0.500000	Done.
0.000000	0.633376	0.221591	-0.605486	0.500000	Done.
0.000000	0.634156	0.222610	-0.605486	0.500000	Done.
0.000000	0.634936	0.223628	-0.605486	0.500000	Done.
0.000000	0.634936	0.223628	-0.605486	0.500000	Done.
0.000000	0.634936	0.223628	-0.605486	0.500000	Done.
0.000000	0.634936	0.223628	-0.605486	0.500000	Done.
0.000000	0.634156	0.222610	-0.605486	0.500000	Done.
0.000000	0.634156	0.222610	-0.605486	0.500000	Done.
0.000000	0.634936	0.223628	-0.605486	0.500000	Done.
0.000000	0.634936	0.223628	-0.605486	0.500000	Done.
0.000000	0.634936	0.223628	-0.605486	0.500000	Done.
0.000000	0.634156	0.222610	-0.605486	0.500000	Done.
0.000000	0.634156	0.222610	-0.605486	0.500000	Done.
0.000000	0.634936	0.223628	-0.605486	0.500000	Done.
0.000000	0.634156	0.222610	-0.605486	0.500000	Done.
0.000000	0.634156	0.222610	-0.605486	0.500000	Done.
0.000000	0.634936	0.223628	-0.605486	0.500000	Done.
0.000000	0.634936	0.223628	-0.605486	0.500000	Done.
0.000000	0.634156	0.222610	-0.605486	0.500000	Done.
0.000000	0.634156	0.222610	-0.605486	0.500000	Done.
0.000000	0.634156	0.222610	-0.605486	0.500000	Done.
0.000000	0.634936	0.223628	-0.605486	0.500000	Done.
0.000000	0.634936	0.223628	-0.605486	0.500000	Done.
0.000000	0.634936	0.223628	-0.605486	0.500000	Done.
0.000000	0.634156	0.222610	-0.605486	0.500000	Done.
0.000000	0.634936	0.223628	-0.605486	0.500000	Done.
0.000000	0.634156	0.222610	-0.605486	0.500000	Done.
0.000000	0.634156	0.222610	-0.605486	0.500000	Done.
0.000000	0.634156	0.222610	-0.605486	0.500000	Done.
0.000000	0.634156	0.222610	-0.605486	0.500000	Done.
0.000000	0.634936	0.223628	-0.605486	0.500000	Done.
0.000000	0.633376	0.221591	-0.605486	0.500000	Done.
0.000000	0.634156	0.222610	-0.605486	0.500000	Done.
0.000000	0.634936	0.223628	-0.605486	0.500000	Done.
0.000000	0.634156	0.222610	-0.605486	0.500000	Done.
0.000000	0.634156	0.222610	-0.605486	0.500000	Done.
0.000000	0.634156	0.222610	-0.605486	0.500000	Done.
0.000000	0.634156	0.222610	-0.605486	0.500000	Done.
0.000000	0.634936	0.223628	-0.605486	0.500000	Done.
0.000000	0.634936	0.223628	-0.605486	0.500000	Done.
0.000000	0.634936	0.223628	-0.605486	0.500000	Done.
0.000000	0.634936	0.223628	-0.605486	0.500000	Done.
0.000000	0.634156	0.222610	-0.605486	0.500000	Done.
0.000000	0.634156	0.222610	-0.605486	0.500000	Done.
0.000000	0.634156	0.222610	-0.605486	0.500000	Done.
0.000000	0.634156	0.222610	-0.605486	0.500000	Done.
0.000000	0.634936	0.223628	-0.605486	0.500000	Done.
0.000000	0.634156	0.222610	-0.605486	0.500000	Done.
0.000000	0.634156	0.222610	-0.605486	0.500000	Done.
0.000000	0.634156	0.222610	-0.605486	0.500000	Done.
0.000000	0.634156	0.222610	-0.605486	0.500000	Done.
0.000000	0.634936	0.223628	-0.605486	0.500000	Done.
0.000000	0.634156	0.222610	-0.605486	0.500000	Done.
0.000000	0.634156	0.222610	-0.605486	0.500000	Done.
0.000000	0.634156	0.222610	-0.605486	0.500000	Done.
0.000000	0.634936	0.223628	-0.605486	0.500000	Done.
0.000000	0.634936	0.223628	-0.605486	0.500000	Done.
0.000000	0.634936	0.223628	-0.605486	0.500000	Done.
0.000000	0.634156	0.222610	-0.605486	0.500000	Done.
0.104261	0.634936	0.223628	-0.605486	0.500000	Done.
0.104261	0.634156	0.222610	-0.605486	0.500000	Done.
0.104261	0.634156	0.222610	-0.605486	0.500000	Done.
0.104261	0.634936	0.223628	-0.605486	0.500000	Done.
0.104261	0.634156	0.222610	-0.605486	0.500000	Done.
0.104261	0.634936	0.223628	-0.605486	0.500000	Done.
0.104261	0.634936	0.223628	-0.605486	0.500000	Done.
0.104261	0.636496	0.225665	-0.605486	0.500000	Done.
0.104261	0.634156	0.222610	-0.605486	0.500000	Done.
0.104261	0.634156	0.222610	-0.605486	0.500000	Done.
0.104261	0.634936	0.223628	-0.605486	0.500000	Done.
0.104261	0.634156	0.222610	-0.605486	0.500000	Done.
0.104261	0.634156	0.222610	-0.605486	0.500000	Done.
0.104261	0.634936	0.223628	-0.605486	0.500000	Done.
0.104261	0.634936	0.223628	-0.605486	0.500000	Done.
0.104261	0.634936	0.223628	-0.605486	0.500000	Done.
0.104261	0.634936	0.223628	-0.605486	0.500000	Done.
0.104261	0.634936	0.223628	-0.605486	0.500000	Done.
0.104261	0.634936	0.223628	-0.605486	0.500000	Done.
0.104261	0.634156	0.222610	-0.605486	0.500000	Done.
0.104261	0.634936	0.223628	-0.605486	0.500000	Done.
0.104261	0.634156	0.222610	-0.605486	0.500000	Done.
0.104261	0.634156	0.222610	-0.605486	0.500000	Done.
0.104261	0.634156	0.222610	-0.605486	0.500000	Done.
0.104261	0.634156	0.222610	-0.605486	0.500000	Done.
0.104261	0.634936	0.223628	-0.605486	0.500000	Done.
0.104261	0.634156	0.222610	-0.605486	0.500000	Done.
0.104261	0.634156	0.222610	-0.605486	0.500000	Done.
0.104261	0.634156	0.222610	-0.605486	0.500000	Done.
0.104261	0.634156	0.222610	-0.605486	0.500000	Done.
0.104261	0.634156	0.222610	-0.605486	0.500000	Done.
0.104261	0.634156	0.222610	-0.605486	0.500000	Done.
0.104261	0.634936	0.223628	-0.605486	0.500000	Done.
0.104261	0.634156	0.222610	-0.605486	0.500000	Done.
0.104261	0.634936	0.223628	-0.605486	0.500000	Done.
0.104261	0.634156	0.222610	-0.605486	0.500000	Done.
0.104261	0.634936	0.223628	-0.605486	0.500000	Done.
0.104261	0.634156	0.222610	-0.605486	0.500000	Done.
0.104261	0.634936	0.223628	-0.605486	0.500000	Done.
0.104261	0.634936	0.223628	-0.605486	0.500000	Done.
0.104261	0.634936	0.223628	-0.605486	0.500000	Done.
0.104261	0.634936	0.223628	-0.605486	0.500000	Done.
0.104261	0.634156	0.222610	-0.605486	0.500000	Done.
0.104261	0.634156	0.222610	-0.605486	0.500000	Done.
0.104261	0.634156	0.222610	-0.605486	0.500000	Done.
0.104261	0.634156	0.222610	-0.605486	0.500000	Done.
0.104261	0.633376	0.221591	-0.605486	0.500000	Done.
0.104261	0.634156	0.222610	-0.605486	0.500000	Done.
0.104261	0.634936	0.223628	-0.605486	0.500000	Done.
0.104261	0.634156	0.222610	-0.605486	0.500000	Done.
0.104261	0.634156	0.222610	-0.605486	0.500000	Done.
0.104261	0.634156	0.222610	-0.605486	0.500000	Done.
0.104261	0.634936	0.223628	-0.605486	0.500000	Done.
0.104261	0.634156	0.222610	-0.605486	0.500000	Done.
0.104261	0.634936	0.223628	-0.605486	0.500000	Done.
0.104261	0.634936	0.223628	-0.605486	0.500000	Done.
0.104261	0.634156	0.222610	-0.605486	0.500000	Done.
0.104261	0.634156	0.222610	-0.605486	0.500000	Done.
0.104261	0.634936	0.223628	-0.605486	0.500000	Done.
0.104261	0.634936	0.223628	-0.605486	0.500000	Done.
0.104261	0.634936	0.223628	-0.605486	0.500000	Done.
0.104261	0.634156	0.222610	-0.605486	0.500000	Done.
0.104261	0.634936	0.223628	-0.605486	0.500000	Done.
0.104261	0.634936	0.223628	-0.605486	0.500000	Done.
0.104261	0.634936	0.223628	-0.605486	0.500000	Done.
0.104261	0.634936	0.223628	-0.605486	0.500000	Done.
0.104261	0.634936	0.223628	-0.605486	0.500000	Done.
0.104261	0.634156	0.222610	-0.605486	0.500000	Done.
0.104261	0.634936	0.223628	-0.605486	0.500000	Done.
0.104261	0.634156	0.222610	-0.605486	0.500000	Done.
0.104261	0.634156	0.222610	-0.605486	0.500000	Done.
0.104261	0.634936	0.223628	-0.605486	0.500000	Done.
0.104261	0.634156	0.222610	-0.605486	0.500000	Done.
0.104261	0.634156	0.222610	-0.605486	0.500000	Done.
0.104261	0.634936	0.223628	-0.605486	0.500000	Done.
0.104261	0.634936	0.223628	-0.605486	0.500000	Done.
0.104261	0.634156	0.222610	-0.605486	0.500000	Done.
0.104261	0.634156	0.222610	-0.605486	0.500000	Done.
0.104261	0.634156	0.222610	-0.605486	0.500000	Done.
0.104261	0.634156	0.222610	-0.605486	0.500000	Done.
0.104261	0.634936	0.223628	-0.605486	0.500000	Done.
0.104261	0.634936	0.223628	-0.605486	0.500000	Done.
0.104261	0.634156	0.222610	-0.605486	0.500000	Done.
0.104261	0.634936	0.223628	-0.605486	0.500000	Done.
0.104261	0.633376	0.221591	-0.605486	0.500000	Done.
0.104261	0.634936	0.223628	-0.605486	0.500000	Done.
0.104261	0.634936	0.223628	-0.605486	0.500000	Done.
0.104261	0.634936	0.223628	-0.605486	0.500000	Done.
0.104261	0.634156	0.222610	-0.605486	0.500000	Done.
0.104261	0.634156	0.222610	-0.605486	0.500000	Done.
0.104261	0.634156	0.222610	-0.605486	0.500000	Done.
0.104261	0.634936	0.223628	-0.605486	0.500000	Done.
0.104261	0.634156	0.222610	-0.605486	0.500000	Done.
0.104261	0.634156	0.222610	-0.605486	0.500000	Done.
0.104261	0.634936	0.223628	-0.605486	0.500000	Done.
0.104261	0.634936	0.223628	-0.605486	0.500000	Done.
0.104261	0.633376	0.221591	-0.605486	0.500000	Done.
0.104261	0.633376	0.221591	-0.605486	0.500000	Done.
0.104261	0.634156	0.222610	-0.605486	0.500000	Done.
0.104261	0.634156	0.222610	-0.605486	0.500000	Done.
0.211218	0.634936	0.223628	-0.605486	0.500000	Done.
0.211218	0.634156	0.222610	-0.605486	0.500000	Done.
0.211218	0.634156	0.222610	-0.605486	0.500000	Done.
0.211218	0.634156	0.222610	-0.605486	0.500000	Done.
0.211218	0.634156	0.222610	-0.605486	0.500000	Done.
0.211218	0.634156	0.222610	-0.605486	0.500000	Done.
0.211218	0.634156	0.222610	-0.605486	0.500000	Done.
0.211218	0.634156	0.222610	-0.605486	0.500000	Done.
0.211218	0.634156	0.222610	-0.605486	0.500000	Done.
0.211218	0.634156	0.222610	-0.605486	0.500000	Done.
0.211218	0.634156	0.222610	-0.605486	0.500000	Done.
0.211218	0.634156	0.222610	-0.605486	0.500000	Done.
0.211218	0.634156	0.222610	-0.605486	0.500000	Done.
0.211218	0.634936	0.223628	-0.605486	0.500000	Done.
0.211218	0.634156	0.222610	-0.605486	0.500000	Done.
0.211218	0.634936	0.223628	-0.605486	0.500000	Done.
0.211218	0.634936	0.223628	-0.605486	0.500000	Done.
0.211218	0.634936	0.223628	-0.605486	0.500000	Done.
0.211218	0.634156	0.222610	-0.605486	0.500000	Done.
0.211218	0.633376	0.221591	-0.605486	0.500000	Done.
0.211218	0.634156	0.222610	-0.605486	0.500000	Done.
0.211218	0.634156	0.222610	-0.605486	0.500000	Done.
0.211218	0.634156	0.222610	-0.605486	0.500000	Done.
0.211218	0.634936	0.223628	-0.605486	0.500000	Done.
0.211218	0.634156	0.222610	-0.605486	0.500000	Done.
0.211218	0.634156	0.222610	-0.605486	0.500000	Done.
0.211218	0.634156	0.222610	-0.605486	0.500000	Done.
0.211218	0.634156	0.222610	-0.605486	0.500000	Done.
0.211218	0.634936	0.223628	-0.605486	0.500000	Done.
0.211218	0.634156	0.222610	-0.605486	0.500000	Done.
0.211218	0.633376	0.221591	-0.605486	0.500000	Done.
0.211218	0.634156	0.222610	-0.605486	0.500000	Done.
0.211218	0.634156	0.222610	-0.605486	0.500000	Done.
0.211218	0.634156	0.222610	-0.605486	0.500000	Done.
0.211218	0.634936	0.223628	-0.605486	0.500000	Done.
0.211218	0.634156	0.222610	-0.605486	0.500000	Done.
0.211218	0.634156	0.222610	-0.605486	0.500000	Done.
0.211218	0.633376	0.221591	-0.605486	0.500000	Done.
0.211218	0.634156	0.222610	-0.605486	0.500000	Done.
0.211218	0.634156	0.222610	-0.605486	0.500000	Done.
0.211218	0.634156	0.222610	-0.605486	0.500000	Done.
0.211218	0.634156	0.222610	-0.605486	0.500000	Done.
0.211218	0.634936	0.223628	-0.605486	0.500000	Done.
0.211218	0.634936	0.223628	-0.605486	0.500000	Done.
0.211218	0.634936	0.223628	-0.605486	0.500000	Done.
0.211218	0.635716	0.224647	-0.605486	0.500000	Done.
0.211218	0.634936	0.223628	-0.605486	0.500000	Done.
0.211218	0.634936	0.223628	-0.605486	0.500000	Done.
0.211218	0.634936	0.223628	-0.605486	0.500000	Done.
0.211218	0.634936	0.223628	-0.605486	0.500000	Done.
0.211218	0.633376	0.221591	-0.605486	0.500000	Done.
0.211218	0.634156	0.222610	-0.605486	0.500000	Done.
0.211218	0.634156	0.222610	-0.605486	0.500000	Done.
0.211218	0.634156	0.222610	-0.605486	0.500000	Done.
0.211218	0.634156	0.222610	-0.605486	0.500000	Done.
0.211218	0.634936	0.223628	-0.605486	0.500000	Done.
0.211218	0.634156	0.222610	-0.605486	0.500000	Done.
0.211218	0.634156	0.222610	-0.605486	0.500000	Done.
0.211218	0.634156	0.222610	-0.605486	0.500000	Done.
0.211218	0.634156	0.222610	-0.605486	0.500000	Done.
0.211218	0.633376	0.221591	-0.605486	0.500000	Done.
0.211218	0.634156	0.222610	-0.605486	0.500000	Done.
0.211218	0.634156	0.222610	-0.605486	0.500000	Done.
0.211218	0.634936	0.223628	-0.605486	0.500000	Done.
0.211218	0.634156	0.222610	-0.605486	0.500000	Done.
0.211218	0.635716	0.224647	-0.605486	0.500000	Done.
0.211218	0.634156	0.222610	-0.605486	0.500000	Done.
0.211218	0.634156	0.222610	-0.605486	0.500000	Done.
0.211218	0.634936	0.223628	-0.605486	0.500000	Done.
0.211218	0.634156	0.222610	-0.605486	0.500000	Done.
0.211218	0.634156	0.222610	-0.605486	0.500000	Done.
0.211218	0.634936	0.223628	-0.605486	0.500000	Done.
0.211218	0.635716	0.224647	-0.605486	0.500000	Done.
0.211218	0.634156	0.222610	-0.605486	0.500000	Done.
0.211218	0.634936	0.223628	-0.605486	0.500000	Done.
0.211218	0.634936	0.223628	-0.605486	0.500000	Done.
0.211218	0.634156	0.222610	-0.605486	0.500000	Done.
0.211218	0.634156	0.222610	-0.605486	0.500000	Done.
0.211218	0.634156	0.222610	-0.605486	0.500000	Done.
0.211218	0.634156	0.222610	-0.605486	0.500000	Done.
0.211218	0.634156	0.222610	-0.605486	0.500000	Done.
0.211218	0.634156	0.222610	-0.605486	0.500000	Done.
0.211218	0.634936	0.223628	-0.605486	0.500000	Done.
0.211218	0.634156	0.222610	-0.605486	0.500000	Done.
0.211218	0.634156	0.222610	-0.605486	0.500000	Done.
0.211218	0.634156	0.222610	-0.605486	0.500000	Done.
0.211218	0.634156	0.222610	-0.605486	0.500000	Done.
0.211218	0.634936	0.223628	-0.605486	0.500000	Done.
0.211218	0.634156	0.222610	-0.605486	0.500000	Done.
0.211218	0.634156	0.222610	-0.605486	0.500000	Done.
0.211218	0.634156	0.222610	-0.605486	0.500000	Done.
0.211218	0.634156	0.222610	-0.605486	0.500000	Done.
0.211218	0.634156	0.222610	-0.605486	0.500000	Done.
0.211218	0.634156	0.222610	-0.605486	0.500000	Done.
0.211218	0.634156	0.222610	-0.605486	0.500000	Done.
0.211218	0.634936	0.223628	-0.605486	0.500000	Done.
0.211218	0.634156	0.222610	-0.605486	0.500000	Done.
0.211218	0.634156	0.222610	-0.605486	0.500000	Done.
0.211218	0.633376	0.221591	-0.605486	0.500000	Done.
0.211218	0.634156	0.222610	-0.605486	0.500000	Done.
0.307672	0.634936	0.223628	-0.605486	0.500000	Done.
0.307672	0.633376	0.221591	-0.605486	0.500000	Done.
0.307672	0.634156	0.222610	-0.605486	0.500000	Done.
0.307672	0.634936	0.223628	-0.605486	0.500000	Done.
0.307672	0.634936	0.223628	-0.605486	0.500000	Done.
0.307672	0.634156	0.222610	-0.605486	0.500000	Done.
0.307672	0.634936	0.223628	-0.605486	0.500000	Done.
0.307672	0.634936	0.223628	-0.605486	0.500000	Done.
0.307672	0.634156	0.222610	-0.605486	0.500000	Done.
0.307672	0.634156	0.222610	-0.605486	0.500000	Done.
0.307672	0.634156	0.222610	-0.605486	0.500000	Done.
0.307672	0.634156	0.222610	-0.605486	0.500000	Done.
0.307672	0.634936	0.223628	-0.605486	0.500000	Done.
0.307672	0.634156	0.222610	-0.605486	0.500000	Done.
0.307672	0.634156	0.222610	-0.605486	0.500000	Done.
0.307672	0.634936	0.223628	-0.605486	0.500000	Done.
0.307672	0.634156	0.222610	-0.605486	0.500000	Done.
0.307672	0.634936	0.223628	-0.605486	0.500000	Done.
0.307672	0.634156	0.222610	-0.605486	0.500000	Done.
0.307672	0.634156	0.222610	-0.605486	0.500000	Done.
0.307672	0.634936	0.223628	-0.605486	0.500000	Done.
0.307672	0.634156	0.222610	-0.605486	0.500000	Done.
0.307672	0.634936	0.223628	-0.605486	0.500000	Done.
0.307672	0.634156	0.222610	-0.605486	0.500000	Done.
0.307672	0.634156	0.222610	-0.605486	0.500000	Done.
0.307672	0.634156	0.222610	-0.605486	0.500000	Done.
0.307672	0.634156	0.222610	-0.605486	0.500000	Done.
0.307672	0.634156	0.222610	-0.605486	0.500000	Done.
0.307672	0.634156	0.222610	-0.605486	0.500000	Done.
0.307672	0.634156	0.222610	-0.605486	0.500000	Done.
0.307672	0.634156	0.222610	-0.605486	0.500000	Done.
0.307672	0.634156	0.222610	-0.605486	0.500000	Done.
0.307672	0.634156	0.222610	-0.605486	0.500000	Done.
0.307672	0.634156	0.222610	-0.605486	0.500000	Done.
0.307672	0.634156	0.222610	-0.605486	0.500000	Done.
0.307672	0.634936	0.223628	-0.605486	0.500000	Done.
0.307672	0.634156	0.222610	-0.605486	0.500000	Done.
0.307672	0.634156	0.222610	-0.605486	0.500000	Done.
0.307672	0.633376	0.221591	-0.605486	0.500000	Done.
0.307672	0.634156	0.222610	-0.605486	0.500000	Done.
0.307672	0.634156	0.222610	-0.605486	0.500000	Done.
0.307672	0.634156	0.222610	-0.605486	0.500000	Done.
0.307672	0.634156	0.222610	-0.605486	0.500000	Done.
0.307672	0.634156	0.222610	-0.605486	0.500000	Done.
0.307672	0.634936	0.223628	-0.605486	0.500000	Done.
0.307672	0.634156	0.222610	-0.605486	0.500000	Done.
0.307672	0.634156	0.222610	-0.605486	0.500000	Done.
0.307672	0.634156	0.222610	-0.605486	0.500000	Done.
0.307672	0.634156	0.222610	-0.605486	0.500000	Done.
0.307672	0.634156	0.222610	-0.605486	0.500000	Done.
0.307672	0.634156	0.222610	-0.605486	0.500000	Done.
0.307672	0.634936	0.223628	-0.605486	0.500000	Done.
0.307672	0.634156	0.222610	-0.605486	0.500000	Done.
0.307672	0.634936	0.223628	-0.605486	0.500000	Done.
0.307672	0.634156	0.222610	-0.605486	0.500000	Done.
0.307672	0.634936	0.223628	-0.605486	0.500000	Done.
0.307672	0.634156	0.222610	-0.605486	0.500000	Done.
0.307672	0.634936	0.223628	-0.605486	0.500000	Done.
0.307672	0.634936	0.223628	-0.605486	0.500000	Done.
0.307672	0.634156	0.222610	-0.605486	0.500000	Done.
0.307672	0.634156	0.222610	-0.605486	0.500000	Done.
0.307672	0.634936	0.223628	-0.605486	0.500000	Done.
0.307672	0.634156	0.222610	-0.605486	0.500000	Done.
0.307672	0.634156	0.222610	-0.605486	0.500000	Done.
0.307672	0.634156	0.222610	-0.605486	0.500000	Done.
0.307672	0.634156	0.222610	-0.605486	0.500000	Done.
0.307672	0.634936	0.223628	-0.605486	0.500000	Done.
0.307672	0.634156	0.222610	-0.605486	0.500000	Done.
0.307672	0.635716	0.224647	-0.605486	0.500000	Done.
0.307672	0.634156	0.222610	-0.605486	0.500000	Done.
0.307672	0.634156	0.222610	-0.605486	0.500000	Done.
0.307672	0.634156	0.222610	-0.605486	0.500000	Done.
0.307672	0.634156	0.222610	-0.605486	0.500000	Done.
0.307672	0.634936	0.223628	-0.605486	0.500000	Done.
0.307672	0.634936	0.223628	-0.605486	0.500000	Done.
0.307672	0.634936	0.223628	-0.605486	0.500000	Done.
0.307672	0.634936	0.223628	-0.605486	0.500000	Done.
0.307672	0.634936	0.223628	-0.605486	0.500000	Done.
0.307672	0.634156	0.222610	-0.605486	0.500000	Done.
0.307672	0.634156	0.222610	-0.605486	0.500000	Done.
0.307672	0.634156	0.222610	-0.605486	0.500000	Done.
0.307672	0.634156	0.222610	-0.605486	0.500000	Done.
0.307672	0.634156	0.222610	-0.605486	0.500000	Done.
0.307672	0.634156	0.222610	-0.605486	0.500000	Done.
0.307672	0.633376	0.221591	-0.605486	0.500000	Done.
0.307672	0.634936	0.223628	-0.605486	0.500000	Done.
0.307672	0.634156	0.222610	-0.605486	0.500000	Done.
0.307672	0.634156	0.222610	-0.605486	0.500000	Done.
0.307672	0.634156	0.222610	-0.605486	0.500000	Done.
0.307672	0.634156	0.222610	-0.605486	0.500000	Done.
0.307672	0.634156	0.222610	-0.605486	0.500000	Done.
0.307672	0.634156	0.222610	-0.605486	0.500000	Done.
0.307672	0.634156	0.222610	-0.605486	0.500000	Done.
0.307672	0.634156	0.222610	-0.605486	0.500000	Done.
0.307672	0.634936	0.223628	-0.605486	0.500000	Done.
0.307672	0.634936	0.223628	-0.605486	0.500000	Done.
0.307672	0.634156	0.222610	-0.605486	0.500000	Done.
0.307672	0.634156	0.222610	-0.605486	0.500000	Done.
0.307672	0.634156	0.222610	-0.605486	0.500000	Done.
0.307672	0.634156	0.222610	-0.605486	0.500000	Done.
0.412315	0.633376	0.221591	-0.605486	0.500000	Done.
0.412315	0.634156	0.222610	-0.605486	0.500000	Done.
0.412315	0.634156	0.222610	-0.605486	0.500000	Done.
0.412315	0.633376	0.221591	-0.605486	0.500000	Done.
0.412315	0.634156	0.222610	-0.605486	0.500000	Done.
0.412315	0.634156	0.222610	-0.605486	0.500000	Done.
0.412315	0.634156	0.222610	-0.605486	0.500000	Done.
0.412315	0.634936	0.223628	-0.605486	0.500000	Done.
0.412315	0.634936	0.223628	-0.605486	0.500000	Done.
0.412315	0.634156	0.222610	-0.605486	0.500000	Done.
0.412315	0.634156	0.222610	-0.605486	0.500000	Done.
0.412315	0.634156	0.222610	-0.605486	0.500000	Done.
0.412315	0.634156	0.222610	-0.605486	0.500000	Done.
0.412315	0.634156	0.222610	-0.605486	0.500000	Done.
0.412315	0.634156	0.222610	-0.605486	0.500000	Done.
0.412315	0.634156	0.222610	-0.605486	0.500000	Done.
0.412315	0.634936	0.223628	-0.605486	0.500000	Done.
0.412315	0.634156	0.222610	-0.605486	0.500000	Done.
0.412315	0.634156	0.222610	-0.605486	0.500000	Done.
0.412315	0.634156	0.222610	-0.605486	0.500000	Done.
0.412315	0.634156	0.222610	-0.605486	0.500000	Done.
0.412315	0.634156	0.222610	-0.605486	0.500000	Done.
0.412315	0.634156	0.222610	-0.605486	0.500000	Done.
0.412315	0.634156	0.222610	-0.605486	0.500000	Done.
0.412315	0.634156	0.222610	-0.605486	0.500000	Done.
0.412315	0.634936	0.223628	-0.605486	0.500000	Done.
0.412315	0.634156	0.222610	-0.605486	0.500000	Done.
0.412315	0.634156	0.222610	-0.605486	0.500000	Done.
0.412315	0.634156	0.222610	-0.605486	0.500000	Done.
0.412315	0.634156	0.222610	-0.605486	0.500000	Done.
0.412315	0.634936	0.223628	-0.605486	0.500000	Done.
0.412315	0.634156	0.222610	-0.605486	0.500000	Done.
0.412315	0.634156	0.222610	-0.605486	0.500000	Done.
0.412315	0.634156	0.222610	-0.605486	0.500000	Done.
0.412315	0.634936	0.223628	-0.605486	0.500000	Done.
0.412315	0.634156	0.222610	-0.605486	0.500000	Done.
0.412315	0.634156	0.222610	-0.605486	0.500000	Done.
0.412315	0.634156	0.222610	-0.605486	0.500000	Done.
0.412315	0.634156	0.222610	-0.605486	0.500000	Done.
0.412315	0.634156	0.222610	-0.605486	0.500000	Done.
0.412315	0.633376	0.221591	-0.605486	0.500000	Done.
0.412315	0.634936	0.223628	-0.605486	0.500000	Done.
0.412315	0.634156	0.222610	-0.605486	0.500000	Done.
0.412315	0.634156	0.222610	-0.605486	0.500000	Done.
0.412315	0.634156	0.222610	-0.605486	0.500000	Done.
0.412315	0.634156	0.222610	-0.605486	0.500000	Done.
0.412315	0.634936	0.223628	-0.605486	0.500000	Done.
0.412315	0.634156	0.222610	-0.605486	0.500000	Done.
0.412315	0.634936	0.223628	-0.605486	0.500000	Done.
0.412315	0.634156	0.222610	-0.605486	0.500000	Done.
0.412315	0.634156	0.222610	-0.605486	0.500000	Done.
0.412315	0.634156	0.222610	-0.605486	0.500000	Done.
0.412315	0.634156	0.222610	-0.605486	0.500000	Done.
0.412315	0.634156	0.222610	-0.605486	0.500000	Done.
0.412315	0.634156	0.222610	-0.605486	0.500000	Done.
0.412315	0.634936	0.223628	-0.605486	0.500000	Done.
0.412315	0.633376	0.221591	-0.605486	0.500000	Done.
0.412315	0.634156	0.222610	-0.605486	0.500000	Done.
0.412315	0.634156	0.222610	-0.605486	0.500000	Done.
0.412315	0.634156	0.222610	-0.605486	0.500000	Done.
0.412315	0.634156	0.222610	-0.605486	0.500000	Done.
0.412315	0.634156	0.222610	-0.605486	0.500000	Done.
0.412315	0.633376	0.221591	-0.605486	0.500000	Done.
0.412315	0.634936	0.223628	-0.605486	0.500000	Done.
0.412315	0.634156	0.222610	-0.605486	0.500000	Done.
0.412315	0.634156	0.222610	-0.605486	0.500000	Done.
0.412315	0.634936	0.223628	-0.605486	0.500000	Done.
0.412315	0.634156	0.222610	-0.605486	0.500000	Done.
0.412315	0.634156	0.222610	-0.605486	0.500000	Done.
0.412315	0.634156	0.222610	-0.605486	0.500000	Done.
0.412315	0.634156	0.222610	-0.605486	0.500000	Done.
0.412315	0.634156	0.222610	-0.605486	0.500000	Done.
0.412315	0.634156	0.222610	-0.605486	0.500000	Done.
0.412315	0.634156	0.222610	-0.605486	0.500000	Done.
0.412315	0.634156	0.222610	-0.605486	0.500000	Done.
0.412315	0.634156	0.222610	-0.605486	0.500000	Done.
0.412315	0.634156	0.222610	-0.605486	0.500000	Done.
0.412315	0.634156	0.222610	-0.605486	0.500000	Done.
0.412315	0.633376	0.221591	-0.605486	0.500000	Done.
0.412315	0.634156	0.222610	-0.605486	0.500000	Done.
0.412315	0.634936	0.223628	-0.605486	0.500000	Done.
0.412315	0.634156	0.222610	-0.605486	0.500000	Done.
0.412315	0.634156	0.222610	-0.605486	0.500000	Done.
0.412315	0.634156	0.222610	-0.605486	0.500000	Done.
0.412315	0.634156	0.222610	-0.605486	0.500000	Done.
0.412315	0.634156	0.222610	-0.605486	0.500000	Done.
0.412315	0.634156	0.222610	-0.605486	0.500000	Done.
0.412315	0.634156	0.222610	-0.605486	0.500000	Done.
0.412315	0.634156	0.222610	-0.605486	0.500000	Done.
0.412315	0.634156	0.222610	-0.605486	0.500000	Done.
0.412315	0.634936	0.223628	-0.605486	0.500000	Done.
0.412315	0.634156	0.222610	-0.605486	0.500000	Done.
0.412315	0.634156	0.222610	-0.605486	0.500000	Done.
0.412315	0.634156	0.222610	-0.605486	0.500000	Done.
0.412315	0.634156	0.222610	-0.605486	0.500000	Done.
0.412315	0.634156	0.222610	-0.605486	0.500000	Done.
0.412315	0.634936	0.223628	-0.605486	0.500000	Done.
0.412315	0.634936	0.223628	-0.605486	0.500000	Done.
0.412315	0.634156	0.222610	-0.605486	0.500000	Done.
0.412315	0.634156	0.222610	-0.605486	0.500000	Done.
0.000000	0.624796	0.210387	-0.605486	0.500000	Done.
0.000000	0.624796	0.210387	-0.605486	0.500000	Done.
0.000000	0.624796	0.210387	-0.605486	0.500000	Done.
0.000000	0.624796	0.210387	-0.605486	0.500000	Done.
0.000000	0.624796	0.210387	-0.605486	0.500000	Done.
0.000000	0.624016	0.209368	-0.605486	0.500000	Done.
0.000000	0.624016	0.209368	-0.605486	0.500000	Done.
0.000000	0.624796	0.210387	-0.605486	0.500000	Done.
0.000000	0.624796	0.210387	-0.605486	0.500000	Done.
0.000000	0.624796	0.210387	-0.605486	0.500000	Done.
0.000000	0.624016	0.209368	-0.605486	0.500000	Done.
0.000000	0.624796	0.210387	-0.605486	0.500000	Done.
0.000000	0.624796	0.210387	-0.605486	0.500000	Done.
0.000000	0.624796	0.210387	-0.605486	0.500000	Done.
0.000000	0.624016	0.209368	-0.605486	0.500000	Done.
0.000000	0.624016	0.209368	-0.605486	0.500000	Done.
0.000000	0.624796	0.210387	-0.605486	0.500000	Done.
0.000000	0.624796	0.210387	-0.605486	0.500000	Done.
0.000000	0.624796	0.210387	-0.605486	0.500000	Done.
0.000000	0.624796	0.210387	-0.605486	0.500000	Done.
0.000000	0.624016	0.209368	-0.605486	0.500000	Done.
0.000000	0.624796	0.210387	-0.605486	0.500000	Done.
0.000000	0.624016	0.209368	-0.605486	0.500000	Done.
0.000000	0.624016	0.209368	-0.605486	0.500000	Done.
0.000000	0.624796	0.210387	-0.605486	0.500000	Done.
0.000000	0.624796	0.210387	-0.605486	0.500000	Done.
0.000000	0.624016	0.209368	-0.605486	0.500000	Done.
0.000000	0.624796	0.210387	-0.605486	0.500000	Done.
0.000000	0.624796	0.210387	-0.605486	0.500000	Done.
0.000000	0.624796	0.210387	-0.605486	0.500000	Done.
0.000000	0.624796	0.210387	-0.605486	0.500000	Done.
0.000000	0.624016	0.209368	-0.605486	0.500000	Done.
0.000000	0.624796	0.210387	-0.605486	0.500000	Done.
0.000000	0.624796	0.210387	-0.605486	0.500000	Done.
0.000000	0.624796	0.210387	-0.605486	0.500000	Done.
0.000000	0.624796	0.210387	-0.605486	0.500000	Done.
0.000000	0.624016	0.209368	-0.605486	0.500000	Done.
0.000000	0.624796	0.210387	-0.605486	0.500000	Done.
0.000000	0.624796	0.210387	-0.605486	0.500000	Done.
0.000000	0.624796	0.210387	-0.605486	0.500000	Done.
0.000000	0.624016	0.209368	-0.605486	0.500000	Done.
0.000000	0.624016	0.209368	-0.605486	0.500000	Done.
0.000000	0.624796	0.210387	-0.605486	0.500000	Done.
0.000000	0.624796	0.210387	-0.605486	0.500000	Done.
0.000000	0.624796	0.210387	-0.605486	0.500000	Done.
0.000000	0.624796	0.210387	-0.605486	0.500000	Done.
0.000000	0.624796	0.210387	-0.605486	0.500000	Done.
0.000000	0.624796	0.210387	-0.605486	0.500000	Done.
0.000000	0.624796	0.210387	-0.605486	0.500000	Done.
0.000000	0.624796	0.210387	-0.605486	0.500000	Done.
0.000000	0.624796	0.210387	-0.605486	0.500000	Done.
0.000000	0.624796	0.210387	-0.605486	0.500000	Done.
0.000000	0.624016	0.209368	-0.605486	0.500000	Done.
0.000000	0.624016	0.209368	-0.605486	0.500000	Done.
0.000000	0.624016	0.209368	-0.605486	0.500000	Done.
0.000000	0.624796	0.210387	-0.605486	0.500000	Done.
0.000000	0.624796	0.210387	-0.605486	0.500000	Done.
0.000000	0.624796	0.210387	-0.605486	0.500000	Done.
0.000000	0.624796	0.210387	-0.605486	0.500000	Done.
0.000000	0.624796	0.210387	-0.605486	0.500000	Done.
0.000000	0.624796	0.210387	-0.605486	0.500000	Done.
0.000000	0.624796	0.210387	-0.605486	0.500000	Done.
0.000000	0.624796	0.210387	-0.605486	0.500000	Done.
0.000000	0.623236	0.208350	-0.605486	0.500000	Done.
0.000000	0.624796	0.210387	-0.605486	0.500000	Done.
0.000000	0.624016	0.209368	-0.605486	0.500000	Done.
0.000000	0.624796	0.210387	-0.605486	0.500000	Done.
0.000000	0.624796	0.210387	-0.605486	0.500000	Done.
0.000000	0.624016	0.209368	-0.605486	0.500000	Done.
0.000000	0.625576	0.211405	-0.605486	0.500000	Done.
0.000000	0.624796	0.210387	-0.605486	0.500000	Done.
0.000000	0.625576	0.211405	-0.605486	0.500000	Done.
0.000000	0.624016	0.209368	-0.605486	0.500000	Done.
0.000000	0.624796	0.210387	-0.605486	0.500000	Done.
0.000000	0.624016	0.209368	-0.605486	0.500000	Done.
0.000000	0.624016	0.209368	-0.605486	0.500000	Done.
0.000000	0.624796	0.210387	-0.605486	0.500000	Done.
0.000000	0.624796	0.210387	-0.605486	0.500000	Done.
0.000000	0.624796	0.210387	-0.605486	0.500000	Done.
0.000000	0.624016	0.209368	-0.605486	0.500000	Done.
0.000000	0.624796	0.210387	-0.605486	0.500000	Done.
0.000000	0.624796	0.210387	-0.605486	0.500000	Done.
0.000000	0.624796	0.210387	-0.605486	0.500000	Done.
0.000000	0.624016	0.209368	-0.605486	0.500000	Done.
0.000000	0.624796	0.210387	-0.605486	0.500000	Done.
0.000000	0.624796	0.210387	-0.605486	0.500000	Done.
0.000000	0.624796	0.210387	-0.605486	0.500000	Done.
0.000000	0.624796	0.210387	-0.605486	0.500000	Done.
0.000000	0.624016	0.209368	-0.605486	0.500000	Done.
0.000000	0.624796	0.210387	-0.605486	0.500000	Done.
0.000000	0.624796	0.210387	-0.605486	0.500000	Done.
0.000000	0.624016	0.209368	-0.605486	0.500000	Done.
0.000000	0.624796	0.210387	-0.605486	0.500000	Done.
0.000000	0.624016	0.209368	-0.605486	0.500000	Done.
0.000000	0.624796	0.210387	-0.605486	0.500000	Done.
0.000000	0.624016	0.209368	-0.605486	0.500000	Done.
0.000000	0.624016	0.209368	-0.605486	0.500000	Done.
0.000000	0.624796	0.210387	-0.605486	0.500000	Done.
0.000000	0.624796	0.210387	-0.605486	0.500000	Done.
0.000000	0.624796	0.210387	-0.605486	0.500000	Done.
0.102058	0.623236	0.208350	-0.605486	0.500000	Done.
0.102058	0.624016	0.209368	-0.605486	0.500000	Done.
0.102058	0.624016	0.209368	-0.605486	0.500000	Done.
0.102058	0.624016	0.209368	-0.605486	0.500000	Done.
0.102058	0.625576	0.211405	-0.605486	0.500000	Done.
0.102058	0.624016	0.209368	-0.605486	0.500000	Done.
0.102058	0.624016	0.209368	-0.605486	0.500000	Done.
0.102058	0.624796	0.210387	-0.605486	0.500000	Done.
0.102058	0.624796	0.210387	-0.605486	0.500000	Done.
0.102058	0.624796	0.210387	-0.605486	0.500000	Done.
0.102058	0.624016	0.209368	-0.605486	0.500000	Done.
0.102058	0.624016	0.209368	-0.605486	0.500000	Done.
0.102058	0.624796	0.210387	-0.605486	0.500000	Done.
0.102058	0.624796	0.210387	-0.605486	0.500000	Done.
0.102058	0.624016	0.209368	-0.605486	0.500000	Done.
0.102058	0.624016	0.209368	-0.605486	0.500000	Done.
0.102058	0.624796	0.210387	-0.605486	0.500000	Done.
0.102058	0.625576	0.211405	-0.605486	0.500000	Done.
0.102058	0.624796	0.210387	-0.605486	0.500000	Done.
0.102058	0.624796	0.210387	-0.605486	0.500000	Done.
0.102058	0.624796	0.210387	-0.605486	0.500000	Done.
0.102058	0.624796	0.210387	-0.605486	0.500000	Done.
0.102058	0.624016	0.209368	-0.605486	0.500000	Done.
0.102058	0.624016	0.209368	-0.605486	0.500000	Done.
0.102058	0.624016	0.209368	-0.605486	0.500000	Done.
0.102058	0.624796	0.210387	-0.605486	0.500000	Done.
0.102058	0.625576	0.211405	-0.605486	0.500000	Done.
0.102058	0.624796	0.210387	-0.605486	0.500000	Done.
0.102058	0.624796	0.210387	-0.605486	0.500000	Done.
0.102058	0.624796	0.210387	-0.605486	0.500000	Done.
0.102058	0.624796	0.210387	-0.605486	0.500000	Done.
0.102058	0.624796	0.210387	-0.605486	0.500000	Done.
0.102058	0.624016	0.209368	-0.605486	0.500000	Done.
0.102058	0.624796	0.210387	-0.605486	0.500000	Done.
0.102058	0.624796	0.210387	-0.605486	0.500000	Done.
0.102058	0.624016	0.209368	-0.605486	0.500000	Done.
0.102058	0.624016	0.209368	-0.605486	0.500000	Done.
0.102058	0.624796	0.210387	-0.605486	0.500000	Done.
0.102058	0.624016	0.209368	-0.605486	0.500000	Done.
0.102058	0.624016	0.209368	-0.605486	0.500000	Done.
0.102058	0.624016	0.209368	-0.605486	0.500000	Done.
0.102058	0.624016	0.209368	-0.605486	0.500000	Done.
0.102058	0.624796	0.210387	-0.605486	0.500000	Done.
0.102058	0.624016	0.209368	-0.605486	0.500000	Done.
0.102058	0.624796	0.210387	-0.605486	0.500000	Done.
0.102058	0.624016	0.209368	-0.605486	0.500000	Done.
0.102058	0.624796	0.210387	-0.605486	0.500000	Done.
0.102058	0.624796	0.210387	-0.605486	0.500000	Done.
0.102058	0.624796	0.210387	-0.605486	0.500000	Done.
0.102058	0.624796	0.210387	-0.605486	0.500000	Done.
0.102058	0.624796	0.210387	-0.605486	0.500000	Done.
0.102058	0.624016	0.209368	-0.605486	0.500000	Done.
0.102058	0.624796	0.210387	-0.605486	0.500000	Done.
0.102058	0.624796	0.210387	-0.605486	0.500000	Done.
0.102058	0.624016	0.209368	-0.605486	0.500000	Done.
0.102058	0.624016	0.209368	-0.605486	0.500000	Done.
0.102058	0.624796	0.210387	-0.605486	0.500000	Done.
0.102058	0.624016	0.209368	-0.605486	0.500000	Done.
0.102058	0.624796	0.210387	-0.605486	0.500000	Done.
0.102058	0.624796	0.210387	-0.605486	0.500000	Done.
0.102058	0.624796	0.210387	-0.605486	0.500000	Done.
0.102058	0.624796	0.210387	-0.605486	0.500000	Done.
0.102058	0.624796	0.210387	-0.605486	0.500000	Done.
0.102058	0.624796	0.210387	-0.605486	0.500000	Done.
0.102058	0.624796	0.210387	-0.605486	0.500000	Done.
0.102058	0.624796	0.210387	-0.605486	0.500000	Done.
0.102058	0.624796	0.210387	-0.605486	0.500000	Done.
0.102058	0.624796	0.210387	-0.605486	0.500000	Done.
0.102058	0.624016	0.209368	-0.605486	0.500000	Done.
0.102058	0.625576	0.211405	-0.605486	0.500000	Done.
0.102058	0.624796	0.210387	-0.605486	0.500000	Done.
0.102058	0.624796	0.210387	-0.605486	0.500000	Done.
0.102058	0.623236	0.208350	-0.605486	0.500000	Done.
0.102058	0.624796	0.210387	-0.605486	0.500000	Done.
0.102058	0.624796	0.210387	-0.605486	0.500000	Done.
0.102058	0.624016	0.209368	-0.605486	0.500000	Done.
0.102058	0.624016	0.209368	-0.605486	0.500000	Done.
0.102058	0.624796	0.210387	-0.605486	0.500000	Done.
0.102058	0.624796	0.210387	-0.605486	0.500000	Done.
0.102058	0.624796	0.210387	-0.605486	0.500000	Done.
0.102058	0.624796	0.210387	-0.605486	0.500000	Done.
0.102058	0.624016	0.209368	-0.605486	0.500000	Done.
0.102058	0.624016	0.209368	-0.605486	0.500000	Done.
0.102058	0.624016	0.209368	-0.605486	0.500000	Done.
0.102058	0.624016	0.209368	-0.605486	0.500000	Done.
0.102058	0.624796	0.210387	-0.605486	0.500000	Done.
0.102058	0.624016	0.209368	-0.605486	0.500000	Done.
0.102058	0.624796	0.210387	-0.605486	0.500000	Done.
0.102058	0.624796	0.210387	-0.605486	0.500000	Done.
0.102058	0.624796	0.210387	-0.605486	0.500000	Done.
0.102058	0.624796	0.210387	-0.605486	0.500000	Done.
0.102058	0.624016	0.209368	-0.605486	0.500000	Done.
0.102058	0.624016	0.209368	-0.605486	0.500000	Done.
0.102058	0.624796	0.210387	-0.605486	0.500000	Done.
0.102058	0.624016	0.209368	-0.605486	0.500000	Done.
0.102058	0.624796	0.210387	-0.605486	0.500000	Done.
0.102058	0.624016	0.209368	-0.605486	0.500000	Done.
0.102058	0.624796	0.210387	-0.605486	0.500000	Done.
0.102058	0.624796	0.210387	-0.605486	0.500000	Done.
0.102058	0.624796	0.210387	-0.605486	0.500000	Done.
0.207386	0.624796	0.210387	-0.605486	0.500000	Done.
0.207386	0.624796	0.210387	-0.605486	0.500000	Done.
0.207386	0.624796	0.210387	-0.605486	0.500000	Done.
0.207386	0.624796	0.210387	-0.605486	0.500000	Done.
0.207386	0.624796	0.210387	-0.605486	0.500000	Done.
0.207386	0.624016	0.209368	-0.605486	0.500000	Done.
0.207386	0.624796	0.210387	-0.605486	0.500000	Done.
0.207386	0.624796	0.210387	-0.605486	0.500000	Done.
0.207386	0.624796	0.210387	-0.605486	0.500000	Done.
0.207386	0.624796	0.210387	-0.605486	0.500000	Done.
0.207386	0.624796	0.210387	-0.605486	0.500000	Done.
0.207386	0.624016	0.209368	-0.605486	0.500000	Done.
0.207386	0.623236	0.208350	-0.605486	0.500000	Done.
0.207386	0.624796	0.210387	-0.605486	0.500000	Done.
0.207386	0.624016	0.209368	-0.605486	0.500000	Done.
0.207386	0.624016	0.209368	-0.605486	0.500000	Done.
0.207386	0.624796	0.210387	-0.605486	0.500000	Done.
0.207386	0.624016	0.209368	-0.605486	0.500000	Done.
0.207386	0.624796	0.210387	-0.605486	0.500000	Done.
0.207386	0.624796	0.210387	-0.605486	0.500000	Done.
0.207386	0.624016	0.209368	-0.605486	0.500000	Done.
0.207386	0.624796	0.210387	-0.605486	0.500000	Done.
0.207386	0.624016	0.209368	-0.605486	0.500000	Done.
0.207386	0.624016	0.209368	-0.605486	0.500000	Done.
0.207386	0.624796	0.210387	-0.605486	0.500000	Done.
0.207386	0.624016	0.209368	-0.605486	0.500000	Done.
0.207386	0.624016	0.209368	-0.605486	0.500000	Done.
0.207386	0.623236	0.208350	-0.605486	0.500000	Done.
0.207386	0.624796	0.210387	-0.605486	0.500000	Done.
0.207386	0.624796	0.210387	-0.605486	0.500000	Done.
0.207386	0.624796	0.210387	-0.605486	0.500000	Done.
0.207386	0.624016	0.209368	-0.605486	0.500000	Done.
0.207386	0.624796	0.210387	-0.605486	0.500000	Done.
0.207386	0.624796	0.210387	-0.605486	0.500000	Done.
0.207386	0.624796	0.210387	-0.605486	0.500000	Done.
0.207386	0.624796	0.210387	-0.605486	0.500000	Done.
0.207386	0.624016	0.209368	-0.605486	0.500000	Done.
0.207386	0.624796	0.210387	-0.605486	0.500000	Done.
0.207386	0.624796	0.210387	-0.605486	0.500000	Done.
0.207386	0.624796	0.210387	-0.605486	0.500000	Done.
0.207386	0.624796	0.210387	-0.605486	0.500000	Done.
0.207386	0.624796	0.210387	-0.605486	0.500000	Done.
0.207386	0.624016	0.209368	-0.605486	0.500000	Done.
0.207386	0.624796	0.210387	-0.605486	0.500000	Done.
0.207386	0.624016	0.209368	-0.605486	0.500000	Done.
0.207386	0.624796	0.210387	-0.605486	0.500000	Done.
0.207386	0.624796	0.210387	-0.605486	0.500000	Done.
0.207386	0.624796	0.210387	-0.605486	0.500000	Done.
0.207386	0.624796	0.210387	-0.605486	0.500000	Done.
0.207386	0.624016	0.209368	-0.605486	0.500000	Done.
0.207386	0.624016	0.209368	-0.605486	0.500000	Done.
0.207386	0.624016	0.209368	-0.605486	0.500000	Done.
0.207386	0.624016	0.209368	-0.605486	0.500000	Done.
0.207386	0.624796	0.210387	-0.605486	0.500000	Done.
0.207386	0.624796	0.210387	-0.605486	0.500000	Done.
0.207386	0.624016	0.209368	-0.605486	0.500000	Done.
0.207386	0.624016	0.209368	-0.605486	0.500000	Done.
0.207386	0.624796	0.210387	-0.605486	0.500000	Done.
0.207386	0.624796	0.210387	-0.605486	0.500000	Done.
0.207386	0.624016	0.209368	-0.605486	0.500000	Done.
0.207386	0.624016	0.209368	-0.605486	0.500000	Done.
0.207386	0.624016	0.209368	-0.605486	0.500000	Done.
0.207386	0.624796	0.210387	-0.605486	0.500000	Done.
0.207386	0.624796	0.210387	-0.605486	0.500000	Done.
0.207386	0.624796	0.210387	-0.605486	0.500000	Done.
0.207386	0.624796	0.210387	-0.605486	0.500000	Done.
0.207386	0.625576	0.211405	-0.605486	0.500000	Done.
0.207386	0.624796	0.210387	-0.605486	0.500000	Done.
0.207386	0.624796	0.210387	-0.605486	0.500000	Done.
0.207386	0.624016	0.209368	-0.605486	0.500000	Done.
0.207386	0.624016	0.209368	-0.605486	0.500000	Done.
0.207386	0.624796	0.210387	-0.605486	0.500000	Done.
0.207386	0.624796	0.210387	-0.605486	0.500000	Done.
0.207386	0.624016	0.209368	-0.605486	0.500000	Done.
0.207386	0.624016	0.209368	-0.605486	0.500000	Done.
0.207386	0.624016	0.209368	-0.605486	0.500000	Done.
0.207386	0.624796	0.210387	-0.605486	0.500000	Done.
0.207386	0.624796	0.210387	-0.605486	0.500000	Done.
0.207386	0.624796	0.210387	-0.605486	0.500000	Done.
0.207386	0.624796	0.210387	-0.605486	0.500000	Done.
0.207386	0.624796	0.210387	-0.605486	0.500000	Done.
0.207386	0.624796	0.210387	-0.605486	0.500000	Done.
0.207386	0.624016	0.209368	-0.605486	0.500000	Done.
0.207386	0.624016	0.209368	-0.605486	0.500000	Done.
0.207386	0.624796	0.210387	-0.605486	0.500000	Done.
0.207386	0.624796	0.210387	-0.605486	0.500000	Done.
0.207386	0.624796	0.210387	-0.605486	0.500000	Done.
0.207386	0.624796	0.210387	-0.605486	0.500000	Done.
0.207386	0.624016	0.209368	-0.605486	0.500000	Done.
0.207386	0.624016	0.209368	-0.605486	0.500000	Done.
0.207386	0.624796	0.210387	-0.605486	0.500000	Done.
0.207386	0.624796	0.210387	-0.605486	0.500000	Done.
0.207386	0.624016	0.209368	-0.605486	0.500000	Done.
0.207386	0.624796	0.210387	-0.605486	0.500000	Done.
0.207386	0.624796	0.210387	-0.605486	0.500000	Done.
0.207386	0.624796	0.210387	-0.605486	0.500000	Done.
0.207386	0.624796	0.210387	-0.605486	0.500000	Done.
0.207386	0.624796	0.210387	-0.605486	0.500000	Done.
0.207386	0.624016	0.209368	-0.605486	0.500000	Done.
0.207386	0.624016	0.209368	-0.605486	0.500000	Done.
0.310051	0.624796	0.210387	-0.605486	0.500000	Done.
0.310051	0.624796	0.210387	-0.605486	0.500000	Done.
0.310051	0.624016	0.209368	-0.605486	0.500000	Done.
0.310051	0.624016	0.209368	-0.605486	0.500000	Done.
0.310051	0.624016	0.209368	-0.605486	0.500000	Done.
0.310051	0.624796	0.210387	-0.605486	0.500000	Done.
0.310051	0.624796	0.210387	-0.605486	0.500000	Done.
0.310051	0.624796	0.210387	-0.605486	0.500000	Done.
0.310051	0.624016	0.209368	-0.605486	0.500000	Done.
0.310051	0.624796	0.210387	-0.605486	0.500000	Done.
0.310051	0.623236	0.208350	-0.605486	0.500000	Done.
0.310051	0.624796	0.210387	-0.605486	0.500000	Done.
0.310051	0.624016	0.209368	-0.605486	0.500000	Done.
0.310051	0.624016	0.209368	-0.605486	0.500000	Done.
0.310051	0.624796	0.210387	-0.605486	0.500000	Done.
0.310051	0.624796	0.210387	-0.605486	0.500000	Done.
0.310051	0.624796	0.210387	-0.605486	0.500000	Done.
0.310051	0.624016	0.209368	-0.605486	0.500000	Done.
0.310051	0.624796	0.210387	-0.605486	0.500000	Done.
0.310051	0.624016	0.209368	-0.605486	0.500000	Done.
0.310051	0.624796	0.210387	-0.605486	0.500000	Done.
0.310051	0.624796	0.210387	-0.605486	0.500000	Done.
0.310051	0.624016	0.209368	-0.605486	0.500000	Done.
0.310051	0.623236	0.208350	-0.605486	0.500000	Done.
0.310051	0.624796	0.210387	-0.605486	0.500000	Done.
0.310051	0.624016	0.209368	-0.605486	0.500000	Done.
0.310051	0.624796	0.210387	-0.605486	0.500000	Done.
0.310051	0.624016	0.209368	-0.605486	0.500000	Done.
0.310051	0.624796	0.210387	-0.605486	0.500000	Done.
0.310051	0.624796	0.210387	-0.605486	0.500000	Done.
0.310051	0.624796	0.210387	-0.605486	0.500000	Done.
0.310051	0.624796	0.210387	-0.605486	0.500000	Done.
0.310051	0.624016	0.209368	-0.605486	0.500000	Done.
0.310051	0.624016	0.209368	-0.605486	0.500000	Done.
0.310051	0.624016	0.209368	-0.605486	0.500000	Done.
0.310051	0.624016	0.209368	-0.605486	0.500000	Done.
0.310051	0.624016	0.209368	-0.605486	0.500000	Done.
0.310051	0.624796	0.210387	-0.605486	0.500000	Done.
0.310051	0.624796	0.210387	-0.605486	0.500000	Done.
0.310051	0.624016	0.209368	-0.605486	0.500000	Done.
0.310051	0.625576	0.211405	-0.605486	0.500000	Done.
0.310051	0.624796	0.210387	-0.605486	0.500000	Done.
0.310051	0.624796	0.210387	-0.605486	0.500000	Done.
0.310051	0.624796	0.210387	-0.605486	0.500000	Done.
0.310051	0.624796	0.210387	-0.605486	0.500000	Done.
0.310051	0.624796	0.210387	-0.605486	0.500000	Done.
0.310051	0.624796	0.210387	-0.605486	0.500000	Done.
0.310051	0.624016	0.209368	-0.605486	0.500000	Done.
0.310051	0.623236	0.208350	-0.605486	0.500000	Done.
0.310051	0.624796	0.210387	-0.605486	0.500000	Done.
0.310051	0.624796	0.210387	-0.605486	0.500000	Done.
0.310051	0.624796	0.210387	-0.605486	0.500000	Done.
0.310051	0.624016	0.209368	-0.605486	0.500000	Done.
0.310051	0.624016	0.209368	-0.605486	0.500000	Done.
0.310051	0.624796	0.210387	-0.605486	0.500000	Done.
0.310051	0.624016	0.209368	-0.605486	0.500000	Done.
0.310051	0.624016	0.209368	-0.605486	0.500000	Done.
0.310051	0.624016	0.209368	-0.605486	0.500000	Done.
0.310051	0.624016	0.209368	-0.605486	0.500000	Done.
0.310051	0.624796	0.210387	-0.605486	0.500000	Done.
0.310051	0.624796	0.210387	-0.605486	0.500000	Done.
0.310051	0.623236	0.208350	-0.605486	0.500000	Done.
0.310051	0.624016	0.209368	-0.605486	0.500000	Done.
0.310051	0.624016	0.209368	-0.605486	0.500000	Done.
0.310051	0.624796	0.210387	-0.605486	0.500000	Done.
0.310051	0.624016	0.209368	-0.605486	0.500000	Done.
0.310051	0.624796	0.210387	-0.605486	0.500000	Done.
0.310051	0.624796	0.210387	-0.605486	0.500000	Done.
0.310051	0.624796	0.210387	-0.605486	0.500000	Done.
0.310051	0.624016	0.209368	-0.605486	0.500000	Done.
0.310051	0.624796	0.210387	-0.605486	0.500000	Done.
0.310051	0.624016	0.209368	-0.605486	0.500000	Done.
0.310051	0.624016	0.209368	-0.605486	0.500000	Done.
0.310051	0.624016	0.209368	-0.605486	0.500000	Done.
0.310051	0.624796	0.210387	-0.605486	0.500000	Done.
0.310051	0.624016	0.209368	-0.605486	0.500000	Done.
0.310051	0.624016	0.209368	-0.605486	0.500000	Done.
0.310051	0.624016	0.209368	-0.605486	0.500000	Done.
0.310051	0.624796	0.210387	-0.605486	0.500000	Done.
0.310051	0.624796	0.210387	-0.605486	0.500000	Done.
0.310051	0.624016	0.209368	-0.605486	0.500000	Done.
0.310051	0.624016	0.209368	-0.605486	0.500000	Done.
0.310051	0.623236	0.208350	-0.605486	0.500000	Done.
0.310051	0.624016	0.209368	-0.605486	0.500000	Done.
0.310051	0.624796	0.210387	-0.605486	0.500000	Done.
0.310051	0.624016	0.209368	-0.605486	0.500000	Done.
0.310051	0.624796	0.210387	-0.605486	0.500000	Done.
0.310051	0.624016	0.209368	-0.605486	0.500000	Done.
0.310051	0.624016	0.209368	-0.605486	0.500000	Done.
0.310051	0.624016	0.209368	-0.605486	0.500000	Done.
0.310051	0.624016	0.209368	-0.605486	0.500000	Done.
0.310051	0.624796	0.210387	-0.605486	0.500000	Done.
0.310051	0.624796	0.210387	-0.605486	0.500000	Done.
0.310051	0.624016	0.209368	-0.605486	0.500000	Done.
0.310051	0.624796	0.210387	-0.605486	0.500000	Done.
0.310051	0.624016	0.209368	-0.605486	0.500000	Done.
0.310051	0.624796	0.210387	-0.605486	0.500000	Done.
0.310051	0.624796	0.210387	-0.605486	0.500000	Done.
0.310051	0.624796	0.210387	-0.605486	0.500000	Done.
0.310051	0.624016	0.209368	-0.605486	0.500000	Done.
0.407682	0.624796	0.210387	-0.605486	0.500000	Done.
0.407682	0.624016	0.209368	-0.605486	0.500000	Done.
0.407682	0.624796	0.210387	-0.605486	0.500000	Done.
0.407682	0.624016	0.209368	-0.605486	0.500000	Done.
0.407682	0.624796	0.210387	-0.605486	0.500000	Done.
0.407682	0.624016	0.209368	-0.605486	0.500000	Done.
0.407682	0.623236	0.208350	-0.605486	0.500000	Done.
0.407682	0.624796	0.210387	-0.605486	0.500000	Done.
0.407682	0.624796	0.210387	-0.605486	0.500000	Done.
0.407682	0.624796	0.210387	-0.605486	0.500000	Done.
0.407682	0.624796	0.210387	-0.605486	0.500000	Done.
0.407682	0.624796	0.210387	-0.605486	0.500000	Done.
0.407682	0.624796	0.210387	-0.605486	0.500000	Done.
0.407682	0.624796	0.210387	-0.605486	0.500000	Done.
0.407682	0.624796	0.210387	-0.605486	0.500000	Done.
0.407682	0.624796	0.210387	-0.605486	0.500000	Done.
0.407682	0.624796	0.210387	-0.605486	0.500000	Done.
0.407682	0.624796	0.210387	-0.605486	0.500000	Done.
0.407682	0.624796	0.210387	-0.605486	0.500000	Done.
0.407682	0.624796	0.210387	-0.605486	0.500000	Done.
0.407682	0.624796	0.210387	-0.605486	0.500000	Done.
0.407682	0.624016	0.209368	-0.605486	0.500000	Done.
0.407682	0.624796	0.210387	-0.605486	0.500000	Done.
0.407682	0.624016	0.209368	-0.605486	0.500000	Done.
0.407682	0.624796	0.210387	-0.605486	0.500000	Done.
0.407682	0.624796	0.210387	-0.605486	0.500000	Done.
0.407682	0.624016	0.209368	-0.605486	0.500000	Done.
0.407682	0.624796	0.210387	-0.605486	0.500000	Done.
0.407682	0.624796	0.210387	-0.605486	0.500000	Done.
0.407682	0.624796	0.210387	-0.605486	0.500000	Done.
0.407682	0.624796	0.210387	-0.605486	0.500000	Done.
0.407682	0.623236	0.208350	-0.605486	0.500000	Done.
0.407682	0.624796	0.210387	-0.605486	0.500000	Done.
0.407682	0.623236	0.208350	-0.605486	0.500000	Done.
0.407682	0.624016	0.209368	-0.605486	0.500000	Done.
0.407682	0.624796	0.210387	-0.605486	0.500000	Done.
0.407682	0.624796	0.210387	-0.605486	0.500000	Done.
0.407682	0.624796	0.210387	-0.605486	0.500000	Done.
0.407682	0.624796	0.210387	-0.605486	0.500000	Done.
0.407682	0.624796	0.210387	-0.605486	0.500000	Done.
0.407682	0.624016	0.209368	-0.605486	0.500000	Done.
0.407682	0.624016	0.209368	-0.605486	0.500000	Done.
0.407682	0.624016	0.209368	-0.605486	0.500000	Done.
0.407682	0.624016	0.209368	-0.605486	0.500000	Done.
0.407682	0.624796	0.210387	-0.605486	0.500000	Done.
0.407682	0.624016	0.209368	-0.605486	0.500000	Done.
0.407682	0.624016	0.209368	-0.605486	0.500000	Done.
0.407682	0.624796	0.210387	-0.605486	0.500000	Done.
0.407682	0.624796	0.210387	-0.605486	0.500000	Done.
0.407682	0.624796	0.210387	-0.605486	0.500000	Done.
0.407682	0.624796	0.210387	-0.605486	0.500000	Done.
0.407682	0.624796	0.210387	-0.605486	0.500000	Done.
0.407682	0.624016	0.209368	-0.605486	0.500000	Done.
0.407682	0.624796	0.210387	-0.605486	0.500000	Done.
0.407682	0.624796	0.210387	-0.605486	0.500000	Done.
0.407682	0.624796	0.210387	-0.605486	0.500000	Done.
0.407682	0.624796	0.210387	-0.605486	0.500000	Done.
0.407682	0.624016	0.209368	-0.605486	0.500000	Done.
0.407682	0.624796	0.210387	-0.605486	0.500000	Done.
0.407682	0.624016	0.209368	-0.605486	0.500000	Done.
0.407682	0.624796	0.210387	-0.605486	0.500000	Done.
0.407682	0.624016	0.209368	-0.605486	0.500000	Done.
0.407682	0.624016	0.209368	-0.605486	0.500000	Done.
0.407682	0.624796	0.210387	-0.605486	0.500000	Done.
0.407682	0.624796	0.210387	-0.605486	0.500000	Done.
0.407682	0.624016	0.209368	-0.605486	0.500000	Done.
0.407682	0.624016	0.209368	-0.605486	0.500000	Done.
0.407682	0.624016	0.209368	-0.605486	0.500000	Done.
0.407682	0.624016	0.209368	-0.605486	0.500000	Done.
0.407682	0.624016	0.209368	-0.605486	0.500000	Done.
0.407682	0.624016	0.209368	-0.605486	0.500000	Done.
0.407682	0.624016	0.209368	-0.605486	0.500000	Done.
0.407682	0.624796	0.210387	-0.605486	0.500000	Done.
0.407682	0.624796	0.210387	-0.605486	0.500000	Done.
0.407682	0.624016	0.209368	-0.605486	0.500000	Done.
0.407682	0.624016	0.209368	-0.605486	0.500000	Done.
0.407682	0.624016	0.209368	-0.605486	0.500000	Done.
0.407682	0.624016	0.209368	-0.605486	0.500000	Done.
0.407682	0.624796	0.210387	-0.605486	0.500000	Done.
0.407682	0.624796	0.210387	-0.605486	0.500000	Done.
0.407682	0.624796	0.210387	-0.605486	0.500000	Done.
0.407682	0.624016	0.209368	-0.605486	0.500000	Done.
0.407682	0.624016	0.209368	-0.605486	0.500000	Done.
0.407682	0.624016	0.209368	-0.605486	0.500000	Done.
0.407682	0.624016	0.209368	-0.605486	0.500000	Done.
0.407682	0.624796	0.210387	-0.605486	0.500000	Done.
0.407682	0.624016	0.209368	-0.605486	0.500000	Done.
0.407682	0.624796	0.210387	-0.605486	0.500000	Done.
0.407682	0.624796	0.210387	-0.605486	0.500000	Done.
0.407682	0.623236	0.208350	-0.605486	0.500000	Done.
0.407682	0.624016	0.209368	-0.605486	0.500000	Done.
0.407682	0.624016	0.209368	-0.605486	0.500000	Done.
0.407682	0.624796	0.210387	-0.605486	0.500000	Done.
0.407682	0.624016	0.209368	-0.605486	0.500000	Done.
0.407682	0.624796	0.210387	-0.605486	0.500000	Done.
0.407682	0.624016	0.209368	-0.605486	0.500000	Done.
0.407682	0.624796	0.210387	-0.605486	0.500000	Done.
0.407682	0.624796	0.210387	-0.605486	0.500000	Done.
0.407682	0.624016	0.209368	-0.605486	0.500000	Done.
0.407682	0.624796	0.210387	-0.605486	0.500000	Done.
0.000000	0.622456	0.207331	-0.605486	0.500000	Done.
0.000000	0.621676	0.206313	-0.605486	0.500000	Done.
0.000000	0.621676	0.206313	-0.605486	0.500000	Done.
0.000000	0.622456	0.207331	-0.605486	0.500000	Done.
0.000000	0.621676	0.206313	-0.605486	0.500000	Done.
0.000000	0.622456	0.207331	-0.605486	0.500000	Done.
0.000000	0.621676	0.206313	-0.605486	0.500000	Done.
0.000000	0.622456	0.207331	-0.605486	0.500000	Done.
0.000000	0.622456	0.207331	-0.605486	0.500000	Done.
0.000000	0.622456	0.207331	-0.605486	0.500000	Done.
0.000000	0.622456	0.207331	-0.605486	0.500000	Done.
0.000000	0.622456	0.207331	-0.605486	0.500000	Done.
0.000000	0.621676	0.206313	-0.605486	0.500000	Done.
0.000000	0.622456	0.207331	-0.605486	0.500000	Done.
0.000000	0.621676	0.206313	-0.605486	0.500000	Done.
0.000000	0.621676	0.206313	-0.605486	0.500000	Done.
0.000000	0.620896	0.205294	-0.605486	0.500000	Done.
0.000000	0.621676	0.206313	-0.605486	0.500000	Done.
0.000000	0.622456	0.207331	-0.605486	0.500000	Done.
0.000000	0.621676	0.206313	-0.605486	0.500000	Done.
0.000000	0.621676	0.206313	-0.605486	0.500000	Done.
0.000000	0.620896	0.205294	-0.605486	0.500000	Done.
0.000000	0.620896	0.205294	-0.605486	0.500000	Done.
0.000000	0.621676	0.206313	-0.605486	0.500000	Done.
0.000000	0.621676	0.206313	-0.605486	0.500000	Done.
0.000000	0.621676	0.206313	-0.605486	0.500000	Done.
0.000000	0.621676	0.206313	-0.605486	0.500000	Done.
0.000000	0.621676	0.206313	-0.605486	0.500000	Done.
0.000000	0.622456	0.207331	-0.605486	0.500000	Done.
0.000000	0.621676	0.206313	-0.605486	0.500000	Done.
0.000000	0.620896	0.205294	-0.605486	0.500000	Done.
0.000000	0.622456	0.207331	-0.605486	0.500000	Done.
0.000000	0.622456	0.207331	-0.605486	0.500000	Done.
0.000000	0.621676	0.206313	-0.605486	0.500000	Done.
0.000000	0.621676	0.206313	-0.605486	0.500000	Done.
0.000000	0.622456	0.207331	-0.605486	0.500000	Done.
0.000000	0.622456	0.207331	-0.605486	0.500000	Done.
0.000000	0.623236	0.208350	-0.605486	0.500000	Done.
0.000000	0.622456	0.207331	-0.605486	0.500000	Done.
0.000000	0.622456	0.207331	-0.605486	0.500000	Done.
0.000000	0.621676	0.206313	-0.605486	0.500000	Done.
0.000000	0.621676	0.206313	-0.605486	0.500000	Done.
0.000000	0.621676	0.206313	-0.605486	0.500000	Done.
0.000000	0.621676	0.206313	-0.605486	0.500000	Done.
0.000000	0.622456	0.207331	-0.605486	0.500000	Done.
0.000000	0.622456	0.207331	-0.605486	0.500000	Done.
0.000000	0.622456	0.207331	-0.605486	0.500000	Done.
0.000000	0.622456	0.207331	-0.605486	0.500000	Done.
0.000000	0.622456	0.207331	-0.605486	0.500000	Done.
0.000000	0.621676	0.206313	-0.605486	0.500000	Done.
0.000000	0.621676	0.206313	-0.605486	0.500000	Done.
0.000000	0.621676	0.206313	-0.605486	0.500000	Done.
0.000000	0.621676	0.206313	-0.605486	0.500000	Done.
0.000000	0.621676	0.206313	-0.605486	0.500000	Done.
0.000000	0.621676	0.206313	-0.605486	0.500000	Done.
0.000000	0.620896	0.205294	-0.605486	0.500000	Done.
0.000000	0.620896	0.205294	-0.605486	0.500000	Done.
0.000000	0.621676	0.206313	-0.605486	0.500000	Done.
0.000000	0.622456	0.207331	-0.605486	0.500000	Done.
0.000000	0.620896	0.205294	-0.605486	0.500000	Done.
0.000000	0.621676	0.206313	-0.605486	0.500000	Done.
0.000000	0.621676	0.206313	-0.605486	0.500000	Done.
0.000000	0.621676	0.206313	-0.605486	0.500000	Done.
0.000000	0.621676	0.206313	-0.605486	0.500000	Done.
0.000000	0.621676	0.206313	-0.605486	0.500000	Done.
0.000000	0.621676	0.206313	-0.605486	0.500000	Done.
0.000000	0.621676	0.206313	-0.605486	0.500000	Done.
0.000000	0.622456	0.207331	-0.605486	0.500000	Done.
0.000000	0.622456	0.207331	-0.605486	0.500000	Done.
0.000000	0.622456	0.207331	-0.605486	0.500000	Done.
0.000000	0.621676	0.206313	-0.605486	0.500000	Done.
0.000000	0.622456	0.207331	-0.605486	0.500000	Done.
0.000000	0.621676	0.206313	-0.605486	0.500000	Done.
0.000000	0.622456	0.207331	-0.605486	0.500000	Done.
0.000000	0.622456	0.207331	-0.605486	0.500000	Done.
0.000000	0.621676	0.206313	-0.605486	0.500000	Done.
0.000000	0.622456	0.207331	-0.605486	0.500000	Done.
0.000000	0.622456	0.207331	-0.605486	0.500000	Done.
0.000000	0.622456	0.207331	-0.605486	0.500000	Done.
0.000000	0.622456	0.207331	-0.605486	0.500000	Done.
0.000000	0.621676	0.206313	-0.605486	0.500000	Done.
0.000000	0.622456	0.207331	-0.605486	0.500000	Done.
0.000000	0.622456	0.207331	-0.605486	0.500000	Done.
0.000000	0.621676	0.206313	-0.605486	0.500000	Done.
0.000000	0.622456	0.207331	-0.605486	0.500000	Done.
0.000000	0.622456	0.207331	-0.605486	0.500000	Done.
0.000000	0.623236	0.208350	-0.605486	0.500000	Done.
0.000000	0.621676	0.206313	-0.605486	0.500000	Done.
0.000000	0.620896	0.205294	-0.605486	0.500000	Done.
0.000000	0.621676	0.206313	-0.605486	0.500000	Done.
0.000000	0.621676	0.206313	-0.605486	0.500000	Done.
0.000000	0.622456	0.207331	-0.605486	0.500000	Done.
0.000000	0.620896	0.205294	-0.605486	0.500000	Done.
0.000000	0.622456	0.207331	-0.605486	0.500000	Done.
0.000000	0.621676	0.206313	-0.605486	0.500000	Done.
0.000000	0.621676	0.206313	-0.605486	0.500000	Done.
0.000000	0.621676	0.206313	-0.605486	0.500000	Done.
0.000000	0.621676	0.206313	-0.605486	0.500000	Done.
0.000000	0.621676	0.206313	-0.605486	0.500000	Done.
0.000000	0.622456	0.207331	-0.605486	0.500000	Done.
0.103639	0.621676	0.206313	-0.605486	0.500000	Done.
0.103639	0.620896	0.205294	-0.605486	0.500000	Done.
0.103639	0.621676	0.206313	-0.605486	0.500000	Done.
0.103639	0.621676	0.206313	-0.605486	0.500000	Done.
0.103639	0.621676	0.206313	-0.605486	0.500000	Done.
0.103639	0.621676	0.206313	-0.605486	0.500000	Done.
0.103639	0.621676	0.206313	-0.605486	0.500000	Done.
0.103639	0.621676	0.206313	-0.605486	0.500000	Done.
0.103639	0.621676	0.206313	-0.605486	0.500000	Done.
0.103639	0.622456	0.207331	-0.605486	0.500000	Done.
0.103639	0.622456	0.207331	-0.605486	0.500000	Done.
0.103639	0.620896	0.205294	-0.605486	0.500000	Done.
0.103639	0.620896	0.205294	-0.605486	0.500000	Done.
0.103639	0.622456	0.207331	-0.605486	0.500000	Done.
0.103639	0.621676	0.206313	-0.605486	0.500000	Done.
0.103639	0.621676	0.206313	-0.605486	0.500000	Done.
0.103639	0.621676	0.206313	-0.605486	0.500000	Done.
0.103639	0.622456	0.207331	-0.605486	0.500000	Done.
0.103639	0.622456	0.207331	-0.605486	0.500000	Done.
0.103639	0.621676	0.206313	-0.605486	0.500000	Done.
0.103639	0.621676	0.206313	-0.605486	0.500000	Done.
0.103639	0.621676	0.206313	-0.605486	0.500000	Done.
0.103639	0.622456	0.207331	-0.605486	0.500000	Done.
0.103639	0.622456	0.207331	-0.605486	0.500000	Done.
0.103639	0.622456	0.207331	-0.605486	0.500000	Done.
0.103639	0.621676	0.206313	-0.605486	0.500000	Done.
0.103639	0.622456	0.207331	-0.605486	0.500000	Done.
0.103639	0.621676	0.206313	-0.605486	0.500000	Done.
0.103639	0.621676	0.206313	-0.605486	0.500000	Done.
0.103639	0.622456	0.207331	-0.605486	0.500000	Done.
0.103639	0.622456	0.207331	-0.605486	0.500000	Done.
0.103639	0.621676	0.206313	-0.605486	0.500000	Done.
0.103639	0.621676	0.206313	-0.605486	0.500000	Done.
0.103639	0.621676	0.206313	-0.605486	0.500000	Done.
0.103639	0.621676	0.206313	-0.605486	0.500000	Done.
0.103639	0.621676	0.206313	-0.605486	0.500000	Done.
0.103639	0.622456	0.207331	-0.605486	0.500000	Done.
0.103639	0.622456	0.207331	-0.605486	0.500000	Done.
0.103639	0.621676	0.206313	-0.605486	0.500000	Done.
0.103639	0.621676	0.206313	-0.605486	0.500000	Done.
0.103639	0.621676	0.206313	-0.605486	0.500000	Done.
0.103639	0.620896	0.205294	-0.605486	0.500000	Done.
0.103639	0.621676	0.206313	-0.605486	0.500000	Done.
0.103639	0.621676	0.206313	-0.605486	0.500000	Done.
0.103639	0.620896	0.205294	-0.605486	0.500000	Done.
0.103639	0.621676	0.206313	-0.605486	0.500000	Done.
0.103639	0.621676	0.206313	-0.605486	0.500000	Done.
0.103639	0.621676	0.206313	-0.605486	0.500000	Done.
0.103639	0.621676	0.206313	-0.605486	0.500000	Done.
0.103639	0.622456	0.207331	-0.605486	0.500000	Done.
0.103639	0.622456	0.207331	-0.605486	0.500000	Done.
0.103639	0.621676	0.206313	-0.605486	0.500000	Done.
0.103639	0.622456	0.207331	-0.605486	0.500000	Done.
0.103639	0.621676	0.206313	-0.605486	0.500000	Done.
0.103639	0.621676	0.206313	-0.605486	0.500000	Done.
0.103639	0.621676	0.206313	-0.605486	0.500000	Done.
0.103639	0.622456	0.207331	-0.605486	0.500000	Done.
0.103639	0.621676	0.206313	-0.605486	0.500000	Done.
0.103639	0.622456	0.207331	-0.605486	0.500000	Done.
0.103639	0.621676	0.206313	-0.605486	0.500000	Done.
0.103639	0.622456	0.207331	-0.605486	0.500000	Done.
0.103639	0.621676	0.206313	-0.605486	0.500000	Done.
0.103639	0.621676	0.206313	-0.605486	0.500000	Done.
0.103639	0.621676	0.206313	-0.605486	0.500000	Done.
0.103639	0.621676	0.206313	-0.605486	0.500000	Done.
0.103639	0.621676	0.206313	-0.605486	0.500000	Done.
0.103639	0.622456	0.207331	-0.605486	0.500000	Done.
0.103639	0.621676	0.206313	-0.605486	0.500000	Done.
0.103639	0.621676	0.206313	-0.605486	0.500000	Done.
0.103639	0.621676	0.206313	-0.605486	0.500000	Done.
0.103639	0.621676	0.206313	-0.605486	0.500000	Done.
0.103639	0.622456	0.207331	-0.605486	0.500000	Done.
0.103639	0.621676	0.206313	-0.605486	0.500000	Done.
0.103639	0.621676	0.206313	-0.605486	0.500000	Done.
0.103639	0.621676	0.206313	-0.605486	0.500000	Done.
0.103639	0.622456	0.207331	-0.605486	0.500000	Done.
0.103639	0.621676	0.206313	-0.605486	0.500000	Done.
0.103639	0.622456	0.207331	-0.605486	0.500000	Done.
0.103639	0.621676	0.206313	-0.605486	0.500000	Done.
0.103639	0.621676	0.206313	-0.605486	0.500000	Done.
0.103639	0.622456	0.207331	-0.605486	0.500000	Done.
0.103639	0.621676	0.206313	-0.605486	0.500000	Done.
0.103639	0.622456	0.207331	-0.605486	0.500000	Done.
0.103639	0.621676	0.206313	-0.605486	0.500000	Done.
0.103639	0.622456	0.207331	-0.605486	0.500000	Done.
0.103639	0.622456	0.207331	-0.605486	0.500000	Done.
0.103639	0.621676	0.206313	-0.605486	0.500000	Done.
0.103639	0.622456	0.207331	-0.605486	0.500000	Done.
0.103639	0.622456	0.207331	-0.605486	0.500000	Done.
0.103639	0.621676	0.206313	-0.605486	0.500000	Done.
0.103639	0.621676	0.206313	-0.605486	0.500000	Done.
0.103639	0.621676	0.206313	-0.605486	0.500000	Done.
0.103639	0.621676	0.206313	-0.605486	0.500000	Done.
0.103639	0.621676	0.206313	-0.605486	0.500000	Done.
0.103639	0.623236	0.208350	-0.605486	0.500000	Done.
0.103639	0.621676	0.206313	-0.605486	0.500000	Done.
0.103639	0.621676	0.206313	-0.605486	0.500000	Done.
0.103639	0.621676	0.206313	-0.605486	0.500000	Done.
0.103639	0.622456	0.207331	-0.605486	0.500000	Done.
0.103639	0.622456	0.207331	-0.605486	0.500000	Done.
0.209604	0.621676	0.206313	-0.605486	0.500000	Done.
0.209604	0.621676	0.206313	-0.605486	0.500000	Done.
0.209604	0.621676	0.206313	-0.605486	0.500000	Done.
0.209604	0.620896	0.205294	-0.605486	0.500000	Done.
0.209604	0.621676	0.206313	-0.605486	0.500000	Done.
0.209604	0.622456	0.207331	-0.605486	0.500000	Done.
0.209604	0.621676	0.206313	-0.605486	0.500000	Done.
0.209604	0.621676	0.206313	-0.605486	0.500000	Done.
0.209604	0.622456	0.207331	-0.605486	0.500000	Done.
0.209604	0.621676	0.206313	-0.605486	0.500000	Done.
0.209604	0.622456	0.207331	-0.605486	0.500000	Done.
0.209604	0.621676	0.206313	-0.605486	0.500000	Done.
0.209604	0.621676	0.206313	-0.605486	0.500000	Done.
0.209604	0.620896	0.205294	-0.605486	0.500000	Done.
0.209604	0.621676	0.206313	-0.605486	0.500000	Done.
0.209604	0.621676	0.206313	-0.605486	0.500000	Done.
0.209604	0.620896	0.205294	-0.605486	0.500000	Done.
0.209604	0.621676	0.206313	-0.605486	0.500000	Done.
0.209604	0.622456	0.207331	-0.605486	0.500000	Done.
0.209604	0.621676	0.206313	-0.605486	0.500000	Done.
0.209604	0.620896	0.205294	-0.605486	0.500000	Done.
0.209604	0.621676	0.206313	-0.605486	0.500000	Done.
0.209604	0.621676	0.206313	-0.605486	0.500000	Done.
0.209604	0.621676	0.206313	-0.605486	0.500000	Done.
0.209604	0.621676	0.206313	-0.605486	0.500000	Done.
0.209604	0.621676	0.206313	-0.605486	0.500000	Done.
0.209604	0.621676	0.206313	-0.605486	0.500000	Done.
0.209604	0.621676	0.206313	-0.605486	0.500000	Done.
0.209604	0.622456	0.207331	-0.605486	0.500000	Done.
0.209604	0.621676	0.206313	-0.605486	0.500000	Done.
0.209604	0.621676	0.206313	-0.605486	0.500000	Done.
0.209604	0.622456	0.207331	-0.605486	0.500000	Done.
0.209604	0.621676	0.206313	-0.605486	0.500000	Done.
0.209604	0.621676	0.206313	-0.605486	0.500000	Done.
0.209604	0.620896	0.205294	-0.605486	0.500000	Done.
0.209604	0.621676	0.206313	-0.605486	0.500000	Done.
0.209604	0.621676	0.206313	-0.605486	0.500000	Done.
0.209604	0.621676	0.206313	-0.605486	0.500000	Done.
0.209604	0.622456	0.207331	-0.605486	0.500000	Done.
0.209604	0.621676	0.206313	-0.605486	0.500000	Done.
0.209604	0.621676	0.206313	-0.605486	0.500000	Done.
0.209604	0.622456	0.207331	-0.605486	0.500000	Done.
0.209604	0.621676	0.206313	-0.605486	0.500000	Done.
0.209604	0.621676	0.206313	-0.605486	0.500000	Done.
0.209604	0.622456	0.207331	-0.605486	0.500000	Done.
0.209604	0.621676	0.206313	-0.605486	0.500000	Done.
0.209604	0.621676	0.206313	-0.605486	0.500000	Done.
0.209604	0.622456	0.207331	-0.605486	0.500000	Done.
0.209604	0.621676	0.206313	-0.605486	0.500000	Done.
0.209604	0.622456	0.207331	-0.605486	0.500000	Done.
0.209604	0.621676	0.206313	-0.605486	0.500000	Done.
0.209604	0.621676	0.206313	-0.605486	0.500000	Done.
0.209604	0.621676	0.206313	-0.605486	0.500000	Done.
0.209604	0.622456	0.207331	-0.605486	0.500000	Done.
0.209604	0.621676	0.206313	-0.605486	0.500000	Done.
0.209604	0.622456	0.207331	-0.605486	0.500000	Done.
0.209604	0.621676	0.206313	-0.605486	0.500000	Done.
0.209604	0.621676	0.206313	-0.605486	0.500000	Done.
0.209604	0.621676	0.206313	-0.605486	0.500000	Done.
0.209604	0.621676	0.206313	-0.605486	0.500000	Done.
0.209604	0.621676	0.206313	-0.605486	0.500000	Done.
0.209604	0.621676	0.206313	-0.605486	0.500000	Done.
0.209604	0.620896	0.205294	-0.605486	0.500000	Done.
0.209604	0.621676	0.206313	-0.605486	0.500000	Done.
0.209604	0.622456	0.207331	-0.605486	0.500000	Done.
0.209604	0.621676	0.206313	-0.605486	0.500000	Done.
0.209604	0.621676	0.206313	-0.605486	0.500000	Done.
0.209604	0.621676	0.206313	-0.605486	0.500000	Done.
0.209604	0.621676	0.206313	-0.605486	0.500000	Done.
0.209604	0.622456	0.207331	-0.605486	0.500000	Done.
0.209604	0.621676	0.206313	-0.605486	0.500000	Done.
0.209604	0.621676	0.206313	-0.605486	0.500000	Done.
0.209604	0.621676	0.206313	-0.605486	0.500000	Done.
0.209604	0.620896	0.205294	-0.605486	0.500000	Done.
0.209604	0.621676	0.206313	-0.605486	0.500000	Done.
0.209604	0.621676	0.206313	-0.605486	0.500000	Done.
0.209604	0.622456	0.207331	-0.605486	0.500000	Done.
0.209604	0.622456	0.207331	-0.605486	0.500000	Done.
0.209604	0.621676	0.206313	-0.605486	0.500000	Done.
0.209604	0.621676	0.206313	-0.605486	0.500000	Done.
0.209604	0.622456	0.207331	-0.605486	0.500000	Done.
0.209604	0.621676	0.206313	-0.605486	0.500000	Done.
0.209604	0.622456	0.207331	-0.605486	0.500000	Done.
0.209604	0.622456	0.207331	-0.605486	0.500000	Done.
0.209604	0.622456	0.207331	-0.605486	0.500000	Done.
0.209604	0.622456	0.207331	-0.605486	0.500000	Done.
0.209604	0.621676	0.206313	-0.605486	0.500000	Done.
0.209604	0.622456	0.207331	-0.605486	0.500000	Done.
0.209604	0.621676	0.206313	-0.605486	0.500000	Done.
0.209604	0.621676	0.206313	-0.605486	0.500000	Done.
0.209604	0.621676	0.206313	-0.605486	0.500000	Done.
0.209604	0.621676	0.206313	-0.605486	0.500000	Done.
0.209604	0.621676	0.206313	-0.605486	0.500000	Done.
0.209604	0.621676	0.206313	-0.605486	0.500000	Done.
0.209604	0.621676	0.206313	-0.605486	0.500000	Done.
0.209604	0.621676	0.206313	-0.605486	0.500000	Done.
0.209604	0.621676	0.206313	-0.605486	0.500000	Done.
0.209604	0.621676	0.206313	-0.605486	0.500000	Done.
0.209604	0.622456	0.207331	-0.605486	0.500000	Done.
0.209604	0.622456	0.207331	-0.605486	0.500000	Done.
0.310434	0.621676	0.206313	-0.605486	0.500000	Done.
0.310434	0.621676	0.206313	-0.605486	0.500000	Done.
0.310434	0.621676	0.206313	-0.605486	0.500000	Done.
0.310434	0.621676	0.206313	-0.605486	0.500000	Done.
0.310434	0.621676	0.206313	-0.605486	0.500000	Done.
0.310434	0.621676	0.206313	-0.605486	0.500000	Done.
0.310434	0.620896	0.205294	-0.605486	0.500000	Done.
0.310434	0.621676	0.206313	-0.605486	0.500000	Done.
0.310434	0.622456	0.207331	-0.605486	0.500000	Done.
0.310434	0.621676	0.206313	-0.605486	0.500000	Done.
0.310434	0.620896	0.205294	-0.605486	0.500000	Done.
0.310434	0.622456	0.207331	-0.605486	0.500000	Done.
0.310434	0.621676	0.206313	-0.605486	0.500000	Done.
0.310434	0.621676	0.206313	-0.605486	0.500000	Done.
0.310434	0.620896	0.205294	-0.605486	0.500000	Done.
0.310434	0.621676	0.206313	-0.605486	0.500000	Done.
0.310434	0.621676	0.206313	-0.605486	0.500000	Done.
0.310434	0.622456	0.207331	-0.605486	0.500000	Done.
0.310434	0.621676	0.206313	-0.605486	0.500000	Done.
0.310434	0.622456	0.207331	-0.605486	0.500000	Done.
0.310434	0.621676	0.206313	-0.605486	0.500000	Done.
0.310434	0.620896	0.205294	-0.605486	0.500000	Done.
0.310434	0.621676	0.206313	-0.605486	0.500000	Done.
0.310434	0.621676	0.206313	-0.605486	0.500000	Done.
0.310434	0.621676	0.206313	-0.605486	0.500000	Done.
0.310434	0.621676	0.206313	-0.605486	0.500000	Done.
0.310434	0.621676	0.206313	-0.605486	0.500000	Done.
0.310434	0.621676	0.206313	-0.605486	0.500000	Done.
0.310434	0.622456	0.207331	-0.605486	0.500000	Done.
0.310434	0.622456	0.207331	-0.605486	0.500000	Done.
0.310434	0.621676	0.206313	-0.605486	0.500000	Done.
0.310434	0.621676	0.206313	-0.605486	0.500000	Done.
0.310434	0.622456	0.207331	-0.605486	0.500000	Done.
0.310434	0.622456	0.207331	-0.605486	0.500000	Done.
0.310434	0.621676	0.206313	-0.605486	0.500000	Done.
0.310434	0.621676	0.206313	-0.605486	0.500000	Done.
0.310434	0.621676	0.206313	-0.605486	0.500000	Done.
0.310434	0.621676	0.206313	-0.605486	0.500000	Done.
0.310434	0.621676	0.206313	-0.605486	0.500000	Done.
0.310434	0.621676	0.206313	-0.605486	0.500000	Done.
0.310434	0.621676	0.206313	-0.605486	0.500000	Done.
0.310434	0.621676	0.206313	-0.605486	0.500000	Done.
0.310434	0.621676	0.206313	-0.605486	0.500000	Done.
0.310434	0.621676	0.206313	-0.605486	0.500000	Done.
0.310434	0.622456	0.207331	-0.605486	0.500000	Done.
0.310434	0.621676	0.206313	-0.605486	0.500000	Done.
0.310434	0.622456	0.207331	-0.605486	0.500000	Done.
0.310434	0.621676	0.206313	-0.605486	0.500000	Done.
0.310434	0.620896	0.205294	-0.605486	0.500000	Done.
0.310434	0.621676	0.206313	-0.605486	0.500000	Done.
0.310434	0.621676	0.206313	-0.605486	0.500000	Done.
0.310434	0.621676	0.206313	-0.605486	0.500000	Done.
0.310434	0.621676	0.206313	-0.605486	0.500000	Done.
0.310434	0.621676	0.206313	-0.605486	0.500000	Done.
0.310434	0.621676	0.206313	-0.605486	0.500000	Done.
0.310434	0.621676	0.206313	-0.605486	0.500000	Done.
0.310434	0.622456	0.207331	-0.605486	0.500000	Done.
0.310434	0.622456	0.207331	-0.605486	0.500000	Done.
0.310434	0.622456	0.207331	-0.605486	0.500000	Done.
0.310434	0.621676	0.206313	-0.605486	0.500000	Done.
0.310434	0.621676	0.206313	-0.605486	0.500000	Done.
0.310434	0.622456	0.207331	-0.605486	0.500000	Done.
0.310434	0.620896	0.205294	-0.605486	0.500000	Done.
0.310434	0.621676	0.206313	-0.605486	0.500000	Done.
0.310434	0.621676	0.206313	-0.605486	0.500000	Done.
0.310434	0.622456	0.207331	-0.605486	0.500000	Done.
0.310434	0.621676	0.206313	-0.605486	0.500000	Done.
0.310434	0.622456	0.207331	-0.605486	0.500000	Done.
0.310434	0.621676	0.206313	-0.605486	0.500000	Done.
0.310434	0.622456	0.207331	-0.605486	0.500000	Done.
0.310434	0.621676	0.206313	-0.605486	0.500000	Done.
0.310434	0.621676	0.206313	-0.605486	0.500000	Done.
0.310434	0.622456	0.207331	-0.605486	0.500000	Done.
0.310434	0.621676	0.206313	-0.605486	0.500000	Done.
0.310434	0.622456	0.207331	-0.605486	0.500000	Done.
0.310434	0.621676	0.206313	-0.605486	0.500000	Done.
0.310434	0.621676	0.206313	-0.605486	0.500000	Done.
0.310434	0.621676	0.206313	-0.605486	0.500000	Done.
0.310434	0.622456	0.207331	-0.605486	0.500000	Done.
0.310434	0.621676	0.206313	-0.605486	0.500000	Done.
0.310434	0.622456	0.207331	-0.605486	0.500000	Done.
0.310434	0.621676	0.206313	-0.605486	0.500000	Done.
0.310434	0.621676	0.206313	-0.605486	0.500000	Done.
0.310434	0.621676	0.206313	-0.605486	0.500000	Done.
0.310434	0.621676	0.206313	-0.605486	0.500000	Done.
0.310434	0.622456	0.207331	-0.605486	0.500000	Done.
0.310434	0.621676	0.206313	-0.605486	0.500000	Done.
0.310434	0.621676	0.206313	-0.605486	0.500000	Done.
0.310434	0.623236	0.208350	-0.605486	0.500000	Done.
0.310434	0.622456	0.207331	-0.605486	0.500000	Done.
0.310434	0.621676	0.206313	-0.605486	0.500000	Done.
0.310434	0.621676	0.206313	-0.605486	0.500000	Done.
0.310434	0.620896	0.205294	-0.605486	0.500000	Done.
0.310434	0.621676	0.206313	-0.605486	0.500000	Done.
0.310434	0.621676	0.206313	-0.605486	0.500000	Done.
0.310434	0.621676	0.206313	-0.605486	0.500000	Done.
0.310434	0.621676	0.206313	-0.605486	0.500000	Done.
0.310434	0.620896	0.205294	-0.605486	0.500000	Done.
0.310434	0.621676	0.206313	-0.605486	0.500000	Done.
0.310434	0.621676	0.206313	-0.605486	0.500000	Done.
0.408757	0.622456	0.207331	-0.605486	0.500000	Done.
0.408757	0.621676	0.206313	-0.605486	0.500000	Done.
0.408757	0.621676	0.206313	-0.605486	0.500000	Done.
0.408757	0.621676	0.206313	-0.605486	0.500000	Done.
0.408757	0.621676	0.206313	-0.605486	0.500000	Done.
0.408757	0.622456	0.207331	-0.605486	0.500000	Done.
0.408757	0.622456	0.207331	-0.605486	0.500000	Done.
0.408757	0.622456	0.207331	-0.605486	0.500000	Done.
0.408757	0.622456	0.207331	-0.605486	0.500000	Done.
0.408757	0.621676	0.206313	-0.605486	0.500000	Done.
0.408757	0.621676	0.206313	-0.605486	0.500000	Done.
0.408757	0.621676	0.206313	-0.605486	0.500000	Done.
0.408757	0.621676	0.206313	-0.605486	0.500000	Done.
0.408757	0.621676	0.206313	-0.605486	0.500000	Done.
0.408757	0.621676	0.206313	-0.605486	0.500000	Done.
0.408757	0.622456	0.207331	-0.605486	0.500000	Done.
0.408757	0.621676	0.206313	-0.605486	0.500000	Done.
0.408757	0.621676	0.206313	-0.605486	0.500000	Done.
0.408757	0.622456	0.207331	-0.605486	0.500000	Done.
0.408757	0.621676	0.206313	-0.605486	0.500000	Done.
0.408757	0.621676	0.206313	-0.605486	0.500000	Done.
0.408757	0.621676	0.206313	-0.605486	0.500000	Done.
0.408757	0.620896	0.205294	-0.605486	0.500000	Done.
0.408757	0.620896	0.205294	-0.605486	0.500000	Done.
0.408757	0.621676	0.206313	-0.605486	0.500000	Done.
0.408757	0.622456	0.207331	-0.605486	0.500000	Done.
0.408757	0.620896	0.205294	-0.605486	0.500000	Done.
0.408757	0.620896	0.205294	-0.605486	0.500000	Done.
0.408757	0.621676	0.206313	-0.605486	0.500000	Done.
0.408757	0.621676	0.206313	-0.605486	0.500000	Done.
0.408757	0.620896	0.205294	-0.605486	0.500000	Done.
0.408757	0.620896	0.205294	-0.605486	0.500000	Done.
0.408757	0.621676	0.206313	-0.605486	0.500000	Done.
0.408757	0.622456	0.207331	-0.605486	0.500000	Done.
0.408757	0.621676	0.206313	-0.605486	0.500000	Done.
0.408757	0.621676	0.206313	-0.605486	0.500000	Done.
0.408757	0.622456	0.207331	-0.605486	0.500000	Done.
0.408757	0.622456	0.207331	-0.605486	0.500000	Done.
0.408757	0.622456	0.207331	-0.605486	0.500000	Done.
0.408757	0.621676	0.206313	-0.605486	0.500000	Done.
0.408757	0.621676	0.206313	-0.605486	0.500000	Done.
0.408757	0.621676	0.206313	-0.605486	0.500000	Done.
0.408757	0.621676	0.206313	-0.605486	0.500000	Done.
0.408757	0.622456	0.207331	-0.605486	0.500000	Done.
0.408757	0.622456	0.207331	-0.605486	0.500000	Done.
0.408757	0.621676	0.206313	-0.605486	0.500000	Done.
0.408757	0.622456	0.207331	-0.605486	0.500000	Done.
0.408757	0.621676	0.206313	-0.605486	0.500000	Done.
0.408757	0.623236	0.208350	-0.605486	0.500000	Done.
0.408757	0.621676	0.206313	-0.605486	0.500000	Done.
0.408757	0.622456	0.207331	-0.605486	0.500000	Done.
0.408757	0.622456	0.207331	-0.605486	0.500000	Done.
0.408757	0.621676	0.206313	-0.605486	0.500000	Done.
0.408757	0.622456	0.207331	-0.605486	0.500000	Done.
0.408757	0.621676	0.206313	-0.605486	0.500000	Done.
0.408757	0.622456	0.207331	-0.605486	0.500000	Done.
0.408757	0.621676	0.206313	-0.605486	0.500000	Done.
0.408757	0.621676	0.206313	-0.605486	0.500000	Done.
0.408757	0.621676	0.206313	-0.605486	0.500000	Done.
0.408757	0.621676	0.206313	-0.605486	0.500000	Done.
0.408757	0.621676	0.206313	-0.605486	0.500000	Done.
0.408757	0.621676	0.206313	-0.605486	0.500000	Done.
0.408757	0.621676	0.206313	-0.605486	0.500000	Done.
0.408757	0.620896	0.205294	-0.605486	0.500000	Done.
0.408757	0.620896	0.205294	-0.605486	0.500000	Done.
0.408757	0.621676	0.206313	-0.605486	0.500000	Done.
0.408757	0.622456	0.207331	-0.605486	0.500000	Done.
0.408757	0.620896	0.205294	-0.605486	0.500000	Done.
0.408757	0.621676	0.206313	-0.605486	0.500000	Done.
0.408757	0.621676	0.206313	-0.605486	0.500000	Done.
0.408757	0.621676	0.206313	-0.605486	0.500000	Done.
0.408757	0.622456	0.207331	-0.605486	0.500000	Done.
0.408757	0.621676	0.206313	-0.605486	0.500000	Done.
0.408757	0.621676	0.206313	-0.605486	0.500000	Done.
0.408757	0.620896	0.205294	-0.605486	0.500000	Done.
0.408757	0.621676	0.206313	-0.605486	0.500000	Done.
0.408757	0.621676	0.206313	-0.605486	0.500000	Done.
0.408757	0.622456	0.207331	-0.605486	0.500000	Done.
0.408757	0.621676	0.206313	-0.605486	0.500000	Done.
0.408757	0.621676	0.206313	-0.605486	0.500000	Done.
0.408757	0.621676	0.206313	-0.605486	0.500000	Done.
0.408757	0.622456	0.207331	-0.605486	0.500000	Done.
0.408757	0.621676	0.206313	-0.605486	0.500000	Done.
0.408757	0.621676	0.206313	-0.605486	0.500000	Done.
0.408757	0.620896	0.205294	-0.605486	0.500000	Done.
0.408757	0.622456	0.207331	-0.605486	0.500000	Done.
0.408757	0.621676	0.206313	-0.605486	0.500000	Done.
0.408757	0.621676	0.206313	-0.605486	0.500000	Done.
0.408757	0.622456	0.207331	-0.605486	0.500000	Done.
0.408757	0.622456	0.207331	-0.605486	0.500000	Done.
0.408757	0.621676	0.206313	-0.605486	0.500000	Done.
0.408757	0.621676	0.206313	-0.605486	0.500000	Done.
0.408757	0.621676	0.206313	-0.605486	0.500000	Done.
0.408757	0.621676	0.206313	-0.605486	0.500000	Done.
0.408757	0.621676	0.206313	-0.605486	0.500000	Done.
0.408757	0.621676	0.206313	-0.605486	0.500000	Done.
0.408757	0.621676	0.206313	-0.605486	0.500000	Done.
0.408757	0.622456	0.207331	-0.605486	0.500000	Done.
0.408757	0.621676	0.206313	-0.605486	0.500000	Done.
0.408757	0.622456	0.207331	-0.605486	0.500000	Done.
0.000000	0.626356	0.212424	-0.605486	0.500000	Done.
0.000000	0.627136	0.213443	-0.605486	0.500000	Done.
0.000000	0.626356	0.212424	-0.605486	0.500000	Done.
0.000000	0.627136	0.213443	-0.605486	0.500000	Done.
0.000000	0.626356	0.212424	-0.605486	0.500000	Done.
0.000000	0.627136	0.213443	-0.605486	0.500000	Done.
0.000000	0.627136	0.213443	-0.605486	0.500000	Done.
0.000000	0.627136	0.213443	-0.605486	0.500000	Done.
0.000000	0.627916	0.214461	-0.605486	0.500000	Done.
0.000000	0.627136	0.213443	-0.605486	0.500000	Done.
0.000000	0.627136	0.213443	-0.605486	0.500000	Done.
0.000000	0.627136	0.213443	-0.605486	0.500000	Done.
0.000000	0.626356	0.212424	-0.605486	0.500000	Done.
0.000000	0.627136	0.213443	-0.605486	0.500000	Done.
0.000000	0.627136	0.213443	-0.605486	0.500000	Done.
0.000000	0.627136	0.213443	-0.605486	0.500000	Done.
0.000000	0.627136	0.213443	-0.605486	0.500000	Done.
0.000000	0.627916	0.214461	-0.605486	0.500000	Done.
0.000000	0.626356	0.212424	-0.605486	0.500000	Done.
0.000000	0.627136	0.213443	-0.605486	0.500000	Done.
0.000000	0.627136	0.213443	-0.605486	0.500000	Done.
0.000000	0.626356	0.212424	-0.605486	0.500000	Done.
0.000000	0.627136	0.213443	-0.605486	0.500000	Done.
0.000000	0.627136	0.213443	-0.605486	0.500000	Done.
0.000000	0.627136	0.213443	-0.605486	0.500000	Done.
0.000000	0.627136	0.213443	-0.605486	0.500000	Done.
0.000000	0.627916	0.214461	-0.605486	0.500000	Done.
0.000000	0.627916	0.214461	-0.605486	0.500000	Done.
0.000000	0.626356	0.212424	-0.605486	0.500000	Done.
0.000000	0.627136	0.213443	-0.605486	0.500000	Done.
0.000000	0.627136	0.213443	-0.605486	0.500000	Done.
0.000000	0.627136	0.213443	-0.605486	0.500000	Done.
0.000000	0.627136	0.213443	-0.605486	0.500000	Done.
0.000000	0.627916	0.214461	-0.605486	0.500000	Done.
0.000000	0.627136	0.213443	-0.605486	0.500000	Done.
0.000000	0.627916	0.214461	-0.605486	0.500000	Done.
0.000000	0.627136	0.213443	-0.605486	0.500000	Done.
0.000000	0.627136	0.213443	-0.605486	0.500000	Done.
0.000000	0.627136	0.213443	-0.605486	0.500000	Done.
0.000000	0.626356	0.212424	-0.605486	0.500000	Done.
0.000000	0.627136	0.213443	-0.605486	0.500000	Done.
0.000000	0.627136	0.213443	-0.605486	0.500000	Done.
0.000000	0.626356	0.212424	-0.605486	0.500000	Done.
0.000000	0.626356	0.212424	-0.605486	0.500000	Done.
0.000000	0.626356	0.212424	-0.605486	0.500000	Done.
0.000000	0.627916	0.214461	-0.605486	0.500000	Done.
0.000000	0.626356	0.212424	-0.605486	0.500000	Done.
0.000000	0.626356	0.212424	-0.605486	0.500000	Done.
0.000000	0.627136	0.213443	-0.605486	0.500000	Done.
0.000000	0.627136	0.213443	-0.605486	0.500000	Done.
0.000000	0.627136	0.213443	-0.605486	0.500000	Done.
0.000000	0.627136	0.213443	-0.605486	0.500000	Done.
0.000000	0.627136	0.213443	-0.605486	0.500000	Done.
0.000000	0.627136	0.213443	-0.605486	0.500000	Done.
0.000000	0.626356	0.212424	-0.605486	0.500000	Done.
0.000000	0.627136	0.213443	-0.605486	0.500000	Done.
0.000000	0.627136	0.213443	-0.605486	0.500000	Done.
0.000000	0.627136	0.213443	-0.605486	0.500000	Done.
0.000000	0.627136	0.213443	-0.605486	0.500000	Done.
0.000000	0.627136	0.213443	-0.605486	0.500000	Done.
0.000000	0.627136	0.213443	-0.605486	0.500000	Done.
0.000000	0.627916	0.214461	-0.605486	0.500000	Done.
0.000000	0.627916	0.214461	-0.605486	0.500000	Done.
0.000000	0.627136	0.213443	-0.605486	0.500000	Done.
0.000000	0.627136	0.213443	-0.605486	0.500000	Done.
0.000000	0.626356	0.212424	-0.605486	0.500000	Done.
0.000000	0.627136	0.213443	-0.605486	0.500000	Done.
0.000000	0.627136	0.213443	-0.605486	0.500000	Done.
0.000000	0.627136	0.213443	-0.605486	0.500000	Done.
0.000000	0.627136	0.213443	-0.605486	0.500000	Done.
0.000000	0.627916	0.214461	-0.605486	0.500000	Done.
0.000000	0.627136	0.213443	-0.605486	0.500000	Done.
0.000000	0.627136	0.213443	-0.605486	0.500000	Done.
0.000000	0.627916	0.214461	-0.605486	0.500000	Done.
0.000000	0.627136	0.213443	-0.605486	0.500000	Done.
0.000000	0.627136	0.213443	-0.605486	0.500000	Done.
0.000000	0.626356	0.212424	-0.605486	0.500000	Done.
0.000000	0.627136	0.213443	-0.605486	0.500000	Done.
0.000000	0.627136	0.213443	-0.605486	0.500000	Done.
0.000000	0.626356	0.212424	-0.605486	0.500000	Done.
0.000000	0.627136	0.213443	-0.605486	0.500000	Done.
0.000000	0.627136	0.213443	-0.605486	0.500000	Done.
0.000000	0.626356	0.212424	-0.605486	0.500000	Done.
0.000000	0.627916	0.214461	-0.605486	0.500000	Done.
0.000000	0.626356	0.212424	-0.605486	0.500000	Done.
0.000000	0.627136	0.213443	-0.605486	0.500000	Done.
0.000000	0.627136	0.213443	-0.605486	0.500000	Done.
0.000000	0.627136	0.213443	-0.605486	0.500000	Done.
0.000000	0.627916	0.214461	-0.605486	0.500000	Done.
0.000000	0.627136	0.213443	-0.605486	0.500000	Done.
0.000000	0.626356	0.212424	-0.605486	0.500000	Done.
0.000000	0.627136	0.213443	-0.605486	0.500000	Done.
0.000000	0.627136	0.213443	-0.605486	0.500000	Done.
0.000000	0.627136	0.213443	-0.605486	0.500000	Done.
0.000000	0.627136	0.213443	-0.605486	0.500000	Done.
0.000000	0.627136	0.213443	-0.605486	0.500000	Done.
0.000000	0.626356	0.212424	-0.605486	0.500000	Done.
0.000000	0.627136	0.213443	-0.605486	0.500000	Done.
0.000000	0.627136	0.213443	-0.605486	0.500000	Done.
0.000000	0.627136	0.213443	-0.605486	0.500000	Done.
0.104218	0.627136	0.213443	-0.605486	0.500000	Done.
0.104218	0.627136	0.213443	-0.605486	0.500000	Done.
0.104218	0.627136	0.213443	-0.605486	0.500000	Done.
0.104218	0.627136	0.213443	-0.605486	0.500000	Done.
0.104218	0.627136	0.213443	-0.605486	0.500000	Done.
0.104218	0.626356	0.212424	-0.605486	0.500000	Done.
0.104218	0.627136	0.213443	-0.605486	0.500000	Done.
0.104218	0.626356	0.212424	-0.605486	0.500000	Done.
0.104218	0.627136	0.213443	-0.605486	0.500000	Done.
0.104218	0.627136	0.213443	-0.605486	0.500000	Done.
0.104218	0.627136	0.213443	-0.605486	0.500000	Done.
0.104218	0.627136	0.213443	-0.605486	0.500000	Done.
0.104218	0.627136	0.213443	-0.605486	0.500000	Done.
0.104218	0.627916	0.214461	-0.605486	0.500000	Done.
0.104218	0.626356	0.212424	-0.605486	0.500000	Done.
0.104218	0.627136	0.213443	-0.605486	0.500000	Done.
0.104218	0.626356	0.212424	-0.605486	0.500000	Done.
0.104218	0.627136	0.213443	-0.605486	0.500000	Done.
0.104218	0.627136	0.213443	-0.605486	0.500000	Done.
0.104218	0.627136	0.213443	-0.605486	0.500000	Done.
0.104218	0.627136	0.213443	-0.605486	0.500000	Done.
0.104218	0.626356	0.212424	-0.605486	0.500000	Done.
0.104218	0.627916	0.214461	-0.605486	0.500000	Done.
0.104218	0.627136	0.213443	-0.605486	0.500000	Done.
0.104218	0.627136	0.213443	-0.605486	0.500000	Done.
0.104218	0.627136	0.213443	-0.605486	0.500000	Done.
0.104218	0.626356	0.212424	-0.605486	0.500000	Done.
0.104218	0.627136	0.213443	-0.605486	0.500000	Done.
0.104218	0.626356	0.212424	-0.605486	0.500000	Done.
0.104218	0.627136	0.213443	-0.605486	0.500000	Done.
0.104218	0.627136	0.213443	-0.605486	0.500000	Done.
0.104218	0.626356	0.212424	-0.605486	0.500000	Done.
0.104218	0.626356	0.212424	-0.605486	0.500000	Done.
0.104218	0.626356	0.212424	-0.605486	0.500000	Done.
0.104218	0.626356	0.212424	-0.605486	0.500000	Done.
0.104218	0.627136	0.213443	-0.605486	0.500000	Done.
0.104218	0.627136	0.213443	-0.605486	0.500000	Done.
0.104218	0.627136	0.213443	-0.605486	0.500000	Done.
0.104218	0.627136	0.213443	-0.605486	0.500000	Done.
0.104218	0.627136	0.213443	-0.605486	0.500000	Done.
0.104218	0.627136	0.213443	-0.605486	0.500000	Done.
0.104218	0.626356	0.212424	-0.605486	0.500000	Done.
0.104218	0.626356	0.212424	-0.605486	0.500000	Done.
0.104218	0.626356	0.212424	-0.605486	0.500000	Done.
0.104218	0.626356	0.212424	-0.605486	0.500000	Done.
0.104218	0.627136	0.213443	-0.605486	0.500000	Done.
0.104218	0.627136	0.213443	-0.605486	0.500000	Done.
0.104218	0.627136	0.213443	-0.605486	0.500000	Done.
0.104218	0.626356	0.212424	-0.605486	0.500000	Done.
0.104218	0.627916	0.214461	-0.605486	0.500000	Done.
0.104218	0.627136	0.213443	-0.605486	0.500000	Done.
0.104218	0.627136	0.213443	-0.605486	0.500000	Done.
0.104218	0.627136	0.213443	-0.605486	0.500000	Done.
0.104218	0.627916	0.214461	-0.605486	0.500000	Done.
0.104218	0.626356	0.212424	-0.605486	0.500000	Done.
0.104218	0.626356	0.212424	-0.605486	0.500000	Done.
0.104218	0.627136	0.213443	-0.605486	0.500000	Done.
0.104218	0.627136	0.213443	-0.605486	0.500000	Done.
0.104218	0.627916	0.214461	-0.605486	0.500000	Done.
0.104218	0.627136	0.213443	-0.605486	0.500000	Done.
0.104218	0.627136	0.213443	-0.605486	0.500000	Done.
0.104218	0.626356	0.212424	-0.605486	0.500000	Done.
0.104218	0.627136	0.213443	-0.605486	0.500000	Done.
0.104218	0.627136	0.213443	-0.605486	0.500000	Done.
0.104218	0.627136	0.213443	-0.605486	0.500000	Done.
0.104218	0.627136	0.213443	-0.605486	0.500000	Done.
0.104218	0.627136	0.213443	-0.605486	0.500000	Done.
0.104218	0.627136	0.213443	-0.605486	0.500000	Done.
0.104218	0.627916	0.214461	-0.605486	0.500000	Done.
0.104218	0.627136	0.213443	-0.605486	0.500000	Done.
0.104218	0.627136	0.213443	-0.605486	0.500000	Done.
0.104218	0.627136	0.213443	-0.605486	0.500000	Done.
0.104218	0.627136	0.213443	-0.605486	0.500000	Done.
0.104218	0.627916	0.214461	-0.605486	0.500000	Done.
0.104218	0.627136	0.213443	-0.605486	0.500000	Done.
0.104218	0.627136	0.213443	-0.605486	0.500000	Done.
0.104218	0.627136	0.213443	-0.605486	0.500000	Done.
0.104218	0.627136	0.213443	-0.605486	0.500000	Done.
0.104218	0.627136	0.213443	-0.605486	0.500000	Done.
0.104218	0.627136	0.213443	-0.605486	0.500000	Done.
0.104218	0.627136	0.213443	-0.605486	0.500000	Done.
0.104218	0.626356	0.212424	-0.605486	0.500000	Done.
0.104218	0.627136	0.213443	-0.605486	0.500000	Done.
0.104218	0.626356	0.212424	-0.605486	0.500000	Done.
0.104218	0.625576	0.211405	-0.605486	0.500000	Done.
0.104218	0.626356	0.212424	-0.605486	0.500000	Done.
0.104218	0.627136	0.213443	-0.605486	0.500000	Done.
0.104218	0.627916	0.214461	-0.605486	0.500000	Done.
0.104218	0.627916	0.214461	-0.605486	0.500000	Done.
0.104218	0.627136	0.213443	-0.605486	0.500000	Done.
0.104218	0.626356	0.212424	-0.605486	0.500000	Done.
0.104218	0.627136	0.213443	-0.605486	0.500000	Done.
0.104218	0.627136	0.213443	-0.605486	0.500000	Done.
0.104218	0.627136	0.213443	-0.605486	0.500000	Done.
0.104218	0.627916	0.214461	-0.605486	0.500000	Done.
0.104218	0.627136	0.213443	-0.605486	0.500000	Done.
0.104218	0.626356	0.212424	-0.605486	0.500000	Done.
0.104218	0.626356	0.212424	-0.605486	0.500000	Done.
0.104218	0.627136	0.213443	-0.605486	0.500000	Done.
0.104218	0.627136	0.213443	-0.605486	0.500000	Done.
0.203677	0.626356	0.212424	-0.605486	0.500000	Done.
0.203677	0.627136	0.213443	-0.605486	0.500000	Done.
0.203677	0.626356	0.212424	-0.605486	0.500000	Done.
0.203677	0.627136	0.213443	-0.605486	0.500000	Done.
0.203677	0.626356	0.212424	-0.605486	0.500000	Done.
0.203677	0.627136	0.213443	-0.605486	0.500000	Done.
0.203677	0.627916	0.214461	-0.605486	0.500000	Done.
0.203677	0.627136	0.213443	-0.605486	0.500000	Done.
0.203677	0.627136	0.213443	-0.605486	0.500000	Done.
0.203677	0.627136	0.213443	-0.605486	0.500000	Done.
0.203677	0.627136	0.213443	-0.605486	0.500000	Done.
0.203677	0.626356	0.212424	-0.605486	0.500000	Done.
0.203677	0.627916	0.214461	-0.605486	0.500000	Done.
0.203677	0.627136	0.213443	-0.605486	0.500000	Done.
0.203677	0.626356	0.212424	-0.605486	0.500000	Done.
0.203677	0.627136	0.213443	-0.605486	0.500000	Done.
0.203677	0.627916	0.214461	-0.605486	0.500000	Done.
0.203677	0.626356	0.212424	-0.605486	0.500000	Done.
0.203677	0.627136	0.213443	-0.605486	0.500000	Done.
0.203677	0.627916	0.214461	-0.605486	0.500000	Done.
0.203677	0.626356	0.212424	-0.605486	0.500000	Done.
0.203677	0.627136	0.213443	-0.605486	0.500000	Done.
0.203677	0.626356	0.212424	-0.605486	0.500000	Done.
0.203677	0.626356	0.212424	-0.605486	0.500000	Done.
0.203677	0.626356	0.212424	-0.605486	0.500000	Done.
0.203677	0.626356	0.212424	-0.605486	0.500000	Done.
0.203677	0.627136	0.213443	-0.605486	0.500000	Done.
0.203677	0.627136	0.213443	-0.605486	0.500000	Done.
0.203677	0.627136	0.213443	-0.605486	0.500000	Done.
0.203677	0.627136	0.213443	-0.605486	0.500000	Done.
0.203677	0.626356	0.212424	-0.605486	0.500000	Done.
0.203677	0.627136	0.213443	-0.605486	0.500000	Done.
0.203677	0.627136	0.213443	-0.605486	0.500000	Done.
0.203677	0.627136	0.213443	-0.605486	0.500000	Done.
0.203677	0.627136	0.213443	-0.605486	0.500000	Done.
0.203677	0.627136	0.213443	-0.605486	0.500000	Done.
0.203677	0.627136	0.213443	-0.605486	0.500000	Done.
0.203677	0.627136	0.213443	-0.605486	0.500000	Done.
0.203677	0.627136	0.213443	-0.605486	0.500000	Done.
0.203677	0.627136	0.213443	-0.605486	0.500000	Done.
0.203677	0.627136	0.213443	-0.605486	0.500000	Done.
0.203677	0.626356	0.212424	-0.605486	0.500000	Done.
0.203677	0.626356	0.212424	-0.605486	0.500000	Done.
0.203677	0.627136	0.213443	-0.605486	0.500000	Done.
0.203677	0.627136	0.213443	-0.605486	0.500000	Done.
0.203677	0.627136	0.213443	-0.605486	0.500000	Done.
0.203677	0.627136	0.213443	-0.605486	0.500000	Done.
0.203677	0.626356	0.212424	-0.605486	0.500000	Done.
0.203677	0.627136	0.213443	-0.605486	0.500000	Done.
0.203677	0.627136	0.213443	-0.605486	0.500000	Done.
0.203677	0.627136	0.213443	-0.605486	0.500000	Done.
0.203677	0.627136	0.213443	-0.605486	0.500000	Done.
0.203677	0.627136	0.213443	-0.605486	0.500000	Done.
0.203677	0.626356	0.212424	-0.605486	0.500000	Done.
0.203677	0.627136	0.213443	-0.605486	0.500000	Done.
0.203677	0.626356	0.212424	-0.605486	0.500000	Done.
0.203677	0.627136	0.213443	-0.605486	0.500000	Done.
0.203677	0.627136	0.213443	-0.605486	0.500000	Done.
0.203677	0.627136	0.213443	-0.605486	0.500000	Done.
0.203677	0.627136	0.213443	-0.605486	0.500000	Done.
0.203677	0.626356	0.212424	-0.605486	0.500000	Done.
0.203677	0.627136	0.213443	-0.605486	0.500000	Done.
0.203677	0.627136	0.213443	-0.605486	0.500000	Done.
0.203677	0.627136	0.213443	-0.605486	0.500000	Done.
0.203677	0.627916	0.214461	-0.605486	0.500000	Done.
0.203677	0.627136	0.213443	-0.605486	0.500000	Done.
0.203677	0.627916	0.214461	-0.605486	0.500000	Done.
0.203677	0.627136	0.213443	-0.605486	0.500000	Done.
0.203677	0.627136	0.213443	-0.605486	0.500000	Done.
0.203677	0.626356	0.212424	-0.605486	0.500000	Done.
0.203677	0.627136	0.213443	-0.605486	0.500000	Done.
0.203677	0.626356	0.212424	-0.605486	0.500000	Done.
0.203677	0.627916	0.214461	-0.605486	0.500000	Done.
0.203677	0.626356	0.212424	-0.605486	0.500000	Done.
0.203677	0.627136	0.213443	-0.605486	0.500000	Done.
0.203677	0.627136	0.213443	-0.605486	0.500000	Done.
0.203677	0.627136	0.213443	-0.605486	0.500000	Done.
0.203677	0.627136	0.213443	-0.605486	0.500000	Done.
0.203677	0.627136	0.213443	-0.605486	0.500000	Done.
0.203677	0.627136	0.213443	-0.605486	0.500000	Done.
0.203677	0.627916	0.214461	-0.605486	0.500000	Done.
0.203677	0.627916	0.214461	-0.605486	0.500000	Done.
0.203677	0.626356	0.212424	-0.605486	0.500000	Done.
0.203677	0.627136	0.213443	-0.605486	0.500000	Done.
0.203677	0.627916	0.214461	-0.605486	0.500000	Done.
0.203677	0.627136	0.213443	-0.605486	0.500000	Done.
0.203677	0.627136	0.213443	-0.605486	0.500000	Done.
0.203677	0.627136	0.213443	-0.605486	0.500000	Done.
0.203677	0.627916	0.214461	-0.605486	0.500000	Done.
0.203677	0.627136	0.213443	-0.605486	0.500000	Done.
0.203677	0.627136	0.213443	-0.605486	0.500000	Done.
0.203677	0.626356	0.212424	-0.605486	0.500000	Done.
0.203677	0.627136	0.213443	-0.605486	0.500000	Done.
0.203677	0.627136	0.213443	-0.605486	0.500000	Done.
0.203677	0.627136	0.213443	-0.605486	0.500000	Done.
0.203677	0.626356	0.212424	-0.605486	0.500000	Done.
0.203677	0.627136	0.213443	-0.605486	0.500000	Done.
0.203677	0.627136	0.213443	-0.605486	0.500000	Done.
0.203677	0.627136	0.213443	-0.605486	0.500000	Done.
0.203677	0.626356	0.212424	-0.605486	0.500000	Done.
0.308726	0.627136	0.213443	-0.605486	0.500000	Done.
0.308726	0.627136	0.213443	-0.605486	0.500000	Done.
0.308726	0.626356	0.212424	-0.605486	0.500000	Done.
0.308726	0.626356	0.212424	-0.605486	0.500000	Done.
0.308726	0.626356	0.212424	-0.605486	0.500000	Done.
0.308726	0.627136	0.213443	-0.605486	0.500000	Done.
0.308726	0.627136	0.213443	-0.605486	0.500000	Done.
0.308726	0.627136	0.213443	-0.605486	0.500000	Done.
0.308726	0.627136	0.213443	-0.605486	0.500000	Done.
0.308726	0.627916	0.214461	-0.605486	0.500000	Done.
0.308726	0.626356	0.212424	-0.605486	0.500000	Done.
0.308726	0.627136	0.213443	-0.605486	0.500000	Done.
0.308726	0.627136	0.213443	-0.605486	0.500000	Done.
0.308726	0.627136	0.213443	-0.605486	0.500000	Done.
0.308726	0.627136	0.213443	-0.605486	0.500000	Done.
0.308726	0.627136	0.213443	-0.605486	0.500000	Done.
0.308726	0.627136	0.213443	-0.605486	0.500000	Done.
0.308726	0.626356	0.212424	-0.605486	0.500000	Done.
0.308726	0.627136	0.213443	-0.605486	0.500000	Done.
0.308726	0.627136	0.213443	-0.605486	0.500000	Done.
0.308726	0.627136	0.213443	-0.605486	0.500000	Done.
0.308726	0.627136	0.213443	-0.605486	0.500000	Done.
0.308726	0.627136	0.213443	-0.605486	0.500000	Done.
0.308726	0.627136	0.213443	-0.605486	0.500000	Done.
0.308726	0.627136	0.213443	-0.605486	0.500000	Done.
0.308726	0.627136	0.213443	-0.605486	0.500000	Done.
0.308726	0.626356	0.212424	-0.605486	0.500000	Done.
0.308726	0.627136	0.213443	-0.605486	0.500000	Done.
0.308726	0.627136	0.213443	-0.605486	0.500000	Done.
0.308726	0.627136	0.213443	-0.605486	0.500000	Done.
0.308726	0.627136	0.213443	-0.605486	0.500000	Done.
0.308726	0.627136	0.213443	-0.605486	0.500000	Done.
0.308726	0.627136	0.213443	-0.605486	0.500000	Done.
0.308726	0.627136	0.213443	-0.605486	0.500000	Done.
0.308726	0.626356	0.212424	-0.605486	0.500000	Done.
0.308726	0.626356	0.212424	-0.605486	0.500000	Done.
0.308726	0.627136	0.213443	-0.605486	0.500000	Done.
0.308726	0.626356	0.212424	-0.605486	0.500000	Done.
0.308726	0.627136	0.213443	-0.605486	0.500000	Done.
0.308726	0.627916	0.214461	-0.605486	0.500000	Done.
0.308726	0.627136	0.213443	-0.605486	0.500000	Done.
0.308726	0.627136	0.213443	-0.605486	0.500000	Done.
0.308726	0.627136	0.213443	-0.605486	0.500000	Done.
0.308726	0.627916	0.214461	-0.605486	0.500000	Done.
0.308726	0.626356	0.212424	-0.605486	0.500000	Done.
0.308726	0.627136	0.213443	-0.605486	0.500000	Done.
0.308726	0.627136	0.213443	-0.605486	0.500000	Done.
0.308726	0.627136	0.213443	-0.605486	0.500000	Done.
0.308726	0.626356	0.212424	-0.605486	0.500000	Done.
0.308726	0.626356	0.212424	-0.605486	0.500000	Done.
0.308726	0.626356	0.212424	-0.605486	0.500000	Done.
0.308726	0.627916	0.214461	-0.605486	0.500000	Done.
0.308726	0.626356	0.212424	-0.605486	0.500000	Done.
0.308726	0.626356	0.212424	-0.605486	0.500000	Done.
0.308726	0.627136	0.213443	-0.605486	0.500000	Done.
0.308726	0.627136	0.213443	-0.605486	0.500000	Done.
0.308726	0.627136	0.213443	-0.605486	0.500000	Done.
0.308726	0.627136	0.213443	-0.605486	0.500000	Done.
0.308726	0.627916	0.214461	-0.605486	0.500000	Done.
0.308726	0.626356	0.212424	-0.605486	0.500000	Done.
0.308726	0.627136	0.213443	-0.605486	0.500000	Done.
0.308726	0.627136	0.213443	-0.605486	0.500000	Done.
0.308726	0.627136	0.213443	-0.605486	0.500000	Done.
0.308726	0.627136	0.213443	-0.605486	0.500000	Done.
0.308726	0.626356	0.212424	-0.605486	0.500000	Done.
0.308726	0.627136	0.213443	-0.605486	0.500000	Done.
0.308726	0.627916	0.214461	-0.605486	0.500000	Done.
0.308726	0.627916	0.214461	-0.605486	0.500000	Done.
0.308726	0.627136	0.213443	-0.605486	0.500000	Done.
0.308726	0.627136	0.213443	-0.605486	0.500000	Done.
0.308726	0.627136	0.213443	-0.605486	0.500000	Done.
0.308726	0.627136	0.213443	-0.605486	0.500000	Done.
0.308726	0.627136	0.213443	-0.605486	0.500000	Done.
0.308726	0.626356	0.212424	-0.605486	0.500000	Done.
0.308726	0.627136	0.213443	-0.605486	0.500000	Done.
0.308726	0.627136	0.213443	-0.605486	0.500000	Done.
0.308726	0.627136	0.213443	-0.605486	0.500000	Done.
0.308726	0.626356	0.212424	-0.605486	0.500000	Done.
0.308726	0.626356	0.212424	-0.605486	0.500000	Done.
0.308726	0.627136	0.213443	-0.605486	0.500000	Done.
0.308726	0.626356	0.212424	-0.605486	0.500000	Done.
0.308726	0.626356	0.212424	-0.605486	0.500000	Done.
0.308726	0.627916	0.214461	-0.605486	0.500000	Done.
0.308726	0.627136	0.213443	-0.605486	0.500000	Done.
0.308726	0.626356	0.212424	-0.605486	0.500000	Done.
0.308726	0.627136	0.213443	-0.605486	0.500000	Done.
0.308726	0.626356	0.212424	-0.605486	0.500000	Done.
0.308726	0.627136	0.213443	-0.605486	0.500000	Done.
0.308726	0.627136	0.213443	-0.605486	0.500000	Done.
0.308726	0.627136	0.213443	-0.605486	0.500000	Done.
0.308726	0.627136	0.213443	-0.605486	0.500000	Done.
0.308726	0.627136	0.213443	-0.605486	0.500000	Done.
0.308726	0.627136	0.213443	-0.605486	0.500000	Done.
0.308726	0.626356	0.212424	-0.605486	0.500000	Done.
0.308726	0.627136	0.213443	-0.605486	0.500000	Done.
0.308726	0.627916	0.214461	-0.605486	0.500000	Done.
0.308726	0.627136	0.213443	-0.605486	0.500000	Done.
0.308726	0.627136	0.213443	-0.605486	0.500000	Done.
0.308726	0.627136	0.213443	-0.605486	0.500000	Done.
0.308726	0.627136	0.213443	-0.605486	0.500000	Done.
0.410353	0.627136	0.213443	-0.605486	0.500000	Done.
0.410353	0.627136	0.213443	-0.605486	0.500000	Done.
0.410353	0.627136	0.213443	-0.605486	0.500000	Done.
0.410353	0.627136	0.213443	-0.605486	0.500000	Done.
0.410353	0.627136	0.213443	-0.605486	0.500000	Done.
0.410353	0.627136	0.213443	-0.605486	0.500000	Done.
0.410353	0.627136	0.213443	-0.605486	0.500000	Done.
0.410353	0.626356	0.212424	-0.605486	0.500000	Done.
0.410353	0.627136	0.213443	-0.605486	0.500000	Done.
0.410353	0.627916	0.214461	-0.605486	0.500000	Done.
0.410353	0.627136	0.213443	-0.605486	0.500000	Done.
0.410353	0.627916	0.214461	-0.605486	0.500000	Done.
0.410353	0.626356	0.212424	-0.605486	0.500000	Done.
0.410353	0.627916	0.214461	-0.605486	0.500000	Done.
0.410353	0.627136	0.213443	-0.605486	0.500000	Done.
0.410353	0.626356	0.212424	-0.605486	0.500000	Done.
0.410353	0.627916	0.214461	-0.605486	0.500000	Done.
0.410353	0.626356	0.212424	-0.605486	0.500000	Done.
0.410353	0.627136	0.213443	-0.605486	0.500000	Done.
0.410353	0.627916	0.214461	-0.605486	0.500000	Done.
0.410353	0.627916	0.214461	-0.605486	0.500000	Done.
0.410353	0.626356	0.212424	-0.605486	0.500000	Done.
0.410353	0.627136	0.213443	-0.605486	0.500000	Done.
0.410353	0.626356	0.212424	-0.605486	0.500000	Done.
0.410353	0.626356	0.212424	-0.605486	0.500000	Done.
0.410353	0.627136	0.213443	-0.605486	0.500000	Done.
0.410353	0.627136	0.213443	-0.605486	0.500000	Done.
0.410353	0.627136	0.213443	-0.605486	0.500000	Done.
0.410353	0.627136	0.213443	-0.605486	0.500000	Done.
0.410353	0.627136	0.213443	-0.605486	0.500000	Done.
0.410353	0.627916	0.214461	-0.605486	0.500000	Done.
0.410353	0.627136	0.213443	-0.605486	0.500000	Done.
0.410353	0.627136	0.213443	-0.605486	0.500000	Done.
0.410353	0.627136	0.213443	-0.605486	0.500000	Done.
0.410353	0.626356	0.212424	-0.605486	0.500000	Done.
0.410353	0.627136	0.213443	-0.605486	0.500000	Done.
0.410353	0.627916	0.214461	-0.605486	0.500000	Done.
0.410353	0.627136	0.213443	-0.605486	0.500000	Done.
0.410353	0.627136	0.213443	-0.605486	0.500000	Done.
0.410353	0.627136	0.213443	-0.605486	0.500000	Done.
0.410353	0.627136	0.213443	-0.605486	0.500000	Done.
0.410353	0.626356	0.212424	-0.605486	0.500000	Done.
0.410353	0.626356	0.212424	-0.605486	0.500000	Done.
0.410353	0.626356	0.212424	-0.605486	0.500000	Done.
0.410353	0.627136	0.213443	-0.605486	0.500000	Done.
0.410353	0.627136	0.213443	-0.605486	0.500000	Done.
0.410353	0.627136	0.213443	-0.605486	0.500000	Done.
0.410353	0.626356	0.212424	-0.605486	0.500000	Done.
0.410353	0.627136	0.213443	-0.605486	0.500000	Done.
0.410353	0.627136	0.213443	-0.605486	0.500000	Done.
0.410353	0.626356	0.212424	-0.605486	0.500000	Done.
0.410353	0.627916	0.214461	-0.605486	0.500000	Done.
0.410353	0.627136	0.213443	-0.605486	0.500000	Done.
0.410353	0.626356	0.212424	-0.605486	0.500000	Done.
0.410353	0.627136	0.213443	-0.605486	0.500000	Done.
0.410353	0.627136	0.213443	-0.605486	0.500000	Done.
0.410353	0.627136	0.213443	-0.605486	0.500000	Done.
0.410353	0.627136	0.213443	-0.605486	0.500000	Done.
0.410353	0.627136	0.213443	-0.605486	0.500000	Done.
0.410353	0.627136	0.213443	-0.605486	0.500000	Done.
0.410353	0.627136	0.213443	-0.605486	0.500000	Done.
0.410353	0.627136	0.213443	-0.605486	0.500000	Done.
0.410353	0.627136	0.213443	-0.605486	0.500000	Done.
0.410353	0.626356	0.212424	-0.605486	0.500000	Done.
0.410353	0.626356	0.212424	-0.605486	0.500000	Done.
0.410353	0.627136	0.213443	-0.605486	0.500000	Done.
0.410353	0.627136	0.213443	-0.605486	0.500000	Done.
0.410353	0.627136	0.213443	-0.605486	0.500000	Done.
0.410353	0.627136	0.213443	-0.605486	0.500000	Done.
0.410353	0.627136	0.213443	-0.605486	0.500000	Done.
0.410353	0.627136	0.213443	-0.605486	0.500000	Done.
0.410353	0.626356	0.212424	-0.605486	0.500000	Done.
0.410353	0.627136	0.213443	-0.605486	0.500000	Done.
0.410353	0.627136	0.213443	-0.605486	0.500000	Done.
0.410353	0.627136	0.213443	-0.605486	0.500000	Done.
0.410353	0.627136	0.213443	-0.605486	0.500000	Done.
0.410353	0.627136	0.213443	-0.605486	0.500000	Done.
0.410353	0.627916	0.214461	-0.605486	0.500000	Done.
0.410353	0.627916	0.214461	-0.605486	0.500000	Done.
0.410353	0.627916	0.214461	-0.605486	0.500000	Done.
0.410353	0.627136	0.213443	-0.605486	0.500000	Done.
0.410353	0.627136	0.213443	-0.605486	0.500000	Done.
0.410353	0.626356	0.212424	-0.605486	0.500000	Done.
0.410353	0.626356	0.212424	-0.605486	0.500000	Done.
0.410353	0.627136	0.213443	-0.605486	0.500000	Done.
0.410353	0.627136	0.213443	-0.605486	0.500000	Done.
0.410353	0.627136	0.213443	-0.605486	0.500000	Done.
0.410353	0.627136	0.213443	-0.605486	0.500000	Done.
0.410353	0.627136	0.213443	-0.605486	0.500000	Done.
0.410353	0.627136	0.213443	-0.605486	0.500000	Done.
0.410353	0.627136	0.213443	-0.605486	0.500000	Done.
0.410353	0.626356	0.212424	-0.605486	0.500000	Done.
0.410353	0.626356	0.212424	-0.605486	0.500000	Done.
0.410353	0.626356	0.212424	-0.605486	0.500000	Done.
0.410353	0.627136	0.213443	-0.605486	0.500000	Done.
[truncated: 3,005 more rows]
