# Supplementary material for: Proof of concept of a static approach to determine mechanical tissue properties during tumor surgery
Source: BMC Biomed Eng. 2025 Nov 3;7:15. doi: 10.1186/s42490-025-00100-9 (PMC12581488; doi:10.1186/s42490-025-00100-9)
Supplement: Supplementary file 1 — Supplementary Material 1 [file 42490_2025_100_MOESM1_ESM.zip › Supplementary Materials/Data/Headers_V2.txt]

Headers:

Total runtime (s) - current measurement duration (s) - Force (N) - PosX (mm) - PosY (mm) - Tip Diameter (mm) - indentation Depth (mm) - Slope (N/V) - offset (V) - Force Signal (V)
