# Supplementary material for: Proof of concept of a static approach to determine mechanical tissue properties during tumor surgery
Source: BMC Biomed Eng. 2025 Nov 3;7:15. doi: 10.1186/s42490-025-00100-9 (PMC12581488; doi:10.1186/s42490-025-00100-9)
Supplement: Supplementary file 1 — Supplementary Material 1 [file 42490_2025_100_MOESM1_ESM.zip › Supplementary Materials/Data/README.md]

# Description of measurement data contents

Author of this file: Max Jäger (max.jaeger@tu-ilmenau.de)

## 2025-02-07--10-46-41_Skin Phantom_Reproducibility_2V.txt

Reproducibility measurement for the soft material.
Load with `data_eval.py`
`Headers_V2.txt` must be in the same directory as the data file.

## 2025-02-07--11-01-41_Skin with circled Tumor Phantom_2V_line_5mm_distance.txt

Line scan over silicone tissue phantom with circular stiffer inclusion, along the diameter.
Load with `data_eval.py`
`Headers_V2.txt` must be in the same directory as the data file.

## 2025-02-10--15-19-06_Skin with circled Tumor Phantom_line_tumor on bottom.txt
Line scan over silicone tissue phantom with circular stiffer inclusion below 7 mm of soft tissue, along the diameter.
Load with `data_eval.py`
`Headers_V2.txt` must be in the same directory as the data file.


## 2025-05-22--11-32-58_Skin with star Tumor Phantom.txt

Surface scan of a silicone tissue phantom with a star-shaped, stiffer inclusion.
Spacing of measurement points: 2 mm
Load with `data_eval_V3.py`

## 2025-06-05--12-05-50_Skin with star Tumor Phantom.txt

Surface scan of a silicone tissue phantom with a star-shaped, stiffer inclusion.
Spacing of measurement points: 1 mm
Load with `data_eval_V3.py`

## 2025-06-19--11-38-37_Tumor Phantom.txt

Reproducibility measurement for the stiff material.
Load with `data_eval_V2.py`
