# Supplementary material for: Proof of concept of a static approach to determine mechanical tissue properties during tumor surgery
Source: BMC Biomed Eng. 2025 Nov 3;7:15. doi: 10.1186/s42490-025-00100-9 (PMC12581488; doi:10.1186/s42490-025-00100-9)
Supplement: Supplementary file 1 — Supplementary Material 1 [file 42490_2025_100_MOESM1_ESM.zip › Supplementary Materials/Software/Python/data_eval.py]

# -*- coding: utf-8 -*-
"""
Created on Tue Oct 22 10:34:18 2024

@author: Max Jäger max.jaeger@tu-ilmenau.de
"""

#%%
import functions as func
import numpy as np

path = '../Data/'
filename = '2025-02-07--10-46-41_Skin Phantom_Reproducibility_2V.txt'

filename_header = 'Headers_V2.txt'

t, data, header = func.load_data_tabSep(path+filename, header=24,
                                        fill_empty=True)

split_idx = np.where(np.diff(t) > 1)[0] + 1

t_split = []
data_split = []
for num, idx in enumerate(split_idx):
    if num == len(split_idx)-1:
        t_split.append(t[idx:])
        data_split.append(data[idx:, :])
    else:
        t_split.append(t[idx:split_idx[num+1]])
        data_split.append(data[idx:split_idx[num+1], :])

mean_data = [np.mean(d_i, axis=0) for d_i in data_split]


# %% write averaged data to Excel-readable file

# if a different path should be used for saving the file than for loading:
# specify here
path_csv = path
filename_csv = filename[:-4] + '_averaged.csv'

# read Header file
with open(path_csv+filename_header, 'r') as header_file:
    header = header_file.read().split('\n')[-1].split(' - ')

'''
What is written to the file:
    First the header, read from the file specified above.
    Then the averaged data of the measurement points.

Since the measurement time and the averaged measurement time are not relevant, they are not saved.
'''

with open(filename_csv, 'w') as csv_file:
    header_string = ';'.join([str(h) for h in header[2:]]) + '\n'
    csv_file.write(header_string)
    for measurement in mean_data:
        data_string = ';'.join([str(d) for d in measurement[1:]]) + '\n'
        data_string = data_string.replace('.', ',') # comment this out if you use points as decimal separators
        csv_file.write(data_string)
