# Supplementary material for: Proof of concept of a static approach to determine mechanical tissue properties during tumor surgery
Source: BMC Biomed Eng. 2025 Nov 3;7:15. doi: 10.1186/s42490-025-00100-9 (PMC12581488; doi:10.1186/s42490-025-00100-9)
Supplement: Supplementary file 1 — Supplementary Material 1 [file 42490_2025_100_MOESM1_ESM.zip › Supplementary Materials/Software/Python/data_eval_V2.py]

# -*- coding: utf-8 -*-
"""
Original file created on Tue Oct 22 10:34:18 2024
modified for data from "ForcePositionMeasurements_V3.vi" on Thu Apr 25 2024

@author: Max Jäger max.jaeger@tu-ilmenau.de

"""

# %% imports
import functions_V2 as func
import numpy as np

# %% read data from file
path = '../Data/'
filename = '2025-06-19--11-38-37_Tumor Phantom.txt'

# for tumor phantom reproducibility: load only the first 5 columns
# The rest contains position data that is not relevant for the force evaluation.
t, data, header = func.load_data_tabSep(path+filename, header=5,
                                        fill_empty=True, cols=5)

split_idx = np.where(t == 0)[0] # find start points of individual measurements

# %% separate and average measurements
t_split = []
data_split = []
for num, idx in enumerate(split_idx):
    if num == len(split_idx)-1:
        t_split.append(t[idx:])
        data_split.append(data[idx:, :])
    else:
        t_split.append(t[idx:split_idx[num+1]])
        data_split.append(data[idx:split_idx[num+1], :])

mean_data = [np.mean(d_i, axis=0) for d_i in data_split]

# %% write averaged data to csv file for excel usage

# if a different path should be used for saving the file than for reading: specify here
path_csv = path
filename_csv = filename[:-4] + '_averaged.csv'

'''
The file will contain:
    First, the header read from the file specified above.
    Then, the averaged data of the measurement points.

Since the measurement time and the averaged measurement time are not relevant,
they will not be saved.
'''

with open(filename_csv, 'w') as csv_file:
    header_string = ''
    for h in header:
        if len(h) == 1:
            header_string += h[0] + '\n'
        elif len(h) > 1:
            # ommit first entry because that's time and we don't need the averaged time
            header_string += ';'.join([str(h_i) for h_i in h[1:]]) + '\n'
    csv_file.write(header_string)

    for measurement in mean_data:
        data_string = ';'.join([str(d) for d in measurement]) + '\n'
        data_string = data_string.replace('.', ',') # comment this out if you use points as decimal separators
        csv_file.write(data_string)
