# Supplementary material for: Proof of concept of a static approach to determine mechanical tissue properties during tumor surgery
Source: BMC Biomed Eng. 2025 Nov 3;7:15. doi: 10.1186/s42490-025-00100-9 (PMC12581488; doi:10.1186/s42490-025-00100-9)
Supplement: Supplementary file 1 — Supplementary Material 1 [file 42490_2025_100_MOESM1_ESM.zip › Supplementary Materials/Software/Python/data_eval_V2_2.py]

# -*- coding: utf-8 -*-
"""
Original file created on Tue Oct 22 10:34:18 2024
modified for data from "ForcePositionMeasurements_V3.vi" on Thu Apr 25 2024
modified for 2D plot and statistical analysis on Thu Jun 19 2025 by Serena Wetzel

@author: Max Jäger

"""

# %% imports
import functions_V2_2 as func
import numpy as np
import matplotlib.pyplot as plt
import matplotlib.patches as patches
import matplotlib.transforms as mtransforms

# Parameter of the Phantom (for plotting)
phantom_radius = 25         # mm – radius of the phantom contour in the plot
phantom_type = "stern_sym"  # "kreis", "stern_sym", "stern_unsym" 

# %% read data from file
path = '../../Data/'
files = ['2025-05-22--11-32-58_Skin with star Tumor Phantom.txt',
         '2025-06-05--12-05-50_Skin with star Tumor Phantom.txt']
rotation_deg = [-20, 0]           # ° - Rotation of the phantom between file 1 and 2

data = {filename: 
            {k: v for k, v in zip(['t', 'data', 'header'], 
                                  func.load_data_tabSep(path+filename, header=5,
                                                        fill_empty=True))}
         for filename in files}

split_idx = {filename: np.insert(np.where(np.diff(data[filename]['t']) < 0)[0] + 1,
                                 0, 0) 
                                 for filename in files} # find start points of individual measurements

# %% separate and average measurements
data_split = {filename: {'t': [], 'data': []} for filename in files}
for filename in files:
    t_split = []
    data_split_file = []
    for num, idx in enumerate(split_idx[filename]):
        if num == len(split_idx[filename])-1:
            t_split.append(data[filename]['t'][idx:])
            data_split_file.append(data[filename]['data'][idx:, :])
        else:
            t_split.append(data[filename]['t'][idx:split_idx[filename][num+1]])
            data_split_file.append(data[filename]['data'][idx:split_idx[filename][num+1], :])
    data_split[filename]['t'] = np.array(t_split)
    data_split[filename]['data'] = np.array(data_split_file)

data_mean = {filename: np.array([np.mean(d_i, axis=0) for d_i in data_split[filename]['data']])
             for filename in files}

# %% Plot the data.
x_offset = 0
y_offset = 0.5

# Heatmap
flip = True
fig, ax = plt.subplots(dpi=200)
trans = [mtransforms.Affine2D().rotate_deg_around(0, 0, rot) + ax.transData for rot in rotation_deg]
for file, rot, trans_i in zip(files, rotation_deg, trans):
    x = (data_mean[file][:, 4] - x_offset)
    y = (data_mean[file][:, 5] - y_offset)

    force = data_mean[file][:, 0]
    e_module = force * (1 - 0.5**2) * (3 / (4 * (2.5**0.5) * (0.5**1.5)))

    # Reshape e_module to a grid for plotting
    x_unique = np.unique(x)
    y_unique = np.unique(y)

    X, Y = np.meshgrid(x_unique, y_unique)

    Z = np.empty((len(y_unique), len(x_unique)))
    Z[:] = np.nan
    for i in range(len(data_mean[file])):
        xi = np.where(x_unique == x[i])[0][0]
        yi = np.where(y_unique == y[i])[0][0]
        Z[yi, xi] = e_module[i]

    pc = ax.pcolormesh(X, Y, Z, cmap='gist_rainbow_r', shading='auto', vmin=0, vmax=0.5,
                       transform=trans_i) # shading = 'gouraud' für Interpolation, sonst 'auto'
    # pc = ax.contourf(X, Y, Z, cmap='gist_rainbow_r', levels=np.linspace(0, 0.5, 100), vmin=0, vmax=0.5)

    if flip:
        plt.colorbar(pc, ax=ax, label='E-Modul in MPa')
        flip = False
    

# plot inclusion contour and circle
außenkreis = patches.Circle((0, 0), phantom_radius, fill=False, color='gray', linestyle='--', linewidth=1.2, zorder=2)
ax.add_patch(außenkreis)

contour_x, contour_y = func.draw_contour(phantom_type, 0)
ax.plot(contour_x, contour_y, color='grey', linestyle='--', linewidth=1, zorder=3)

ax.set_aspect('equal')
ax.invert_xaxis()
ax.invert_yaxis()
ax.set_xlabel('X Position [mm]')
ax.set_ylabel('Y Position [mm]')
ax.set_title('E-Modul-Heatmap mit Phantom-Hintergrund')
plt.grid(True)
plt.show()

# t_stat, p_value = func.do_ttest(X, Y, Z, contour_x, contour_y)


# %%
# Scatter plot of E-Modul values, rotated and colored by e_module

# point_diams = [3.3, 1.8]
point_diams = [1.7] * len(files)  # mm - Durchmesser der Punkte
vmax = max(data_mean[files[1]][:, 0]) * (1 - 0.5**2) * (3 / (4 * (2.5**0.5) * (0.5**1.5))) * 1000  # convert to kPa
vmax = np.ceil(vmax*100)/100

fig2, ax2 = plt.subplots(dpi=200)

x_stat = []
y_stat = []
e_stat = []

for file, rot, d_point in zip(files, rotation_deg, point_diams):
    if file == files[0]:
        # keep only the measurements after the first two columns.
        # We know there were erroneous measurements in the first two columns.
        mask = data_mean[file][:, 4] >= 4
    else:
        # keep all measurements
        mask = np.ones(len(data_mean[file]), dtype=bool)

    x = data_mean[file][:, 4] - x_offset
    y = data_mean[file][:, 5] - y_offset
    force = data_mean[file][:, 0]
    e_module = force * (1 - 0.5**2) * (3 / (4 * (2.5**0.5) * (0.5**1.5))) * 1000  # convert to kPa

    # Rotation matrix
    theta = np.deg2rad(rot)
    x_rot = x * np.cos(theta) - y * np.sin(theta)
    y_rot = x * np.sin(theta) + y * np.cos(theta)

    # Store for t-test
    x_stat.extend(x_rot[mask])
    y_stat.extend(y_rot[mask])
    e_stat.extend(e_module[mask])

    sc = ax2.scatter(x_rot, y_rot, c=e_module, cmap='gist_rainbow_r', vmin=0, vmax=vmax, s=30, edgecolor='None', zorder=4)
    # Set scatter point size to 2 mm diameter
    # Matplotlib scatter 's' is area in points^2. 1 point = 1/72 inch. 
    # To convert mm to points: points = mm * 72 / 25.4
    # Area = π * (radius_in_points)^2, but 's' is just (diameter_in_points)^2 for square marker
    mm_diameter = d_point
    points_diameter = mm_diameter * 72 / 25.4
    sc.set_sizes([points_diameter ** 2 for _ in range(len(sc.get_offsets()))])

    # mark_masked = ax2.scatter(x_rot[~mask], y_rot[~mask], c='k', edgecolor='None', s=10, zorder=100)

plt.colorbar(sc, ax=ax2, label='elastic modulus in kPa')

# plot inclusion contour and circle
außenkreis2 = patches.Circle((0, 0), phantom_radius, fill=False, color='k', linestyle='-', linewidth=0.5, zorder=2)
# ax2.add_patch(außenkreis2)
contour_x2, contour_y2 = func.draw_contour(phantom_type, 0)
ax2.plot(contour_x2, contour_y2, color='k', linestyle='-', linewidth=0.5, zorder=100)

ax2.set_xticks(np.arange(-phantom_radius, phantom_radius + 1, 5))
ax2.set_yticks(np.arange(-phantom_radius, phantom_radius + 1, 5))
ax2.set_aspect('equal')
ax2.invert_xaxis()
ax2.invert_yaxis()
ax2.set_xlabel('x position in mm')
ax2.set_ylabel('y position in mm')
# ax2.set_title('Measured elastic modulus')
plt.grid(True)
plt.show()

fig2.savefig('E-Modul_Scatter_Plot.svg', bbox_inches='tight')
# %%
x_stat = np.array(x_stat)
y_stat = np.array(y_stat)
e_stat = np.array(e_stat)
# Perform t-test on the data
t_stat, p_value, v_in, v_out = func.do_ttest(x_stat, y_stat, e_stat, contour_x, contour_y)

# Calculate distances from origin
distances = np.sqrt(x_stat**2 + y_stat**2)

# Get indices that would sort by distance (ascending)
sorted_indices = np.argsort(distances)

# Remove the 90 points with the largest distance
keep_indices = sorted_indices[:-90]

# Sort and filter arrays
x_stat = x_stat[keep_indices]
y_stat = y_stat[keep_indices]
e_stat = e_stat[keep_indices]

t_stat, p_value, v_in, v_out = func.do_ttest(x_stat, y_stat, e_stat, contour_x, contour_y)

# %%
