# Supplementary material for: Proof of concept of a static approach to determine mechanical tissue properties during tumor surgery
Source: BMC Biomed Eng. 2025 Nov 3;7:15. doi: 10.1186/s42490-025-00100-9 (PMC12581488; doi:10.1186/s42490-025-00100-9)
Supplement: Supplementary file 1 — Supplementary Material 1 [file 42490_2025_100_MOESM1_ESM.zip › Supplementary Materials/Software/Python/functions_V2_2.py]

# -*- coding: utf-8 -*-
"""
Created on Tue Oct 22 10:32:59 2024

@author: maja-mb
"""

import numpy as np
import os
import numpy as np
import matplotlib.pyplot as plt
from matplotlib.path import Path
from scipy.stats import ttest_ind, mannwhitneyu

def load_data_tabSep(filename, header=0, cols=0, timestyle='t', checkValErr=False, remove_t0=True, fill_empty=False):
    ''' Einlesen der Daten aus <filename> und Zurückgeben von Zeitarray t und 
        Datenarray data. Die Datei sollte eine .txt-Datei sein, in der die 
        Daten zeilenweise in der Form 
            [<Zeitstempel> '\t' <data0> '\t' <data1> '\t' <data2>, ... ]
        vorliegen.
        
        Input:
            filename    String des Dateinamens oder -Pfades (Endung .txt)
            header      int, Anzahl der Zeilen zu Beginn der Datei, die nicht 
                        als Zahlenwerte verarbeitet werden sollen
            cols        int oder list von int, 
                            wenn int: Anzahl der zu ladenden Spalten. 
                            wenn list: Liste der Indizes der zu lesenden Spalten
                        Default: 0 -> alle laden
            timestyle   Art, in der der Zeitvektor übergeben wird
                            wenn 't': Zeit als Dauer seit Beginn der Messung; 
                                zurückgegeben wird der Zeitvektor so, wie er 
                                übergeben wurde
                            wenn 'dt': Zeit als Sampledauer; zurückgegeben wird
                                die kumulierte Summe der Sampledauern
            checkValErr Wenn True: Bei ValueError die Zeilen finden, in denen 
                            fehlerhafte Daten vorliegen und in die Konsole 
                            schreiben. "Fehlerhaft" bedeutet hier, dass die 
                            Zeilen sich nicht in float-Werte konvertieren lassen
        
        Output:
            t       (N, 1) Array der Zeitwerte
            data    (N, M) Array der Daten, wobei M die Anzahl der Sensoren 
                        ist.
            
            falls header != 0:
            header_dat  (N, header) Array von Strings. Beinhaltet die 
                ersten <header> Zeilen der eingelesenen Datei.
                
            falls ValueError auftritt:
                t und data  (N, 1) resp. (N, M) Nullmatrizen
                falls header != 0:
                    header_dat  ['Fehler! <filename>']
    '''
    
    # encoding='latin-1' ist notwendig, um von Labview generierte .txt-Dateien
    # korrekt einzulesen.
    with open(filename, 'r', encoding='latin-1') as myfile:
        rows = myfile.read().split('\n')
        
    data = []
    row_last_vals = [0] * 100  # this can be a lot longer than the actual
                                # amount of columns, zip looks only at the
                                # first variable
    for idx, row in enumerate(rows):
        if row != '':
            row_split = row.split('\t')
            # for rows after the header: 
            if '' not in row_split and idx >= header:
                # save the last values of the row
                row_last_vals = row_split
            if fill_empty and idx >= header:
                row_temp = [r_last if r == '' else r for r, r_last in zip(row_split, row_last_vals)]
                data.append([r for r in row_temp])
            else:
                data.append([r for r in row_split if r != ''])
    
    try:
        # Umwandeln der Daten in float-array versuchen
        if cols != 0:
            if type(cols) is int:
                temp = np.array(data[header:])[:, :cols]
            if type(cols) is list:
                temp = np.array(data[header:])[:, cols]
            data_array = temp.astype(float)
        else:
            data_array = np.array(data[header:], dtype='float')
    except ValueError:
        if checkValErr:
            # bei fehlerhaften Daten: Zeile finden, in der die Daten fehlerhaft sind
            print(f'Fehlerhafte Zeilen in {filename}!')
            test = np.array(data[header:], dtype=object)
            length_checker = np.vectorize(len)
            arr_len = length_checker(test)
            wanted_length = len(data[0])    # im Header oder der ersten Zeile sollte
                                            # die richtige Anzahl spalten stehen
            error_rows = np.where(arr_len > wanted_length)[0]
            
            print(f'fehlerhafte Zeilen: {error_rows}')
            
            # return-Format so, dass Programm nicht durch den Fehler abgebrochen wird
            if header != 0:
                return np.zeros((len(data), 1)), np.zeros((len(data), len(data[5]))), [f'Fehler! {filename}']
            else:
                return np.zeros((len(data), 1)), np.zeros((len(data), len(data[5])))
        else:
            data_array = np.array(data[header:], dtype=object)
        
    d = data_array[:, 1:]
    if timestyle == 't':
        t = data_array[:, 0]
        if remove_t0:
            t = t - t[0]
    elif timestyle == 'dt':
        t = np.cumsum(data_array[:,0])
        if remove_t0:
            t = t - t[0]
    
    if header != 0:
        header_dat = data[:header]
        return t, d, header_dat
    else:
        return t, d


def collect_all_filenames(path_to_search, filetype, exclude=[], load_only=[]):
    ''' Findet im Pfad path_to_search und allen Unterordnern dieses Pfades alle
        Dateien mit der Endung filetype. Ausgeschlossen werden Dateien, deren
        Dateiname einen oder mehrere der Strings in exclude beinhalten.

       Input:
           path_to_search   String; Pfad, in dem nach Dateien gesucht werden soll
           filetype         String; Dateiendung, beispielsweise '.txt'
           exclude          Liste von Strings, die nicht in den Dateinamen
                               vorhanden sein sollen
           load_only        Liste von Strings. Wenn load_only nicht leer ist,
                               werden nur die Dateinamen aufgenommen, die die
                               Strings aus load_only beinhalten.

       Output:
           sorted(filenames)    Liste von Strings; alphabetisch sortierte Liste
                                   der Dateinamen, die die Kriterien des Inputs
                                   erfüllen. Trennzeichen zwischen Ordnern: /
    '''

    filenames = []
    for path, directories, files in os.walk(path_to_search):
        for file in files:
            if load_only == []:
                check_excl = [e not in file for e in exclude]
                if file[-len(filetype):] == filetype and all(check_excl):
                    file_to_append = os.path.join(path, file).replace('\\', '/')
                    filenames.append(file_to_append)
            else:
                check_file = [l_o in file for l_o in load_only]
                check_excl = [e not in file for e in exclude]
                if file[-len(filetype):] == filetype and any(check_file) and all(check_excl):
                    file_to_append = os.path.join(path, file).replace('\\', '/')
                    filenames.append(file_to_append)
    return sorted(filenames)


def replace_some_char(path_to_read, path_to_write, extension='.txt', char_to_replace=',', newchar='.'):
    ''' Hilfsfunktion. Ersetzt zum Beispiel "," durch "." in allen Dateien mit
        der gewählten Extension im gewählten Ordner (und all seinen
        Unterordnern). Ein- und Ausgabeordner können der gleiche sein, dann
        werden die Originaldateien aber überschrieben!

        path_to_read und path_to_write müssen beide durch '/' getrennte Ordner
            haben! '\' funktioniert aus irgendeinem Grund nicht.

        '''

    filenames = collect_all_filenames(path_to_read, extension)

    if len(filenames) == 0:
        print('Keine Dateien im angegebenen Pfad gefunden!')

    for f in filenames:
        with open(f, 'r') as oldfile:
            rows = oldfile.read()
        rows = rows.replace(char_to_replace, newchar)

        if '/' in f:
            filename = f.split('/')[-1]
        if '\\' in f:
            filename = f.split("\\")[-1]
        new_filename = path_to_write + '/' + filename

        with open(new_filename, 'w') as newfile:
            newfile.write(rows)

def check_for_file_error(path, header=5):
    #filename = 'C:/Users/maja-mb/Desktop/temp Mess Labview/Publikation nachg Akt/neu/varying_stiffness_stiff_100_5.txt'
    with open(path, 'r', encoding='latin-1') as myfile:
        rows = myfile.read().split('\n')
        
    data = []
    for row in rows:
        if row != '':
            row_split = row.split('\t')
            data.append([r for r in row_split if r != ''])
            
    for idx in range(header, len(data)):
        if idx > header+1:
            try:
                data_array = np.array(data[header+idx-6:idx], dtype='float')
            except:
                print(idx)
                break
        else:
            try:
                data_array = np.array(data[header:idx], dtype='float')
            except:
                print(idx)
                break

import numpy as np

def draw_contour(phantom_type, rotation_deg=0):
    """"
    phantom_type: 'kreis', 'stern_sym', 'stern_unsym'
    rotation_deg: Rotation der Figur (in Grad)
    """
    winkel_rad = np.deg2rad(rotation_deg)

    match phantom_type:
        case "kreis":
            radius = 10  # mm
            winkel = np.linspace(0, 2 * np.pi, 100, endpoint=True)
            x = radius * np.cos(winkel)
            y = radius * np.sin(winkel)

        case "stern_sym":
            stern_radius_außen = 16      # mm – Zacken-Spitze
            stern_radius_innen = 10      # mm – Zacken-Zwischenraum
            zackenanzahl = 6
            n_ecken = zackenanzahl * 2
            winkel = np.linspace(0, 2 * np.pi, n_ecken, endpoint=False)

            radii = np.empty(n_ecken)
            radii[::2] = stern_radius_außen
            radii[1::2] = stern_radius_innen

            x = radii * np.cos(winkel + winkel_rad)
            y = radii * np.sin(winkel + winkel_rad)

        case "stern_unsym":
            stern_radius_außen = 16      # mm - Zacken-Spitze
            stern_radius_innen = 10      # mm - Zacken-Zwischenraum
            stern_radius_extra = 20      # mm - Eine Zacke länger
            zackenanzahl = 6
            n_ecken = zackenanzahl * 2
            winkel = np.linspace(0, 2 * np.pi, n_ecken, endpoint=False)

            radii = np.empty(n_ecken)
            radii[::2] = stern_radius_außen
            radii[1::2] = stern_radius_innen

            # Eine Zacke verlängern 
            radii[0] = stern_radius_extra

            x = radii * np.cos(winkel + winkel_rad)
            y = radii * np.sin(winkel + winkel_rad)

        case _:
            raise ValueError(f"Unbekannter Phantom-Typ: {phantom_type}")

    # Kontur schließen
    x = np.append(x, x[0])
    y = np.append(y, y[0])

    return x, y


def do_ttest(X, Y, Z, contour_x, contour_y):                    
    """
    Parameter:
    - X, Y: 2D-Meshgrid 
    - Z: 2D-E-Modul-matrix
    - contour_x, contour_y: Konturkoordinaten als 1D-Arrays (müssen geschlossene Form ergeben)
    
    Rückgabe:
    - t_stat, p_value
    """
    
    # Punkte vorbereiten
    points = np.vstack((X.flatten(), Y.flatten())).T

    # Kontur als Path
    contour_path = Path(np.column_stack((contour_x, contour_y)))
    
    # Masken berechnen
    inside_mask_flat = contour_path.contains_points(points)
    inside_mask = inside_mask_flat.reshape(Z.shape)
    outside_mask = ~inside_mask & ~np.isnan(Z)

    values_inside = Z[inside_mask]
    values_inside = values_inside[~np.isnan(values_inside)]
    values_outside = Z[outside_mask]
    
    # t-Test
    t_stat, p_value = ttest_ind(values_inside, values_outside, equal_var=False)


    # Alternative: Mann-Whitney U-Test
    mw_stat, mw_p_value = mannwhitneyu(values_inside, values_outside, alternative='two-sided')

    # Ausgabe
    print(f"t-Wert: {t_stat:.3f}")
    print(f"p-Wert: {p_value:.5f}")

    print(f"Mann-Whitney U-Wert: {mw_stat:.3f}")
    print(f"Mann-Whitney p-Wert: {mw_p_value:.5f}")

    if p_value < 0.05:
        print("--> Signifikanter Unterschied zwischen inneren und äußeren Werten.")
    else:
        print("--> Kein signifikanter Unterschied.")

    fig, (ax1, ax2) = plt.subplots(1, 2, figsize=(10, 5), dpi=150, gridspec_kw={'width_ratios': [3, 1]})

    # Heatmap
    ax1.set_title('t-Test Innerhalb vs. Außerhalb')
    heatmap = ax1.scatter(X, Y, c=Z, cmap='gist_rainbow_r', vmin=0, vmax=0.23, s=50, edgecolor='None')
    ax1.scatter(X[inside_mask], Y[inside_mask], c='red', s=30, label='Innerhalb')
    ax1.scatter(X[outside_mask], Y[outside_mask], c='blue', s=30, label='Außerhalb')
    ax1.plot(contour_x, contour_y, color='black', linestyle='--', linewidth=1.5, label='Kontur')
    max_range = max(X.max(), abs(X.min()), Y.max(), abs(Y.min())) + 1
    ax1.set_xlim(-max_range, max_range)
    ax1.set_ylim(-max_range, max_range)
    ax1.set_aspect('equal')
    ax1.invert_xaxis()
    ax1.invert_yaxis()
    ax1.set_xlabel('X [mm]')
    ax1.set_ylabel('Y [mm]')
    ax1.legend()
    plt.colorbar(heatmap, ax=ax1, label='E-Modul (MPa)')
   

    # Boxplot
    ax2.set_title("Boxplot")
    ax2.boxplot([values_inside, values_outside],
            labels=["Innen", "Außen"],
            patch_artist=True,
            boxprops=dict(facecolor="lightgray", color="black"),
            medianprops=dict(color="red"),
            whiskerprops=dict(color="black"),
            capprops=dict(color="black"),
            flierprops=dict(marker='o', markersize=4, color='gray', alpha=0.5))

    plt.tight_layout()
    plt.show()

    return t_stat, p_value, values_inside, values_outside
