# Supplementary material for: Proof of concept of a static approach to determine mechanical tissue properties during tumor surgery
Source: BMC Biomed Eng. 2025 Nov 3;7:15. doi: 10.1186/s42490-025-00100-9 (PMC12581488; doi:10.1186/s42490-025-00100-9)
Supplement: Supplementary file 1 — Supplementary Material 1 [file 42490_2025_100_MOESM1_ESM.zip › Supplementary Materials/Software/R/heatmap.R]

# Data import -------------------------------------------------------------

library(tidyverse)
library(ggplot2)
library(ggthemes)
library(ggpattern)
library(plotly)
library(ggforce)
library(ggthemes)
library(ggstar)

# requires .csv files generated by python scripts "data_eval*.py" (* can be nothing, _V2, _V2_2)
data <- read_csv2("data/data_inclusion_circular_2V_5mm.csv")
  
# calculate Young's modulus (spherical Indenter)
v = 0.5 # Poisson's ratio
r = 0.0025 # Radius Indenter in m
d = 0.0005 # Indentationdepth in m
data$youngs_modulus = data$force * (1 - v^2) * 3/(4 * r^(1/2) * d^(3/2)) # in Pa
data$youngs_modulus_MPa = data$youngs_modulus * 10^(-6)

# Data transformation

data$log_youngs_modulus <- log(data$youngs_modulus)

# subtract sensor offsets (if necessary)
# data$x_position_new <- -(data$x_position - 202.877)
# data$y_position_new <- data$y_position - 165

# replace inf with NA
data_inf_rm = do.call(data.frame,lapply(
              data, function(value) replace(value, is.infinite(value), NA)))
data_na_rm <- na.omit(data_inf_rm)

# Line plot -------------------------------------------------------------

ggplot(data, aes(y_position_new, youngs_modulus)) +
  geom_point() +
  geom_line() +
 # geom_smooth(method = "lm") + # method: local polynomial regression fitting + confidence interval
  labs(x = "y position in mm", y = "Young's modululs in MPa", 
       title = "Measured mechanical properties of healthy tissue phantom with circular 
tumor-like inclusion") +
  annotate("rect", fill = "red", alpha = 0.1, 
           xmin = -15, xmax = 15,
           ymin = -Inf, ymax = Inf) +
  theme_bw() +
  theme(text = element_text(size = 15))

ggsave("lineplot_circular_inclusion_color_transparent_2V_5mm_COY5.png", path = "plots", dpi = 800)


# Mann-Whitney-Wilcoxon Test -------------------------------------------------------------
# Reasoning: small sample size, non-normal distribution of values
# H0: Mean values of both groups are equal
# if p < 0.05, reject H0

#create a vector for each group
healthy <- c(data$youngs_modulus[0:4], data$youngs_modulus[11:15] )
tumor <- data$youngs_modulus[5:10]

#perform the Mann Whitney U test
wilcox.test(healthy, tumor)
